# Supplementary material for: Exploratory analysis of L1 retrotransposons expression in autism﻿
Source: Mol Autism. 2023 Jun 28;14:22. doi: 10.1186/s13229-023-00554-5 (PMC10303858; doi:10.1186/s13229-023-00554-5)
Supplement: Supplementary file 1 — Additional file 1: Table S1. Sequencing information. Table S2. Velmeshev sample information. Table S3. Deneault sample information. Table S4. Blood sample information. Table S5. BAM metrics. [file 13229_2023_554_MOESM1_ESM.xls]

## Sheet: Table S1. Sequencing information
Dataset	Sequencing_instrument	Library_prep	Enrichment	Stranded	Read_length	Layout	Gbases
Velmeshev et al	Illumina NovaSeq 6000	NEBNext Ultra II Directional RNA Library Prep Kit for Illumina	PolyA	Yes	150	Paired	20-60
Deneault et al	Illumina HiSeq 2500	NEBNext Ultra RNA Library Preparation kit for Illumina	PolyA	Yes	125	Paired	10-40
Blood dataset	NA	NA	PolyA	No	50	Paired	0.5-1

## Sheet: Table S2. Velmeshev sample information
Individual ID	Sample	Group	Tissue	Description	RIN	base_count	spots	spots_with_mates	Total_reads_mapped	Percent_mapped	Percent_properly_paired	Subject_RNA_ID	Diagnosis	Age	Sex	PMI	Other diagnoses	Medications	A	B verbal	B nonverbal	C	D	Cause of death
5978	SRR9292613	ASD	PFC	Bulk tissue RNA sequencing of prefrontal cortex	6.5	38806296300	129354321	129354321	180974823	1	0.9893	5978_BA9	ASD	11	Male	21	Attention-deficit/hyperactivity disorder	NA	13	15	NA	9	3	Smoke Inhalation
4849	SRR9292597	ASD	ACC	Bulk tissue RNA sequencing of anterior cingulate cortex	6.7	36462670500	121542235	121542235	141599714	1	0.9824	4849_BA24	ASD	7	Male	20	History of lead poisoning	NA	22	18	NA	8	3	Drowning
5939	SRR9292620	ASD	ACC	Bulk tissue RNA sequencing of anterior cingulate cortex	6.7	30089519400	100298398	100298398	101757775	1	0.9839	5939_BA24	ASD	21	Male	22	Epilepsy	NA	29	22	0	9	4	Sudden unexpected death, likely due to epileptic seizure
6033	SRR9292621	ASD	ACC	Bulk tissue RNA sequencing of anterior cingulate cortex	6.7	23481068700	78270229	78270229	78943690	1	0.9658	6033_BA24	ASD	14	Female	25	Epilepsy	Topiramate	26	NA	14	7	4	Sudden unexpected death, likely due to epileptic seizure
5403	SRR9292606	ASD	PFC	Bulk tissue RNA sequencing of prefrontal cortex	6.8	29772632100	99242107	99242107	107879797	1	0.9841	5403_PFC_Nova	ASD	16	Male	35	NA	NA	30	NA	14	5	5	NA
5163	SRR9292594	Ctrl	ACC	Bulk tissue RNA sequencing of anterior cingulate cortex	6.9	24727887000	82426290	82426290	76222862	1	0.9579	5163_BA24	Control	14	Male	12	NA	NA	NA	NA	NA	NA	NA	Drowning
5976	SRR9292615	Ctrl	PFC	Bulk tissue RNA sequencing of prefrontal cortex	6.9	29710807500	99036025	99036025	147883867	1	0.9906	5976_BA9	Control	4	Female	21	NA	NA	NA	NA	NA	NA	NA	Smoke inhalation
5565	SRR9292626	ASD	PFC	Bulk tissue RNA sequencing of prefrontal cortex	6.9	29216218200	97387394	97387394	101270672	1	0.9802	5565_BA9	ASD	12	Male	22	Epilepsy, cardiac malformation	NA	27	NA	17	5	4	Sudden unexpected death, likely due to epileptic seizure or cardiac arrhytmia
1823	SRR9292600	Ctrl	ACC	Bulk tissue RNA sequencing of anterior cingulate cortex	7	38942010300	129806701	129806701	151915585	1	0.9862	1823_BA24	Control	15	Male	18	NA	NA	NA	NA	NA	NA	NA	Multiple Injuries
4341	SRR9292598	Ctrl	PFC	Bulk tissue RNA sequencing of prefrontal cortex	7.2	26758422600	89194742	89194742	100510105	1	0.9783	4341_BA46	Control	13	Male	16	NA	NA	NA	NA	NA	NA	NA	Suicide, Hanging
5278	SRR9292602	ASD	ACC	Bulk tissue RNA sequencing of anterior cingulate cortex	7.2	34294425600	114314752	114314752	135104019	1	0.9843	5278_BA24_Nova	ASD	15	Female	13	Epilepsy	Valproic acid, Levetiracetam, Vitamin B6, Fluoxetine	22	21	11	5	5	NA
5531	SRR9292607	ASD	ACC	Bulk tissue RNA sequencing of anterior cingulate cortex	7.2	30901198800	103003996	103003996	118665845	1	0.9845	5531_BA24	ASD	15	Male	32	Septic pneumonia and myocarditis	NA	NA	NA	NA	NA	NA	Multiorgan failure
5419	SRR9292608	ASD	PFC	Bulk tissue RNA sequencing of prefrontal cortex	7.3	34661277600	115537592	115537592	130121407	1	0.9732	5419_PFC	ASD	19	Female	22	Epilepsy	NA	24	14	NA	6	3	Sudden unexpected death, likely due to epileptic seizure
5978	SRR9292614	ASD	ACC	Bulk tissue RNA sequencing of anterior cingulate cortex	7.4	31669272300	105564241	105564241	115330421	1	0.9785	5978_BA24	ASD	11	Male	21	Attention-deficit/hyperactivity disorder	NA	13	15	NA	9	3	Smoke Inhalation
5945	SRR9292618	ASD	PFC	Bulk tissue RNA sequencing of prefrontal cortex	7.4	33799104000	112663680	112663680	141995462	1	0.9782	5945_PFC_Nova	ASD	20	Male	24	Epilepsy, Developmental Delay	NA	NA	NA	NA	NA	NA	NA
5939	SRR9292619	ASD	PFC	Bulk tissue RNA sequencing of prefrontal cortex	7.4	38360483400	127868278	127868278	144036358	1	0.974	5939_BA9	ASD	21	Male	22	Epilepsy	NA	29	22	0	9	4	Sudden unexpected death, likely due to epileptic seizure
4341	SRR9292599	Ctrl	ACC	Bulk tissue RNA sequencing of anterior cingulate cortex	7.5	46607734500	155359115	155359115	189852240	1	0.9867	4341_BA24	Control	13	Male	16	NA	NA	NA	NA	NA	NA	NA	Suicide, Hanging
5408	SRR9292605	Ctrl	PFC	Bulk tissue RNA sequencing of prefrontal cortex	7.5	30348434700	101161449	101161449	115667574	1	0.9836	5408_PFC_Nova	Control	6	Male	16	NA	NA	NA	NA	NA	NA	NA	Drowning
5294	SRR9292610	ASD	ACC	Bulk tissue RNA sequencing of anterior cingulate cortex	7.5	31438845000	104796150	104796150	133533416	1	0.9841	5294_BA24	ASD	19	Male	16	Depression, history of suicide attempts	Quetiapine, Fluvoxamine	17	19	14	5	2	Suicide, hanging
5565	SRR9292625	ASD	ACC	Bulk tissue RNA sequencing of anterior cingulate cortex	7.5	23994547200	79981824	79981824	81343091	1	0.9746	5565_BA24	ASD	12	Male	22	Epilepsy, cardiac malformation	NA	27	NA	17	5	4	Sudden unexpected death, likely due to epileptic seizure or cardiac arrhytmia
5879	SRR9292630	Ctrl	PFC	Bulk tissue RNA sequencing of prefrontal cortex	7.5	29154436500	97181455	97181455	111896324	1	0.9843	5879_PFC_Nova	Control	15	Male	18	NA	NA	NA	NA	NA	NA	NA	Suicide, Hanging
4899	SRR9292596	ASD	ACC	Bulk tissue RNA sequencing of anterior cingulate cortex	7.6	39911931000	133039770	133039770	145387316	1	0.9757	4899_BA24_Nova	ASD	14	Male	9	Epilepsy, Cerebellar Heterotopia	Clonidine, Sertraline, Carbamazepine, Melatonin	22	NA	14	8	4	Accidental drowning
5391	SRR9292611	Ctrl	ACC	Bulk tissue RNA sequencing of anterior cingulate cortex	7.6	19407909900	64693033	64693033	67134585	1	0.9743	5391_BA24_Nova	Control	8	Male	12	NA	NA	NA	NA	NA	NA	NA	Drowning
5387	SRR9292612	Ctrl	PFC	Bulk tissue RNA sequencing of prefrontal cortex	7.6	34526507700	115088359	115088359	148683717	1	0.9859	5387_BA9	Control	12	Male	13	NA	NA	NA	NA	NA	NA	NA	Drowning
5958	SRR9292616	Ctrl	PFC	Bulk tissue RNA sequencing of prefrontal cortex	7.6	33335296800	111117656	111117656	142181708	1	0.9832	5958_BA9	Control	22	Male	24	NA	NA	NA	NA	NA	NA	NA	Dilated cardiomegaly
5958	SRR9292617	Ctrl	ACC	Bulk tissue RNA sequencing of anterior cingulate cortex	7.6	32175621300	107252071	107252071	134972257	1	0.9838	5958_BA24	Control	22	Male	24	NA	NA	NA	NA	NA	NA	NA	Dilated cardiomegaly
6032	SRR9292622	Ctrl	ACC	Bulk tissue RNA sequencing of anterior cingulate cortex	7.7	33935503800	113118346	113118346	128064359	1	0.9831	6032_BA24_Nova	Control	4	Male	25	NA	NA	NA	NA	NA	NA	NA	Car accident
5864	SRR9292629	ASD	PFC	Bulk tissue RNA sequencing of prefrontal cortex	7.7	33288587700	110961959	110961959	158834806	1	0.9899	5864_BA9	ASD	20	Male	42	Epilepsy	NA	18	14	NA	7	5	Sudden unexpected death, likely due to epileptic seizure
5242	SRR9292593	Ctrl	ACC	Bulk tissue RNA sequencing of anterior cingulate cortex	7.9	32566539900	108555133	108555133	131797920	1	0.9789	5242_BA24_Nova	Control	15	Male	9	NA	NA	NA	NA	NA	NA	NA	Cardiac arrhythmia
5144	SRR9292595	ASD	PFC	Bulk tissue RNA sequencing of prefrontal cortex	8	35123937600	117079792	117079792	124932480	1	0.9723	5144_PFC_Nova	ASD	7	Male	3	NA	NA	28	20	12	3	3	NA
6033	SRR9292623	ASD	PFC	Bulk tissue RNA sequencing of prefrontal cortex	8	35078714700	116929049	116929049	160166018	1	0.9881	6033_BA9	ASD	14	Female	25	Epilepsy	Topiramate	26	NA	14	7	4	Sudden unexpected death, likely due to epileptic seizure
5893	SRR9292632	Ctrl	PFC	Bulk tissue RNA sequencing of prefrontal cortex	8	31225388700	104084629	104084629	156508865	1	0.9892	5893_PFC_Nova	Control	19	Male	11	NA	NA	NA	NA	NA	NA	NA	Dilated cardiomegaly
5936	SRR9292633	Ctrl	PFC	Bulk tissue RNA sequencing of prefrontal cortex	8	31767792600	105892642	105892642	116444210	1	0.9839	5936_PFC_Nova	Control	14	Female	23	NA	NA	NA	NA	NA	NA	NA	Status asthmaticus
5538	SRR9292603	Ctrl	PFC	Bulk tissue RNA sequencing of prefrontal cortex	8.3	32715645900	109052153	109052153	127990069	1	0.9808	5538_PFC_Nova	Control	19	Female	24	NA	Opioids	NA	NA	NA	NA	NA	Opioid intoxication
5294	SRR9292609	ASD	PFC	Bulk tissue RNA sequencing of prefrontal cortex	8.3	28876966800	96256556	96256556	119377682	1	0.9855	5294_BA9	ASD	19	Male	16	Depression, history of suicide attempts	Quetiapine, Fluvoxamine	17	19	14	5	2	Suicide, hanging
5554	SRR9292624	Ctrl	ACC	Bulk tissue RNA sequencing of anterior cingulate cortex	8.3	37331461500	124438205	124438205	135966908	1	0.9791	5554_BA24	Control	13	Female	15	NA	NA	NA	NA	NA	NA	NA	Suicide, Hanging
5841	SRR9292628	ASD	PFC	Bulk tissue RNA sequencing of prefrontal cortex	8.4	58144203900	193814013	193814013	197137830	1	0.9763	5841_BA9	ASD	12	Male	15	Attention-deficit/hyperactivity disorder	NA	NA	NA	NA	NA	NA	Suicide, Hanging
5893	SRR9292631	Ctrl	ACC	Bulk tissue RNA sequencing of anterior cingulate cortex	8.4	38609875200	128699584	128699584	148528064	1	0.9852	5893_BA24	Control	19	Male	11	NA	NA	NA	NA	NA	NA	NA	Dilated cardiomegaly
5531	SRR9292604	ASD	PFC	Bulk tissue RNA sequencing of prefrontal cortex	8.5	30763619100	102545397	102545397	124983503	1	0.9853	5531_BA9	ASD	15	Male	32	Septic pneumonia and myocarditis	NA	NA	NA	NA	NA	NA	Multiorgan failure
5577	SRR9292627	Ctrl	PFC	Bulk tissue RNA sequencing of prefrontal cortex	8.6	23276703900	77589013	77589013	110621724	1	0.9871	5577_BA9	Control	21	Male	19	NA	NA	NA	NA	NA	NA	NA	Aortic stenosis
5278	SRR9292601	ASD	PFC	Bulk tissue RNA sequencing of prefrontal cortex	9	30301050900	101003503	101003503	122775891	1	0.9853	5278_PFC_Nova	ASD	15	Female	13	Epilepsy	Valproic acid, Levetiracetam, Vitamin B6, Fluoxetine	22	21	11	5	5	NA

## Sheet: Table S3. Deneault sample information
Sample	Tissue	Gene	spots	bases	spots_with_mates	Total_reads_mapped	Percent_mapped	Percent_properly_paired
SRR6368548	iPSC	AFF2	71164203	17933379156	71164203	145221146	1	1
SRR6368549	iPSC	AFF2	69833912	17598145824	69833912	142702238	1	1
SRR6368532	iPSC	ANOS1	71063537	17908011324	71063537	140252548	1	1
SRR6368533	iPSC	ANOS1	45425432	11447208864	45425432	89105122	1	1
SRR6368536	iPSC	ANOS1	66117727	16661667204	66117727	120060580	1	1
SRR6368537	iPSC	ANOS1	56911937	14341808124	56911937	108527832	1	1
SRR6368554	iPSC	ASTN2	60263167	15186318084	60263167	122541992	1	1
SRR6368555	iPSC	ASTN2	57958822	14605623144	57958822	116422436	1	1
SRR6368556	iPSC	ASTN2	60279196	15190357392	60279196	123524424	1	1
SRR6368557	iPSC	ASTN2	45547271	11477912292	45547271	93596966	1	1
SRR6368558	iPSC	ATRX	63456217	15990966684	63456217	122147718	1	1
SRR6368559	iPSC	ATRX	58191210	14664184920	58191210	115344570	1	1
SRR6368560	iPSC	ATRX	66506637	16759672524	66506637	134932152	1	1
SRR6368561	iPSC	ATRX	58986472	14864590944	58986472	119052018	1	1
SRR6368566	iPSC	CACNA1C	69965989	17631429228	69965989	141612402	1	1
SRR6368567	iPSC	CACNA1C	71132365	17925355980	71132365	143117916	1	1
SRR6368544	iPSC	CHD8	62793201	15823886652	62793201	128697494	1	1
SRR6368545	iPSC	CHD8	59175736	14912285472	59175736	121856440	1	1
SRR6368546	iPSC	CHD8	62831262	15833478024	62831262	128845688	1	1
SRR6368547	iPSC	CHD8	72475427	18263807604	72475427	147427540	1	1
SRR6368526	iPSC	Ctrl	51633599	10429986998	51633599	104192912	1	1
SRR6368527	iPSC	Ctrl	54413879	10991603558	54413879	113005448	1	1
SRR6368528	iPSC	Ctrl	57501425	14490359100	57501425	118651270	1	1
SRR6368529	iPSC	Ctrl	63873669	16096164588	63873669	131916420	1	1
SRR6368562	iPSC	Ctrl	66197992	16681893984	66197992	134180004	1	1
SRR6368563	iPSC	Ctrl	63743502	16063362504	63743502	126143140	1	1
SRR6368564	iPSC	Ctrl	67707820	17062370640	67707820	133950498	1	1
SRR6368565	iPSC	Ctrl	70065382	17656476264	70065382	138766058	1	1
SRR6368530	iPSC	DLGAP2	45580395	11486259540	45580395	89565428	1	1
SRR6368531	iPSC	DLGAP2	50476201	12720002652	50476201	96245396	1	1
SRR6368534	iPSC	DLGAP2	55877046	14081015592	55877046	102600040	1	1
SRR6368535	iPSC	DLGAP2	63699193	16052196636	63699193	91410790	1	1
SRR6368540	iPSC	KCNQ2	60637620	15280680240	60637620	123123002	1	1
SRR6368541	iPSC	KCNQ2	60239747	15180416244	60239747	123077222	1	1
SRR6368542	iPSC	KCNQ2	59712489	15047547228	59712489	121094124	1	1
SRR6368543	iPSC	KCNQ2	66077056	16651418112	66077056	128392676	1	1
SRR6368550	iPSC	SCN2A	79593572	20057580144	79593572	163682374	1	1
SRR6368551	iPSC	SCN2A	77817182	19609929864	77817182	160831796	1	1
SRR6368552	iPSC	SCN2A	72758839	18335227428	72758839	149782808	1	1
SRR6368553	iPSC	SCN2A	69564567	17530270884	69564567	143067220	1	1
SRR6368538	iPSC	TENM1	79501007	20034253764	79501007	161904186	1	1
SRR6368539	iPSC	TENM1	60050063	15132615876	60050063	123437320	1	1
SRR6368578	Neuron	AFF2	89804982	22630855464	89804982	171328682	1	1
SRR6368582	Neuron	AFF2	123257254	31060828008	123257254	247627330	1	1
SRR6368590	Neuron	AFF2	145253954	36603996408	145253954	286008622	1	1
SRR6368591	Neuron	AFF2	137331817	34607617884	137331817	277880066	1	1
SRR6368592	Neuron	AFF2	136218227	34326993204	136218227	274182220	1	1
SRR6368581	Neuron	ANOS1	94936385	23923969020	94936385	234402510	1	1
SRR6368603	Neuron	ANOS1	142290013	35857083276	142290013	281174880	1	1
SRR6368604	Neuron	ANOS1	135524870	34152267240	135524870	273962354	1	1
SRR6368605	Neuron	ANOS1	138511045	34904783340	138511045	278129168	1	1
SRR6368573	Neuron	ASTN2	85956293	21660985836	85956293	162469464	1	1
SRR6368589	Neuron	ASTN2	125098019	31524700788	125098019	248043156	1	1
SRR6368593	Neuron	ASTN2	141128182	35564301864	141128182	286178382	1	1
SRR6368575	Neuron	ATRX	86068489	21689259228	86068489	157191426	1	1
SRR6368583	Neuron	ATRX	138222064	34831960128	138222064	273864318	1	1
SRR6368594	Neuron	ATRX	148435138	37405654776	148435138	298634458	1	1
SRR6368595	Neuron	ATRX	146882028	37014271056	146882028	283686166	1	1
SRR6368577	Neuron	CACNA1C	87009398	21926368296	87009398	165317158	1	1
SRR6368596	Neuron	CACNA1C	148741629	37482890508	148741629	288594066	1	1
SRR6368597	Neuron	CACNA1C	148380666	37391927832	148380666	303295916	1	1
SRR6368574	Neuron	CHD8	81348409	20499799068	81348409	157521604	1	1
SRR6368598	Neuron	CHD8	136924089	34504870428	136924089	269283242	1	1
SRR6368599	Neuron	CHD8	143810859	36240336468	143810859	291951806	1	1
SRR6368600	Neuron	CHD8	133278752	33586245504	133278752	267605050	1	1
SRR6368568	Neuron	Ctrl	140931687	35514785124	140931687	281646694	1	1
SRR6368569	Neuron	Ctrl	151098428	38076803856	151098428	313040536	1	1
SRR6368570	Neuron	Ctrl	119919801	30219789852	119919801	239708682	1	1
SRR6368580	Neuron	Ctrl	87263838	21990487176	87263838	163867256	1	1
SRR6368576	Neuron	DLGAP2	81194327	20460970404	81194327	157747296	1	1
SRR6368584	Neuron	DLGAP2	133380607	33611912964	133380607	279563266	1	1
SRR6368601	Neuron	DLGAP2	134290433	33841189116	134290433	265884114	1	1
SRR6368602	Neuron	DLGAP2	139781454	35224926408	139781454	281905114	1	1
SRR6368572	Neuron	KCNQ2	87263025	21990282300	87263025	164240316	1	1
SRR6368585	Neuron	KCNQ2	132982405	33511566060	132982405	262287230	1	1
SRR6368586	Neuron	KCNQ2	136936571	34508015892	136936571	274528216	1	1
SRR6368606	Neuron	KCNQ2	144000136	36288034272	144000136	290718768	1	1
SRR6368571	Neuron	SCN2A	85387248	21517586496	85387248	157286122	1	1
SRR6368607	Neuron	SCN2A	142484590	35906116680	142484590	279199530	1	1
SRR6368608	Neuron	SCN2A	139812544	35232761088	139812544	279924374	1	1
SRR6368609	Neuron	SCN2A	138280060	34846575120	138280060	277906512	1	1
SRR6368579	Neuron	TENM1	81671759	20581283268	81671759	160847348	1	1
SRR6368587	Neuron	TENM1	139065999	35044631748	139065999	277584302	1	1
SRR6368588	Neuron	TENM1	142326382	35866248264	142326382	285594258	1	1
SRR6368610	Neuron	TENM1	151846857	38265407964	151846857	301389562	1	1
SRR6368611	Neuron	TENM1	146865238	37010039976	146865238	296487078	1	1

## Sheet: Table S4. Blood sample information
Sample	FAMID	Sex	Age	Group	QI	ADIA	ADIB	ADIC	Language	Interaction	Game	Behave	Total reads	percent mapped
875	217	M	6	ASD	56.8	22	11	NA	NA	10	4	1	11022502	1
488	275	F	9	ASD	116	NA	4	NA	3	0	NA	NA	10576804	1
241	390	M	5	ASD	71	16	9	4	NA	10	3	1	13126052	1
583	654	M	14	ASD	45	27	10	5	4	9	NA	NA	9277982	1
338	435	M	12	ASD	56	28	12	9	6	NA	NA	3	10742954	1
992	800	M	13	ASD	67	26	14	8	7	NA	NA	4	12404598	1
735	384	M	11	ASD	67	22	9	5	NA	12	2	3	11374346	1
512	470	M	7	ASD	83	24	10	8	7	NA	NA	2	11246908	1
376	93	M	9	ASD	76.9	28	14	9	3	4	NA	NA	12045378	1
810	261	M	7	ASD	52.8	16	9	4	NA	NA	NA	2	12280856	1
383	937	M	7	ASD	92	15	10	9	7	NA	NA	3	10301058	1
520	175	M	15	ASD	43.8	29	14	6	NA	13	4	6	11019404	1
899	944	M	13	ASD	74	27	13	NA	6	NA	NA	1	10273064	1
652	87	M	5	ASD	81	21	8	8	NA	8	4	3	11292656	1
976	936	F	8	ASD	38	25	12	4	NA	11	2	2	11229664	1
417	852	M	11	ASD	73	29	10	8	7	12	NA	NA	11346492	1
233	950	M	9	ASD	65	26	12	4	NA	11	3	5	13388198	1
115	982	M	4	ASD	22.5	20	12	NA	NA	13	4	5	10694134	1
137	80	M	8	ASD	41.3	23	13	7	NA	13	4	4	12731256	1
343	206	M	14	ASD	36	27	14	4	NA	10	4	2	9584274	1
806	194	M	12	ASD	109	21	8	NA	NA	NA	NA	NA	11483036	1
395	771	M	17	ASD	60	29	13	8	8	NA	NA	3	8687594	1
188	609	M	16	ASD	101	14	9	NA	8	13	NA	3	13468704	1
475	230	M	15	ASD	32	28	14	6	NA	11	4	5	11356046	1
873	795	M	10	ASD	27.7	29	14	4	NA	12	4	6	10676546	1
485	558	M	18	ASD	102	16	7	8	4	9	NA	0	10425994	1
515	78	F	16	ASD	32	26	14	NA	5	NA	NA	1	14752964	1
468	380	M	7	ASD	33.6	27	12	4	NA	11	4	5	10562266	1
83	693	M	14	ASD	112	25	14	NA	0	4	NA	NA	10511534	1
758	932	M	5	ASD	41.6	25	13	4	NA	11	4	5	11111336	1
765	824	F	4	ASD	57	20	11	6	NA	11	4	2	10643658	1
202	971	M	6	ASD	60	24	13	5	NA	12	4	5	11987116	1
895	152	M	11	ASD	54.88	29	11	6	NA	12	4	4	12850018	1
636	745	M	7	ASD	50	14	10	4	NA	0	0	0	13379936	1
374	596	F	17	ASD	40	31	14	11	9	NA	NA	5	12779082	1
465	370	M	9	ASD	40	26	14	8	NA	11	4	2	13408692	1
155	644	F	8	ASD	23.6	27	14	NA	NA	14	4	0	14517450	1
657	938	M	13	ASD	25	29	14	4	NA	14	4	6	10201078	1
736	763	M	7	ASD	113	24	11	12	5	NA	NA	6	13185592	1
361	139	M	14	ASD	36	18	4	5	NA	12	4	4	10807390	1
274	5	F	9	ASD	99	28	10	9	NA	9	3	1	26373062	1
580	549	M	6	ASD	92	22	10	3	NA	10	2	1	16345550	1
818	115	M	15	ASD	48	25	12	8	4	9	NA	NA	10783822	1
336	410	M	8	ASD	63.6	27	14	4	NA	13	4	3	16164812	1
673	514	M	3	ASD	57.3	29	12	4	NA	13	4	2	15546078	1
66	528	M	8	ASD	30	28	10	10	NA	14	4	4	13413734	1
377	770	F	13	ASD	38	29	13	4	NA	11	4	2	12366310	1
316	246	M	15	ASD	30	30	14	6	NA	12	3	6	13494202	1
332	142	M	13	ASD	40	27	14	4	6	12	NA	NA	12388068	1
555	915	M	16	ASD	62	4	0	NA	1	1	NA	NA	14612836	1
950	266	M	8	ASD	84	22	7	9	5	6	NA	NA	13133646	1
677	124	M	7	ASD	74	24	12	9	9	NA	NA	4	13568946	1
36	264	M	16	ASD	85	15	10	NA	2	5	NA	NA	13940616	1
259	22	M	10	ASD	88	21	13	8	2	7	NA	NA	14678512	1
990	216	M	12	ASD	77	31	12	NA	4	9	NA	NA	10727060	1
311	168	M	10	ASD	25.2	28	14	NA	NA	1	4	0	14936648	1
561	707	M	10	ASD	18.4	27	14	4	NA	14	4	6	14901850	1
70	409	M	4	ASD	30	21	7	10	NA	14	2	5	11450872	1
2	157	M	9	ASD	56	22	12	4	5	5	NA	NA	11046306	1
809	978	M	17	ASD	56	30	12	7	7	NA	NA	1	12705106	1
909	55	M	10	ASD	NA	19	5	5	6	NA	NA	2	15274256	1
694	289	M	18	ASD	50	28	12	6	5	7	NA	NA	11063182	1
905	610	M	11	ASD	103	18	6	NA	2	10	NA	NA	16258478	1
335	251	F	16	ASD	36	30	14	6	NA	5	0	2	14345910	1
913	490	M	13	ASD	71	30	12	3	2	5	NA	NA	14740834	1
850	768	M	15	ASD	36	29	13	3	NA	5	4	0	11216054	1
360	788	M	4	ASD	53.6	21	14	NA	NA	11	3	3	10573630	1
51	548	F	4	ASD	64.6	21	10	4	NA	11	4	6	15933088	1
756	109	F	13	ASD	36	30	14	4	NA	11	4	5	12712012	1
532	692	M	5	ASD	35.8	25	14	NA	NA	9	4	3	10744618	1
109	368	M	9	ASD	36	32	14	10	NA	14	4	5	13936380	1
787	981	M	12	ASD	36	28	14	8	NA	11	4	3	14532792	1
476	951	F	5	ASD	36.3	17	13	5	NA	11	4	2	10845038	1
745	217	F	24	Ctrl	NA	NA	NA	NA	NA	NA	NA	NA	12265558	1
632	275	M	6	Ctrl	NA	NA	NA	NA	NA	NA	NA	NA	10955226	1
260	390	F	10	Ctrl	NA	NA	NA	NA	NA	NA	NA	NA	11033044	1
75	654	M	11	Ctrl	NA	NA	NA	NA	NA	NA	NA	NA	12943700	1
531	435	M	7	Ctrl	NA	NA	NA	NA	NA	NA	NA	NA	10113650	1
271	800	M	9	Ctrl	NA	NA	NA	NA	NA	NA	NA	NA	12320642	1
63	384	F	10	Ctrl	NA	NA	NA	NA	NA	NA	NA	NA	12272060	1
125	470	M	3	Ctrl	NA	NA	NA	NA	NA	NA	NA	NA	10768564	1
220	93	M	5	Ctrl	NA	NA	NA	NA	NA	NA	NA	NA	12340156	1
16	261	F	8	Ctrl	NA	NA	NA	NA	NA	NA	NA	NA	11093634	1
813	937	M	10	Ctrl	NA	NA	NA	NA	NA	NA	NA	NA	8743902	1
930	175	F	18	Ctrl	NA	NA	NA	NA	NA	NA	NA	NA	11223940	1
692	944	M	15	Ctrl	NA	NA	NA	NA	NA	NA	NA	NA	8524608	1
889	87	M	6	Ctrl	NA	NA	NA	NA	NA	NA	NA	NA	9227638	1
279	936	M	15	Ctrl	NA	NA	NA	NA	NA	NA	NA	NA	11263120	1
308	852	M	10	Ctrl	NA	NA	NA	NA	NA	NA	NA	NA	11790184	1
698	950	M	8	Ctrl	NA	NA	NA	NA	NA	NA	NA	NA	10548828	1
291	982	F	2	Ctrl	NA	NA	NA	NA	NA	NA	NA	NA	12978884	1
732	80	M	9	Ctrl	NA	NA	NA	NA	NA	NA	NA	NA	10721752	1
638	206	M	17	Ctrl	NA	NA	NA	NA	NA	NA	NA	NA	10214056	1
342	194	M	10	Ctrl	NA	NA	NA	NA	NA	NA	NA	NA	9761038	1
776	771	F	21	Ctrl	NA	NA	NA	NA	NA	NA	NA	NA	12191804	1
802	609	M	12	Ctrl	NA	NA	NA	NA	NA	NA	NA	NA	10794538	1
587	230	M	12	Ctrl	NA	NA	NA	NA	NA	NA	NA	NA	11132422	1
142	795	M	7	Ctrl	NA	NA	NA	NA	NA	NA	NA	NA	11010672	1
663	558	F	32	Ctrl	NA	NA	NA	NA	NA	NA	NA	NA	11445106	1
176	78	F	16	Ctrl	NA	NA	NA	NA	NA	NA	NA	NA	14470218	1
596	380	M	4	Ctrl	NA	NA	NA	NA	NA	NA	NA	NA	9141668	1
148	693	F	24	Ctrl	NA	NA	NA	NA	NA	NA	NA	NA	11747848	1
854	932	F	9	Ctrl	NA	NA	NA	NA	NA	NA	NA	NA	11202200	1
613	824	F	5	Ctrl	NA	NA	NA	NA	NA	NA	NA	NA	10734158	1
118	971	M	9	Ctrl	NA	NA	NA	NA	NA	NA	NA	NA	14108730	1
625	152	F	14	Ctrl	NA	NA	NA	NA	NA	NA	NA	NA	13679356	1
773	745	M	9	Ctrl	NA	NA	NA	NA	NA	NA	NA	NA	11842490	1
340	596	F	20	Ctrl	NA	NA	NA	NA	NA	NA	NA	NA	12514804	1
345	370	M	11	Ctrl	NA	NA	NA	NA	NA	NA	NA	NA	18232966	1
501	644	M	11	Ctrl	NA	NA	NA	NA	NA	NA	NA	NA	13754674	1
943	938	M	17	Ctrl	NA	NA	NA	NA	NA	NA	NA	NA	10076224	1
441	763	M	3	Ctrl	NA	NA	NA	NA	NA	NA	NA	NA	12393172	1
228	139	F	12	Ctrl	NA	NA	NA	NA	NA	NA	NA	NA	12955016	1
951	5	M	11	Ctrl	NA	NA	NA	NA	NA	NA	NA	NA	14880990	1
812	549	M	11	Ctrl	NA	NA	NA	NA	NA	NA	NA	NA	13376448	1
477	115	M	21	Ctrl	NA	NA	NA	NA	NA	NA	NA	NA	11757432	1
37	410	M	4	Ctrl	NA	NA	NA	NA	NA	NA	NA	NA	11837550	1
321	514	M	5	Ctrl	NA	NA	NA	NA	NA	NA	NA	NA	22240674	1
822	528	M	11	Ctrl	NA	NA	NA	NA	NA	NA	NA	NA	16254190	1
3	770	M	19	Ctrl	NA	NA	NA	NA	NA	NA	NA	NA	11404096	1
151	246	F	23	Ctrl	NA	NA	NA	NA	NA	NA	NA	NA	12278912	1
209	142	F	10	Ctrl	NA	NA	NA	NA	NA	NA	NA	NA	12256262	1
697	915	M	20	Ctrl	NA	NA	NA	NA	NA	NA	NA	NA	16711568	1
384	266	F	5	Ctrl	NA	NA	NA	NA	NA	NA	NA	NA	14942434	1
403	124	F	9	Ctrl	NA	NA	NA	NA	NA	NA	NA	NA	13862070	1
621	264	M	19	Ctrl	NA	NA	NA	NA	NA	NA	NA	NA	14726626	1
842	22	F	15	Ctrl	NA	NA	NA	NA	NA	NA	NA	NA	15028870	1
459	216	M	14	Ctrl	NA	NA	NA	NA	NA	NA	NA	NA	12732096	1
843	168	F	12	Ctrl	NA	NA	NA	NA	NA	NA	NA	NA	15346210	1
715	707	M	8	Ctrl	NA	NA	NA	NA	NA	NA	NA	NA	17031992	1
411	409	M	6	Ctrl	NA	NA	NA	NA	NA	NA	NA	NA	11789772	1
163	157	F	11	Ctrl	NA	NA	NA	NA	NA	NA	NA	NA	12017848	1
461	978	F	18	Ctrl	NA	NA	NA	NA	NA	NA	NA	NA	14132102	1
31	55	M	11	Ctrl	NA	NA	NA	NA	NA	NA	NA	NA	15028094	1
541	289	F	18	Ctrl	NA	NA	NA	NA	NA	NA	NA	NA	12474860	1
186	610	F	5	Ctrl	NA	NA	NA	NA	NA	NA	NA	NA	16170542	1
162	251	M	9	Ctrl	NA	NA	NA	NA	NA	NA	NA	NA	15106874	1
748	490	M	29	Ctrl	NA	NA	NA	NA	NA	NA	NA	NA	16026732	1
460	768	F	8	Ctrl	NA	NA	NA	NA	NA	NA	NA	NA	12018842	1
651	788	M	6	Ctrl	NA	NA	NA	NA	NA	NA	NA	NA	14628556	1
724	548	M	9	Ctrl	NA	NA	NA	NA	NA	NA	NA	NA	12496060	1
760	109	F	25	Ctrl	NA	NA	NA	NA	NA	NA	NA	NA	11758650	1
269	692	M	7	Ctrl	NA	NA	NA	NA	NA	NA	NA	NA	13160420	1
696	368	F	8	Ctrl	NA	NA	NA	NA	NA	NA	NA	NA	13744790	1
189	981	M	6	Ctrl	NA	NA	NA	NA	NA	NA	NA	NA	17744242	1
607	951	F	6	Ctrl	NA	NA	NA	NA	NA	NA	NA	NA	13845814	1

## Sheet: Table S5. BAM metrics
Sample	Uniquely_mapped_reads	Total_mapped	Total_mapped_Zscore	no_feature	no_feature_norm	no_feature_norm_Zscore	ambiguous	ambiguous_norm	ambiguous_norm_Zscore	too_low_aQual	too_low_aQual_norm	too_low_aQual_norm_Zscore	Exonic	Exonic_norm	Exonic_norm_Zscore	Extragenic	Extragenic_norm	Extragenic_norm_Zscore	Intronic	Intronic_norm	Intronic_norm_Zscore
SRR9292593	120185079	131797920	0.0826464	5574479	42295.7	-0.896221	2515951	19089.5	0.429781	2805280	21284.7	0.380721	58550414	444244	0.520242	2911998	0.0220944	-1.06243	33603416	254962	-0.934993
SRR9292594	66963202	76222862	-1.90549	3792240	49752	-0.460334	1437288	18856.4	0.264932	2667337	34993.9	2.6371	32310498	423895	-0.309009	1917436	0.0251557	-0.542483	21442099	281308	-0.702046
SRR9292595	107725901	124932480	-0.162958	12877298	103074	2.65679	1680627	13452.3	-3.55737	3984519	31893.4	2.12678	44205097	353832	-3.16422	5675087	0.0454252	2.90026	57439303	459763	0.875804
SRR9292596	129326045	145387316	0.568793	12333323	84830.8	1.59032	2270414	15616.3	-2.02676	3764158	25890.6	1.13879	56221154	386699	-1.82482	5388996	0.0370665	1.48054	67998998	467709	0.946065
SRR9292597	132271630	141599714	0.433296	7837316	55348.4	-0.133177	2740348	19352.8	0.616026	2145073	15148.9	-0.629168	62691394	442737	0.458824	4114975	0.0290606	0.120765	55257791	390239	0.261097
SRR9292598	90447578	100510105	-1.03664	5419124	53916.2	-0.2169	1941594	19317.4	0.591003	2401808	23896.2	0.81054	42826120	426088	-0.219656	2813892	0.0279961	-0.0600389	41911659	416990	0.497615
SRR9292599	176224505	189852240	2.15948	9883025	52056.4	-0.325622	3800999	20020.8	1.08853	2890715	15226.1	-0.616448	83985285	442372	0.443954	5045741	0.0265772	-0.301037	69852492	367931	0.0638508
SRR9292600	142958390	151915585	0.802335	6672716	43923.8	-0.801039	3171579	20877.2	1.69427	1984275	13061.7	-0.972689	69493171	457446	1.05825	3874378	0.0255035	-0.483404	47762676	314403	-0.40943
SRR9292601	106389198	122775891	-0.240107	6188353	50403.6	-0.422239	2089431	17018.3	-1.03518	3845327	31319.9	2.03239	50408751	410575	-0.851816	3419429	0.027851	-0.0846888	32995420	268745	-0.813123
SRR9292602	124451759	135104019	0.200919	8690050	64321.2	0.391359	2401908	17778.2	-0.497658	2379815	17614.7	-0.22332	57368961	424628	-0.279138	4069869	0.030124	0.301372	47299102	350094	-0.093858
SRR9292603	117754530	127990069	-0.0535756	7237884	56550.4	-0.062912	2286148	17861.9	-0.438454	2386768	18648.1	-0.0532374	55520312	433786	0.0940683	3594600	0.028085	-0.0449426	40596743	317187	-0.384816
SRR9292604	118008157	124983503	-0.161132	5410611	43290.6	-0.838058	2469530	19758.8	0.903237	1567839	12544.4	-1.05783	57416323	459391	1.13753	3017636	0.0241443	-0.714264	37097761	296821	-0.564881
SRR9292605	106877736	115667574	-0.4944	7634156	66000.8	0.489549	2025422	17510.7	-0.686858	1970658	17037.3	-0.318359	49061124	424156	-0.298367	3704866	0.0320303	0.625157	43726102	378032	0.153167
SRR9292606	96477960	107879797	-0.773	7420811	68787.8	0.652469	1879794	17424.9	-0.747559	2557303	23705.1	0.779092	43881131	406759	-1.00732	3823407	0.0354414	1.20452	60776789	563375	1.79192
SRR9292607	110066795	118665845	-0.38714	6861467	57821.8	0.0114119	2330254	19637.1	0.817131	1901198	16021.4	-0.485549	51842581	436879	0.220098	3524201	0.0296985	0.229113	50231633	423303	0.553439
SRR9292608	117839133	130121407	0.0226709	8132144	62496.6	0.284696	2371856	18228	-0.179509	2890600	22214.6	0.533777	54867913	421667	-0.399805	3957064	0.0304106	0.350048	37017586	284485	-0.673955
SRR9292609	113420237	119377682	-0.361675	4501523	37708.2	-1.16439	2280343	19101.9	0.438595	1376862	11533.7	-1.22418	55730772	466844	1.44125	2583154	0.0216385	-1.13986	31981466	267902	-0.820582
SRR9292610	126087012	133533416	0.144732	5312406	39783.3	-1.04309	2638542	19759.4	0.903637	1738530	13019.4	-0.979644	61674394	461865	1.23833	2874130	0.0215237	-1.15937	36709233	274907	-0.758644
SRR9292611	59694867	67134585	-2.23062	2259643	33658.4	-1.40114	1265930	18856.6	0.265081	1933803	28804.9	1.61845	29756514	443237	0.4792	1418372	0.0211273	-1.22669	14231969	211992	-1.31492
SRR9292612	139550843	148683717	0.686718	5228357	35164.3	-1.31311	2873937	19329.2	0.599347	2138283	14381.4	-0.755478	68993328	464027	1.32646	3157767	0.0212381	-1.20786	37953111	255261	-0.932349
SRR9292613	169117500	180974823	1.8419	12325732	68107.4	0.612698	3396065	18765.4	0.200576	2476496	13684.2	-0.870232	77594452	428758	-0.110825	5464629	0.0301955	0.313526	84697578	468008	0.948702
SRR9292614	106036956	115330421	-0.506461	8841795	76664.9	1.11295	2105245	18254	-0.161114	2069525	17944.3	-0.169068	47807040	414522	-0.690966	3927738	0.0340564	0.969285	61494468	533202	1.52514
SRR9292615	131266940	147883867	0.658105	5621030	38009.8	-1.14677	2791607	18877	0.279525	3888547	26294.6	1.20529	64175267	433957	0.101041	3154976	0.0213341	-1.19156	39824161	269293	-0.808275
SRR9292616	133300294	142181708	0.454116	5921559	41647.8	-0.934092	2820096	19834.5	0.95671	2043756	14374.3	-0.756657	64952675	456829	1.0331	3180349	0.0223682	-1.01593	38054648	267648	-0.822824
SRR9292617	126527568	134972257	0.196205	6517210	48285.6	-0.54606	2705103	20041.9	1.10345	1953324	14472	-0.740563	60714827	449832	0.747966	3246101	0.0240501	-0.730253	42014701	311284	-0.437006
SRR9292618	123995853	141995462	0.447453	9487409	66814.9	0.537136	2471431	17405	-0.76163	4242573	29878.2	1.79511	56606370	398649	-1.33783	4616420	0.032511	0.706811	54992715	387285	0.234975
SRR9292619	132431821	144036358	0.520464	8740531	60682.8	0.178665	2592040	17995.7	-0.343806	2821427	19588.3	0.101513	62058899	430856	-0.0253472	4197964	0.0291452	0.135126	56954909	395420	0.306906
SRR9292620	93784636	101757775	-0.992009	9440057	92769.9	2.05443	1768121	17375.8	-0.782295	1670047	16412	-0.421271	40411201	397131	-1.39968	3996598	0.0392756	1.85576	71680390	704422	3.03901
SRR9292621	70700487	78943690	-1.80816	7566406	95845.6	2.23423	1254002	15884.8	-1.83689	1976008	25030.6	0.997251	30183449	382342	-2.0024	3034084	0.0384335	1.71273	46911784	594244	2.06485
SRR9292622	119315572	128064359	-0.0509179	9271648	72398.3	0.863538	2276384	17775.3	-0.499709	1825721	14256.3	-0.776075	54339945	424317	-0.291796	4270071	0.0333432	0.848145	54547701	425940	0.57675
SRR9292623	149544078	160166018	1.09749	11861478	74057.4	0.960523	2955376	18452	-0.0211237	2217459	13844.8	-0.843807	67671083	422506	-0.365623	5375716	0.0335634	0.885552	78059934	487369	1.11989
SRR9292624	126777523	135966908	0.231788	6636702	48811.2	-0.515334	2695835	19827.1	0.95154	2117115	15570.8	-0.559718	61215464	450223	0.763915	3426140	0.0251983	-0.535234	34514466	253845	-0.944869
SRR9292625	74314862	81343091	-1.72232	3806831	46799.7	-0.632922	1524486	18741.4	0.183623	1738378	21370.9	0.394914	36055557	443253	0.479857	1999637	0.0245828	-0.63979	20816437	255909	-0.926616
SRR9292626	93582523	101270672	-1.00943	6914032	68272.8	0.622364	1859143	18358.2	-0.0874652	1702092	16807.4	-0.356198	43024299	424845	-0.270315	3377716	0.0333533	0.849875	36371412	359150	-0.0137826
SRR9292627	105319284	110621724	-0.67491	4265382	38558.3	-1.1147	2179065	19698.3	0.860444	1216172	10994	-1.31301	51654644	466948	1.4455	2142692	0.0193695	-1.52524	25401167	229622	-1.15904
SRR9292628	183286470	197137830	2.42011	8215095	41671.8	-0.932688	3647236	18500.9	0.0135269	3476128	17633	-0.220309	89563623	454320	0.930858	4419387	0.0224178	-1.00751	47134975	239097	-1.07527
SRR9292629	148559958	158834806	1.04986	10665576	67148.9	0.556661	3171541	19967.5	1.05085	2126809	13390.1	-0.918642	68412619	430716	-0.0310627	4758031	0.0299558	0.272818	68676200	432375	0.633649
SRR9292630	103517402	111896324	-0.629313	6407775	57265.3	-0.0211183	2030748	18148.5	-0.235771	1909578	17065.6	-0.313693	48603766	434364	0.11763	3148351	0.0281363	-0.0362243	36707723	328051	-0.288754
SRR9292631	140102751	148528064	0.68115	6571148	44241.8	-0.782452	2971685	20007.6	1.07915	1888382	12714	-1.02992	68111301	458575	1.10428	3484308	0.0234589	-0.83067	42086627	283358	-0.683919
SRR9292632	144169954	156508865	0.966655	6023159	38484.5	-1.11902	2930832	18726.3	0.17292	2816385	17995.1	-0.160717	70331807	449379	0.729512	3319977	0.0212127	-1.21218	33402442	213422	-1.30227
SRR9292633	105918696	116444210	-0.466617	8729258	74965.2	1.01359	1894491	16269.5	-1.56475	2360574	20272.1	0.214066	47408926	407139	-0.991871	3980051	0.0341799	0.990262	58772922	504730	1.2734
