# Supplementary material for: Exploratory analysis of L1 retrotransposons expression in autism﻿
Source: Mol Autism. 2023 Jun 28;14:22. doi: 10.1186/s13229-023-00554-5 (PMC10303858; doi:10.1186/s13229-023-00554-5)
Supplement: Supplementary file 2 — Additional file 2: Table S6. Velmeshev TEs consensus expression. Table S7. Deneault TEs consensus expression. [file 13229_2023_554_MOESM2_ESM.xls]

## Sheet: Table S6. Velmeshev TES consensus expression
TE_ID	SRR9292593	SRR9292594	SRR9292595	SRR9292596	SRR9292597	SRR9292598	SRR9292599	SRR9292600	SRR9292601	SRR9292602	SRR9292603	SRR9292604	SRR9292605	SRR9292606	SRR9292607	SRR9292608	SRR9292609	SRR9292610	SRR9292611	SRR9292612	SRR9292613	SRR9292614	SRR9292615	SRR9292616	SRR9292617	SRR9292618	SRR9292619	SRR9292620	SRR9292621	SRR9292622	SRR9292623	SRR9292624	SRR9292625	SRR9292626	SRR9292627	SRR9292628	SRR9292629	SRR9292630	SRR9292631	SRR9292632	SRR9292633
L1HS	20898.5	24220.9	32533.8	30834.2	31080.9	49351.7	34331.4	23417.2	16382.5	34060.7	17702.4	22703.6	35933.8	33763.1	33156.4	28654.1	17651.4	25573.4	16815.8	18651.5	47872.4	58774.1	34801.1	22066.8	28024.5	32591.6	23551.7	66682.7	42591	30988.1	36094.9	23001.7	19060.7	41404.5	13369.6	14974.5	40886	23274.4	19483.4	17320.4	37291.6
L1_total	19651.6	17792.4	24206.1	24985.9	22875.7	32427.3	25910.5	21009.5	14950.9	26252.4	15887.7	18535.1	27702.2	23700.4	24557	20382	17236.1	21397.1	13757.1	17227.9	32321.7	41961.8	27187.5	18195.2	22058.1	22635.9	18623.6	48031.8	29707.2	23704.6	25970.7	17942.2	14898.7	25990.2	13363	14088.6	28327.4	18904.9	18117.8	14992.4	28192.9
L1PA4	5153.79	4262.43	5971.48	5841.45	5598.1	6878.12	6065.27	5242.94	4444.98	5531.89	4363.31	4604.53	5409.17	5636.32	5319.56	5643.86	4540.21	4788.72	4329.12	5029.95	6652.36	6023.81	5260.09	4195.65	4638.27	5233.54	5185.63	6674.78	5981.36	5325.55	6424.26	4586.68	3943.32	5906.74	4411.43	3771.84	6620.44	4748.91	4558.71	4675.38	5770.21
L1PA3	4965.71	4866.94	6900.58	6131.52	6653.45	8184.82	7095.39	5615.36	4815.82	6010.38	4764.01	5122.19	5896.71	6260.07	6115.37	6190.46	5092.99	4751.2	4902.09	5491.74	7441.41	6596.22	5814.48	4717.71	4689.74	5715.56	5539.16	7075.02	6964.64	5931.86	7268.21	5256.19	4825.69	7568.66	4216.76	4280.21	7606.22	5309.82	4774.01	5059.04	6210.81
L1PREC1	3514.83	2843.79	5515.35	5421.62	5135.12	5128.89	4386.23	3816.13	2835.21	5685.07	3122.23	3518.4	5439.16	5874.15	4937.41	4013.36	2934.18	4069.01	2016.98	2778.4	6895.51	9130.55	4936.32	3095.13	4161.96	4940.77	4022.18	10412.9	6872.72	4985.53	6145.03	3174.3	2586.19	5270.66	2218.91	1936.14	5699.17	3497.72	3085.02	2469.7	6023.1
L1PA5	3031.21	2708.91	3631.6	3718.59	3410.12	3823.5	3361.39	3147.7	2820.71	3247.59	2700.25	2848.29	3227.68	3487.2	3273.88	3328.55	2713.07	2798.45	2572.58	2977.4	3802.32	3558.91	3041.03	2639.09	2805.3	3208.87	3103.3	4294.1	3589.56	3170.53	3859.3	2793.18	2425.34	3701.73	2505.97	2445.28	4101.73	2966.74	2642.61	2750.61	3382.64
L1PA2	2989.68	3698.55	4692.26	3941.92	4450.82	5695.44	4622.32	3365.35	2897.37	3907.69	2868.69	3036.2	3689.51	4632.76	3689.51	4250.17	2692.16	2751.54	3249.73	2881.73	4900.89	4485.26	3432.8	2691.89	2852.38	3868.57	3558.17	4988.86	5175.43	3842.75	4839.43	3334.29	3229.62	5512.03	2176.02	2675.71	4772.58	3172.38	2786.15	2854.65	4294.47
L1PB2c	2893.2	2166.15	5307.68	5189.56	4066.76	4053.25	3877.11	3089.66	2600.07	4512.52	2983.05	2870.74	4213.04	4628.41	3765.35	3497.03	2285.79	2722.05	1982.25	2458.21	5201.6	6339.65	3449.07	2433.86	2902.75	4056.28	3589.4	8236.1	5618.32	4400.76	5288.58	2706.56	2150.48	3679.96	1578.81	1588.92	5141.39	3228.37	2389.95	2043.12	5057.08
L1PA7	2177.54	1992.28	3443.49	3200.2	2897.51	2717.83	2504.72	2281.94	2142.21	2602.5	2313.74	2356.63	2507.09	3263.32	2713.46	2462.83	1921.26	2002.34	1768.11	2035.96	3551.04	3681.69	2631.52	2021.02	2245.77	2858.17	2543.29	4298.82	3491.14	2790.69	3555.08	2086.99	1942.77	2730.3	1644.8	1543.77	3792.87	2199.23	2021.28	1881.86	3218.5
L1PA6	1932.06	1392.64	2407.29	2335.58	2194.49	2215.25	2006.81	2052.68	1732	2098.74	1832.38	2083.62	2048.68	2306.8	2286.99	1986.88	1812.2	1740.99	1362.98	1950.49	2513.43	2351.44	2188.01	1729.39	1886.62	2094.96	2026.71	2679.92	2228.39	2053.86	2586.82	1674.28	1436.77	1982.43	1745.43	1309.44	2719.82	1919.26	1808.93	1797.32	2210.07
HERVK	1449.65	702.009	314.775	771.665	381.615	676.194	1087.49	1450.03	1059.71	1308.35	1306.69	1120.4	707.742	455.61	1022.35	460.422	1323.67	1424.69	694.511	1070.28	921.795	908.567	1269.93	1153.32	1439.88	444.947	920.399	857.121	416.894	670.915	469.763	826.439	754.306	388.77	1768.53	1049.42	558.533	1019.49	1450.1	1268.01	859.994
L1PA8	1391.03	1116.39	2133.29	1934.47	1633.87	1544.28	1433.06	1370.71	1304.18	1536.55	1391.79	1383.96	1556	1933.08	1645.8	1467.45	1247.48	1212.93	1047.55	1283.32	1922.16	2044.06	1460.64	1182.13	1358.85	1711.81	1628.98	2594.02	2122.54	1649.88	2072.7	1250.36	1171.28	1608.5	1055.84	943.545	2014.06	1418.21	1153.19	1087.24	1809.52
LTR5A	1239.6	1314.64	392.517	404.235	801.473	895.501	945.7	939.28	1201.62	986.201	742.88	640.569	633.198	615.901	575.194	935.596	929.258	742.5	1501.88	1024.36	857.452	709.58	1394.11	874.895	647.124	726.901	780.968	546.556	492.102	749.232	642.801	1084.25	997.933	919.991	1047.59	1312.56	821.105	837.986	916.263	1193.88	908.688
SVA_A	1237.15	1995.53	1019.89	790.38	1182.27	1592.58	1154.1	1191.75	965.443	882.764	998.19	1509.24	896.245	1107.23	1326.69	1205.79	1638.9	1517.17	1869.39	1541	1282.11	828.972	1558.22	1717.39	1231.84	1178.03	1248.79	969.453	1065.91	815.802	1145.05	1200.43	1599.19	1344.37	1245.56	1494.72	1178.54	751.098	1030.3	1314.83	865.492
HERVK9I	1080.83	635.383	383.819	524.632	494.716	654.003	900.855	1330.08	929.187	665.627	931.703	931.307	694.033	480.873	835.213	599.403	1041.31	794.77	1012.83	899.344	501.874	603.736	844.157	958.904	823.414	465.031	902.113	689.095	532.028	692.453	732.131	836.629	791.787	347.222	1077.29	909.291	547.15	841.848	1360.63	1274.51	545.841
HARLEQUIN	1022.21	705.259	1452.64	1252.01	944.68	877.225	794.019	805.788	970.623	948.301	1084.18	1061.31	858.544	1194.34	1103.11	1245.39	900.872	967.663	830.519	1044.77	1047.09	975.461	1070.35	1048.91	953.715	1481.61	1458.31	1400.84	1178.26	910.435	1365.56	923.247	857.379	885.368	780.331	759.04	1133	950.941	840.564	964.989	1024.92
LTR5_Hs	830.468	1004.26	500.704	593.876	974.786	1011.68	863.924	833.84	802.81	816.439	775.681	725.663	885.106	682.108	629.364	1184.83	1041.31	931.476	1296.42	982.262	833.747	615.59	977.211	999.708	753.336	635.749	787.063	602.25	481.889	625.883	647.174	938.533	993.248	1072.33	976.651	988.698	745.217	1090.93	942.808	1317.43	892.195
UHG	727.881	490.756	532.779	745.465	558.997	725.799	873.157	817.396	642.248	795.909	773.021	645.296	640.909	466.064	583.073	583.098	627.473	1001.17	593.228	585.53	605.499	462.328	691.883	708.077	965.759	497.476	489.153	515.405	451.248	413.122	387.305	663.393	498.186	437.243	1045.94	627.473	599.513	786.819	695.062	795.921	419.395
THE1_I	625.293	780.01	486.025	438.545	421.485	742.769	704.988	592.007	536.588	499.812	556.717	521.201	515.812	368.495	444.199	517.101	652.871	541.462	778.431	517.92	405.698	405.595	493.78	657.671	436.891	468.894	420.58	388.914	376.04	531.903	339.204	685.812	691.838	460.985	595.559	792.515	562.328	631.386	605.599	781.615	453.166
HERVE	570.336	325.004	152.766	167.184	295.365	267.606	286.876	329.86	455.789	180.817	252.65	228.099	388.144	195.137	195.999	305.136	325.688	298.876	393.556	288.3	207.251	191.366	430.209	402.043	317.54	192.347	247.624	181.241	163.415	336.763	250.499	339.339	431.032	181.03	435.533	649.271	154.811	359.137	323.445	479.893	347.139
MER11C	468.97	560.632	389.799	336.239	462.169	462.11	446.471	545.575	495.152	489.547	451.224	424.288	352.157	379.82	426.471	494.585	527.376	522.699	590.334	517.92	427.371	349.709	416.904	484.852	445.651	444.947	483.057	385.138	319.402	400.069	356.695	516.652	473.198	432.297	480.077	517.704	520.59	466.299	512.203	586.536	398.189
HERVL	451.872	372.13	242.469	242.666	262.004	327.654	317.871	405.312	462.004	344.262	324.456	330.921	364.153	218.658	245.245	288.831	561.738	332.383	532.458	704.167	305.459	276.042	549.958	428.446	260.602	271.14	346.674	223.72	188.484	244.088	239.879	455.509	348.261	258.191	384.391	499.799	245.876	482.711	448.301	520.21	306.299
LTR12C	425.004	334.754	248.993	295.691	290.483	323.738	335.677	405.312	298.334	255.828	273.926	450.289	288.752	224.756	405.787	280.291	452.677	402.076	384.875	361.013	325.778	292.13	269.066	444.048	365.718	356.112	332.197	243.543	232.124	256.488	257.37	301.635	301.41	307.653	339.848	356.554	335.424	351.414	389.314	416.168	249.752
MER22	416.455	318.504	237.576	325.634	170.059	562.625	400.307	236.996	181.28	158.708	421.084	397.106	200.498	142.868	391.998	227.494	406.363	396.715	703.192	493.682	274.981	199.834	375.509	582.063	476.31	173.035	268.958	126.491	166.201	319.142	171.164	430.033	495.062	330.405	384.391	372.903	306.586	246.183	529.899	548.821	117.807
MER11B	372.489	367.255	300.096	257.638	318.962	246.72	246.647	372.423	335.626	291.36	355.483	364.013	279.327	315.355	284.642	335.417	363.038	357.848	442.751	378.872	242.471	232.857	322.287	350.438	397.472	293.541	261.339	196.345	305.475	278.678	302.972	415.767	340.453	355.136	414.087	322.3	306.586	353.345	406.027	449.981	295.304
LTR13	355.391	471.256	233.771	271.985	418.23	347.235	361.397	382.096	368.774	390.848	304.953	385.287	387.287	389.403	383.134	434.023	394.412	616.516	457.22	317.641	373.188	254.026	393.25	595.264	708.442	251.828	312.387	264.31	256.265	283.899	234.257	357.682	463.828	442.189	433.884	504.47	388.545	383.273	398.162	630.754	271.743
L1PA7_5	332.187	383.505	494.724	491.57	362.9	655.308	537.479	287.298	255.863	408.219	328.889	275.374	388.144	405.955	321.084	386.661	246.507	274.752	306.742	244.928	452.431	540.229	308.982	298.832	272.646	405.551	311.625	632.457	599.808	442.491	482.881	360.739	327.959	387.781	173.224	235.886	497.064	337.898	273.306	204.182	423.321
LTR5	294.328	411.13	217.461	245.161	166.804	370.732	334.358	334.697	252.756	334.787	334.208	287.192	183.362	255.246	233.426	267.091	288.339	269.391	350.149	289.576	306.813	226.93	291.241	266.429	298.925	195.437	237.719	175.578	158.773	185.35	160.544	319.977	343.576	340.298	263.96	302.837	190.478	263.56	252.661	325.131	245.039
6kbHsap	273.566	365.63	395.779	212.723	485.766	433.391	512.419	497.209	350.129	740.638	625.863	134.732	449.836	270.927	298.431	479.833	224.097	347.126	217.035	248.755	634.623	940.744	338.55	328.836	537.628	782.52	637.727	4408.32	1390.89	332.847	1083.2	377.044	440.402	577.715	146.828	199.297	601.031	225.909	272.323	224.991	387.979
HERVK11I	240.591	95.8763	129.389	135.993	86.2499	104.432	187.953	235.062	165.741	183.185	227.828	304.92	154.229	88.857	333.888	125.781	215.134	313.619	124.433	142.874	159.164	127.86	196.625	136.815	280.311	152.178	175.242	163.306	141.131	120.086	164.292	157.951	114.005	48.4726	255.711	195.404	126.732	186.326	228.083	248.4	121.734
L1PREC2	232.042	123.502	320.755	339.358	318.962	227.139	201.802	205.074	184.387	272.409	199.461	243.464	281.04	285.736	284.642	218.176	194.218	282.793	159.159	207.933	308.168	334.468	243.933	223.224	237.607	258.78	252.195	481.422	327.759	287.815	302.972	197.693	140.554	255.223	211.168	177.499	305.069	222.047	201.539	149.56	298.446
HSFAU	229.6	482.631	177.774	165.312	128.561	335.486	222.246	169.283	167.813	165.814	152.477	148.915	154.229	160.291	141.829	335.417	88.145	142.067	535.352	141.599	134.781	177.818	162.622	165.618	145.63	187.712	128.764	129.323	143.917	144.886	103.698	398.443	306.095	270.062	133.63	303.616	140.392	171.845	223.167	158.664	103.671
LTR7Y	197.847	232.378	346.307	165.936	224.575	296.325	135.194	160.577	149.167	165.814	320.024	243.464	199.642	186.426	161.527	257.774	213.64	219.802	217.035	227.068	181.514	98.2235	162.622	178.819	204.758	220.156	220.957	117.996	193.127	161.202	203.647	173.236	188.967	190.923	166.625	228.88	151.017	137.09	127.805	174.27	227.761
HARLEQUINLTR	196.625	154.377	328.366	206.484	264.445	211.474	242.69	208.944	192.674	223.455	254.423	280.101	178.221	310.128	291.536	260.104	194.218	225.163	272.017	210.485	261.435	255.72	255.76	181.22	224.468	312.081	328.387	387.026	303.618	248.656	314.217	200.75	193.652	207.74	227.665	151.808	362.743	232.667	205.471	228.892	258.391
L1PA10	192.962	175.502	265.846	263.252	203.42	250.636	239.393	231.192	183.351	213.19	201.234	191.462	211.637	253.504	235.396	208.859	195.712	211.76	170.734	186.247	231.634	253.18	211.409	178.819	218.993	214.749	185.147	314.341	270.192	259.099	246.751	188.522	206.146	228.514	184.772	185.284	251.947	239.425	202.522	227.592	257.606
LTR6B	184.413	167.377	283.787	196.503	242.476	201.031	162.233	196.368	210.284	161.866	165.774	269.464	172.223	302.288	275.778	205.754	183.76	242.586	182.309	239.825	228.247	152.416	267.587	176.419	197.094	277.319	222.481	165.194	228.41	226.467	269.864	189.541	192.09	227.525	140.229	146.358	210.209	193.084	141.569	204.182	223.049
LTR7B	181.97	193.378	269.652	190.265	156.226	187.977	196.526	211.846	155.383	213.19	217.191	177.279	159.37	305.773	191.075	224.388	97.1089	238.565	280.698	136.496	193.706	170.198	146.36	170.418	206.948	230.198	208.766	220.888	311.046	154.023	226.761	162.027	254.559	203.783	189.721	245.228	227.663	117.782	137.636	193.778	155.506
L1PB1	169.757	208.003	309.882	254.518	213.997	194.504	196.526	177.022	174.028	194.24	177.298	158.369	221.919	249.148	171.376	191.778	165.832	142.067	202.566	133.945	221.475	285.356	167.057	162.018	175.194	228.653	198.099	367.203	304.546	219.288	228.01	211.96	203.022	236.428	131.98	150.251	236.77	197.912	166.146	172.97	232.473
MER11A	159.987	188.502	144.068	187.77	145.648	189.282	141.13	135.427	206.141	156.339	195.028	170.188	161.941	137.641	188.12	193.331	170.314	150.108	292.273	223.241	138.168	135.481	181.841	158.417	154.39	152.951	204.195	165.194	131.846	146.844	133.058	205.845	221.763	135.526	181.472	203.189	137.357	145.779	171.062	204.182	123.305
HERVIP10FH	134.34	84.5011	176.687	208.356	130.188	90.0722	136.513	131.557	131.557	150.023	166.661	79.1847	125.097	174.229	99.477	157.615	97.1089	158.15	107.07	98.2262	147.65	154.109	121.227	124.814	168.625	177.67	140.193	206.728	221.91	114.865	159.295	84.58	117.128	118.709	128.68	108.212	131.286	101.369	72.7505	135.255	133.515
L1PBA_5	133.119	99.1263	268.021	273.857	171.686	190.588	203.121	136.394	122.234	237.667	123.222	127.641	169.652	189.039	151.678	193.331	89.639	130.005	144.69	98.2262	232.989	252.333	146.36	118.813	159.865	169.173	144.003	320.948	248.837	190.571	205.521	125.342	117.128	147.396	64.3402	94.1988	173.783	155.433	101.261	105.342	223.834
HERV-K14CI	123.349	56.8758	22.8334	83.5919	78.1131	62.6589	114.75	157.675	155.383	133.441	97.5141	93.3671	60.835	53.14	61.0651	65.9964	161.35	119.283	133.115	102.053	90.7572	95.6832	125.663	86.4093	85.4073	24.7193	61.7155	69.8535	36.2113	69.8326	55.597	63.1803	76.5238	66.2789	148.477	109.769	67.5401	99.4385	201.539	182.073	75.3968
LTR2B	123.349	173.877	142.437	86.0871	93.573	73.1021	87.0519	85.1252	89.086	73.4321	85.9897	82.7303	68.5464	95.8262	87.6579	91.6186	62.7473	91.1372	193.884	85.4695	80.5978	88.0624	81.3111	60.0065	50.3684	88.0624	92.9542	70.7974	110.491	103.77	96.2015	129.418	103.073	100.902	51.1422	78.6287	69.0578	65.6487	88.4804	55.9225	74.6114
MER11D	123.349	177.127	89.7027	106.049	125.306	104.432	129.918	194.434	124.306	141.337	166.661	121.732	116.529	156.807	144.783	96.2771	176.29	123.303	199.672	163.285	146.295	153.263	144.882	136.815	121.541	119.734	119.621	111.388	103.063	136.402	128.685	141.646	192.09	108.816	120.432	123.003	163.159	133.228	155.332	189.877	112.31
LTR13A	119.685	108.876	123.409	106.673	114.729	121.402	109.474	132.525	299.37	169.762	141.839	185.552	102.82	116.734	99.477	249.234	322.7	116.602	124.433	179.869	157.809	106.691	205.495	176.419	131.396	175.352	245.338	109.5	129.989	117.475	188.03	168.141	135.869	291.825	120.432	180.613	103.207	264.526	126.822	130.052	167.287
HERV17	117.243	125.127	129.389	172.798	100.896	107.042	102.879	152.838	107.732	150.023	149.817	130.005	110.531	134.157	165.467	89.2893	180.772	140.727	75.2387	112.258	169.323	152.416	140.446	118.813	135.776	139.818	126.479	139.707	155.059	87.4539	171.164	127.38	104.635	98.9238	138.579	144.023	123.697	178.603	116.991	119.648	131.159
L1P_MA2	114.8	76.376	227.79	187.146	164.363	124.012	119.367	111.243	120.162	172.921	138.293	102.822	137.95	178.585	127.055	118.017	86.651	116.602	75.2387	76.5399	141.554	187.133	125.663	99.6108	104.022	171.49	145.527	308.677	198.698	174.255	201.773	119.227	84.3324	164.213	61.0407	48.2671	164.676	86.888	105.193	94.9383	185.35
MER61I	112.357	73.126	50.016	38.6768	83.8088	35.2456	30.9957	61.9093	127.414	62.3778	114.357	81.5485	94.2514	47.9131	71.8992	107.147	95.6149	65.6724	150.477	145.426	44.024	55.8858	94.6165	104.411	68.9828	82.6551	76.192	15.1034	25.9979	71.1379	55.597	110.056	90.5792	81.1175	95.6854	84.0783	65.2634	96.5422	77.6661	123.55	74.6114
HERVP71A_I	109.915	40.6255	65.7819	49.9056	36.6155	73.1021	62.651	88.9946	111.875	64.7466	87.7627	126.459	47.9825	44.4285	83.7182	62.8907	101.591	103.199	95.4952	109.707	41.3148	67.7403	100.53	99.6108	74.4576	61.0257	76.9539	54.75	49.2102	60.6957	46.2267	90.6943	62.4684	46.4942	94.0356	101.984	68.2989	69.5104	104.21	109.244	69.1137
L1MA2	105.03	94.2512	157.659	145.974	136.698	84.8506	108.155	116.08	135.701	119.228	115.244	124.095	129.381	130.672	157.587	128.887	104.579	101.859	121.539	107.156	130.717	151.569	121.227	109.212	91.9771	128.231	121.907	166.138	154.13	121.391	128.685	136.551	115.567	120.687	79.1879	77.8502	128.25	95.5768	112.075	113.146	127.232
MER9	103.808	99.1263	66.8693	76.106	72.4173	99.21	94.9657	90.9292	112.911	63.1674	92.1952	99.2764	77.1147	71.4341	90.6127	115.688	103.085	91.1372	225.716	95.6749	80.5978	92.2962	70.9624	106.812	84.3123	84.2001	98.2877	67.9655	63.1376	82.2328	68.0907	106.999	101.511	89.0314	98.9849	127.674	75.1288	107.162	93.396	144.358	67.5429
MER41A	98.9234	87.7512	89.7027	102.306	88.6909	101.821	86.3924	106.407	147.095	100.278	85.9897	113.459	57.4076	117.605	98.492	128.111	118.025	80.4152	98.389	84.1939	98.2074	104.151	88.703	93.6101	75.5526	91.1523	97.5257	131.211	122.561	103.77	108.695	96.8085	82.7707	95.956	115.482	85.6353	91.0652	102.335	109.126	74.1299	98.9583
L1MA1	95.2595	100.751	172.881	152.212	116.356	161.869	121.345	102.537	140.88	131.072	138.293	98.0945	119.956	158.549	125.085	138.204	100.097	58.9711	118.646	113.534	127.331	144.795	106.444	87.6095	73.3627	101.195	139.431	168.97	157.844	121.391	159.919	143.684	126.499	170.149	77.5382	73.9577	119.144	126.47	110.109	94.9383	165.716
L1PA13	86.7106	97.5013	181.58	130.378	140.766	96.5992	107.496	101.57	103.588	128.704	79.7843	83.9122	115.672	167.26	103.417	98.6064	76.1931	83.0957	95.4952	73.9886	147.65	171.891	90.1814	88.8096	93.072	93.4698	113.526	225.608	192.198	135.097	133.058	92.7323	85.8941	175.095	51.1422	59.1662	125.974	94.6114	70.7843	85.8346	128.803
LTR5B	73.2766	100.751	101.663	103.554	113.101	109.653	89.0303	89.9619	98.4089	81.328	83.3303	112.277	90.824	81.8879	136.904	89.2893	91.133	61.6516	89.7076	98.2262	99.562	89.7559	62.0921	100.811	64.6029	103.512	80.0016	69.8535	87.2785	91.3698	99.3249	99.8656	118.69	134.536	61.0407	73.1792	138.874	83.0263	98.3115	74.1299	89.5337
LTR12E	62.2851	60.1258	16.3096	21.2099	39.8702	49.605	40.888	44.4973	31.0765	16.5814	21.2758	50.8201	23.9913	29.619	43.3365	7.76428	50.7954	49.5894	57.8759	57.4049	39.2829	14.3948	54.7002	63.6069	43.7986	40.1688	43.4294	9.43966	47.3532	35.8953	34.9824	52.9899	53.0982	21.7632	51.1422	60.7232	42.4971	16.4122	49.1558	88.4356	21.2053
L1M1_5	61.0638	73.126	172.338	123.516	114.729	108.348	89.0303	55.1379	61.1171	142.127	55.849	57.9112	123.384	112.378	96.5222	122.676	38.8436	56.2906	81.0263	48.4753	123.267	180.359	59.1353	55.206	95.262	120.506	81.5254	196.345	173.629	101.159	108.07	89.6752	62.4684	102.881	46.1929	39.7036	109.278	87.8534	64.8856	48.1194	113.881
HERV-K14I	59.8425	42.2506	22.8334	40.5483	26.8514	49.605	52.0992	50.3013	62.153	45.0068	43.4381	37.8196	41.9847	22.6498	53.1857	45.0328	59.7593	44.2284	46.3007	48.4753	39.2829	51.652	41.3947	45.6049	52.5583	32.4441	55.6202	59.4698	48.2817	37.2006	36.8564	68.2755	42.1662	35.6126	85.7869	60.7232	52.3625	36.686	60.9531	54.622	48.6937
TIGGER1	54.9574	58.5008	45.1232	42.4197	45.566	49.605	47.4828	43.53	39.3636	41.0588	35.4597	54.3656	39.4142	32.2325	26.5929	31.8336	34.3616	40.2076	49.1945	44.6483	35.8965	40.6442	28.0893	36.0039	35.0389	37.0789	26.6672	59.4698	41.7823	50.2534	42.4786	42.7995	56.2216	40.5587	29.6955	57.6092	31.114	52.1328	43.2571	36.4147	36.913
LTR12D	54.9574	35.7505	23.3771	33.6863	34.1745	35.2456	30.3363	50.3013	33.1483	30.0045	31.9137	37.8196	27.4186	17.4229	29.5476	25.6221	49.3014	54.9504	31.8317	49.7509	20.9961	14.3948	29.5677	37.204	31.754	29.3541	29.7149	26.431	17.6414	26.7583	25.6121	30.5711	54.6599	27.6987	46.1929	41.2606	15.9364	31.8589	33.4259	48.1194	23.5615
HERV9	53.7361	16.2502	15.2223	45.5388	14.6462	40.4672	27.0388	59.0073	44.543	33.1629	32.8002	48.4563	34.2732	19.1652	55.1555	11.6464	46.3135	60.3114	23.1504	25.5133	12.1913	20.3221	22.1757	49.2053	48.1785	13.9046	19.8099	23.5991	12.9989	12.4002	22.4887	20.3807	10.932	6.92466	37.9442	39.7036	15.1775	41.5132	64.8856	36.4147	22.7761
HERVK22I	52.5149	19.5003	4.89287	19.3384	13.0188	7.83237	33.6337	29.9873	27.9689	18.1606	22.1623	26.001	35.1301	6.09803	15.7587	10.0936	56.7714	42.8881	8.68138	36.9943	10.1594	11.8546	25.1325	31.2034	33.9439	18.5395	9.90496	8.49569	7.42796	8.48434	10.6196	14.2665	21.864	8.90314	24.7462	47.4886	5.31214	37.6515	46.2064	45.5183	17.2784
HERVIP10F	52.5149	19.5003	27.7263	64.8773	17.9009	26.1079	34.9526	44.4973	35.22	52.9027	70.0329	37.8196	39.4142	17.4229	33.4873	24.8457	46.3135	89.797	23.1504	34.4429	46.0559	36.4104	36.9596	49.2053	77.7425	34.7615	31.2387	45.3103	53.8527	27.4109	21.864	22.4188	23.4257	6.92466	87.4366	52.1597	16.6953	31.8589	31.4597	66.3267	23.5615
LTR10C	51.2936	47.1256	75.5677	67.3725	48.8207	73.1021	45.5044	57.0726	61.1171	63.1674	54.9625	54.3656	57.4076	63.5938	76.8238	72.9843	35.8556	64.3321	46.3007	70.1616	56.2153	55.039	62.0921	28.8031	51.4634	50.211	67.8109	59.4698	77.9936	55.4745	88.0806	40.7615	43.7279	42.5372	37.9442	51.3812	70.5756	49.2365	48.1726	46.8189	62.0453
MLT2A2	48.851	60.1258	72.3058	52.4009	55.3301	58.7427	48.8018	51.2686	66.2965	50.5339	70.9194	59.0931	51.4098	42.6862	72.8841	62.1143	52.2894	40.2076	101.283	75.2642	37.9284	33.8702	51.7434	68.4074	55.8432	65.6606	44.1914	35.8707	28.7833	56.7798	59.9698	62.1612	93.7026	64.3004	47.8427	78.6287	50.8448	57.9253	39.3246	67.6273	50.2645
ZOMBI	48.851	37.3755	11.9604	13.724	26.8514	36.551	27.6983	39.6606	31.0765	23.6878	32.8002	46.0926	31.7027	11.3249	22.6532	27.9514	56.7714	53.6101	66.5573	47.1996	18.2869	22.0156	59.1353	38.4042	45.9885	15.4496	21.3338	22.6552	12.0704	15.6634	12.4937	35.6663	23.4257	29.6771	52.7919	41.2606	16.6953	35.7206	38.3415	49.4199	23.5615
HERVH	46.4085	16.2502	26.0953	44.2912	29.2924	35.2456	30.9957	47.3993	65.2607	33.9525	54.076	34.274	55.694	40.0728	53.1857	13.1993	40.3375	42.8881	20.2566	36.9943	30.4781	49.1117	35.4812	55.206	49.2734	29.3541	39.6198	28.319	37.1398	31.9794	30.6096	23.4378	42.1662	30.6664	79.1879	42.0391	22.7663	44.4094	52.1051	49.4199	49.4791
LTR17	45.1872	32.5004	41.3176	45.5388	49.6344	31.3295	50.7803	51.2686	62.153	52.1131	63.8274	40.1833	38.5574	43.5574	43.3365	50.4678	47.8075	46.9089	66.5573	40.8213	44.024	38.1039	50.265	40.8044	47.0835	45.5762	34.2864	50.0302	50.1387	46.9902	41.2292	45.8566	39.0428	40.5587	31.3452	43.5961	48.5681	47.3057	54.0713	46.8189	42.4107
L1MA3	43.9659	42.2506	88.0717	81.0966	74.0447	56.132	53.4182	48.3666	48.6865	69.4841	55.849	49.6382	76.2579	72.3052	69.9294	83.8543	32.8676	33.5063	37.6193	48.4753	73.1476	83.8287	39.9163	39.6043	56.9382	68.7505	58.6678	107.612	74.2796	62.0009	56.2216	59.1041	57.7833	67.2682	34.6447	32.6971	69.8167	61.787	42.274	48.1194	59.6891
HUERS-P3B	40.3021	17.8752	12.504	13.724	14.6462	16.9701	25.0604	18.3793	19.6818	22.1086	23.9353	15.3642	22.2776	6.96918	17.7286	8.54071	26.8917	34.8466	14.469	21.6863	14.2231	17.7818	23.6541	24.0026	28.4691	10.0422	16.0003	12.2716	7.42796	14.3581	15.6171	21.3998	21.864	11.8709	34.6447	31.1401	18.213	21.2393	50.1389	36.4147	13.3515
L1PA11	40.3021	43.8756	82.6352	63.6296	69.1626	52.2158	46.1639	48.3666	51.7942	68.6946	51.4165	55.5475	63.4055	77.5321	51.2159	69.1021	53.7834	50.9296	37.6193	44.6483	74.5021	89.7559	79.8327	55.206	44.8936	56.3909	53.3344	115.164	93.778	68.5273	66.8413	46.8757	56.2216	73.2036	51.1422	41.2606	70.5756	51.1674	51.122	57.2231	80.8944
HUERS-P1	39.0808	24.3753	23.9207	19.3384	43.1249	31.3295	19.125	34.824	26.933	36.3213	34.5732	36.6377	35.9869	20.9075	37.427	27.175	58.2653	40.2076	43.4069	44.6483	25.0598	25.4026	32.5244	55.206	31.754	23.1743	21.3338	29.2629	15.7844	26.1057	23.1133	34.6472	26.5491	24.7309	34.6447	39.7036	27.3196	48.2711	55.0545	48.1194	33.7715
LTR12	39.0808	37.3755	28.2699	27.4481	28.4787	45.6888	23.7414	32.8893	30.0406	29.2149	26.5948	52.0019	28.2754	27.0056	30.5325	26.3986	29.8797	26.8051	46.3007	34.4429	49.4423	31.3299	13.3054	31.2034	31.754	36.3064	40.3818	50.9741	32.4973	22.1898	36.8564	26.495	46.8513	24.7309	31.3452	25.6906	32.6317	41.5132	28.5103	28.6115	31.4153
MER4A1	37.8596	22.7503	42.4049	41.1721	32.5471	24.8025	28.3578	46.4319	37.2918	27.6357	48.7571	39.0014	21.4208	42.6862	41.3667	28.7279	40.3375	24.1246	28.9379	56.1292	20.3188	38.9507	20.6974	28.8031	36.1338	26.2642	54.8582	36.8147	31.5688	26.7583	37.4811	55.028	29.6725	25.7202	34.6447	30.3616	46.2915	36.686	29.4935	23.4094	27.4884
MER4E	37.8596	32.5004	44.5795	23.0813	18.7146	15.6647	17.1466	29.9873	48.6865	36.3213	27.4813	31.9103	25.7049	34.8459	32.5024	26.3986	20.9158	28.1453	37.6193	33.1673	25.0598	27.0961	17.7406	32.4035	30.659	36.3064	28.953	23.5991	32.4973	30.6741	55.597	27.514	15.6171	35.6126	16.4975	17.9056	34.9083	43.444	31.4597	26.0105	25.1323
LTR8	35.417	21.1253	25.008	29.9434	21.1556	36.551	30.3363	29.02	30.0406	41.8484	23.0488	24.8191	18.8503	26.1344	47.2762	20.1871	50.7954	56.2906	34.7255	34.4429	15.5777	30.4832	23.6541	37.204	51.4634	19.3119	34.2864	28.319	32.4973	21.5372	24.3627	32.6092	34.3576	16.817	29.6955	28.0261	25.8018	31.8589	37.3584	32.5131	29.0592
L1PB2	34.1957	22.7503	51.1033	52.4009	26.0377	45.6888	34.2932	36.7586	33.1483	41.8484	40.7786	36.6377	47.1257	34.8459	37.427	41.1507	16.4338	24.1246	28.9379	19.135	38.6057	58.426	26.6109	32.4035	48.1785	35.534	32.7626	67.9655	48.2817	41.1164	41.2292	36.6853	31.2342	40.5587	9.89849	35.0326	34.9083	42.4786	35.3921	20.8084	47.9084
PABL_AI	31.7532	14.6252	7.06748	13.724	7.3231	10.4432	11.2112	14.51	6.2153	10.2647	6.20544	9.45489	9.42514	10.4538	11.819	27.175	20.9158	29.4856	23.1504	14.0323	12.8686	10.1611	11.8271	20.4022	13.1396	7.72478	6.85728	9.43966	15.7844	9.13698	11.2443	13.2475	7.80855	7.9139	16.4975	23.3551	10.6243	13.5159	21.6285	31.2126	14.9223
LTR7C	31.7532	16.2502	14.135	22.4575	14.6462	13.0539	19.7845	34.824	23.8253	21.319	24.8218	39.0014	16.2798	20.0364	26.5929	17.8579	32.8676	53.6101	17.3628	47.1996	17.6096	25.4026	31.046	27.603	37.2288	17.767	22.8576	20.7672	10.2134	15.6634	23.1133	33.6282	21.864	12.8601	31.3452	24.9121	18.9719	16.4122	36.3753	22.1089	11.7807
ALR	29.3106	52.0007	21.7461	23.0813	39.8702	50.9104	41.5475	38.6933	82.8707	37.1108	39.8921	31.9103	37.7005	66.2072	24.623	40.3743	20.9158	48.2491	69.4511	26.789	18.9642	38.9507	51.7434	18.0019	36.1338	41.7138	14.4765	42.4785	27.8548	16.9687	22.4887	25.4759	45.2896	62.322	21.4467	112.883	22.7663	57.9253	6.88181	31.2126	55.7622
HUERS-P3	26.8681	27.6254	4.89287	8.10966	9.76414	11.7485	7.25432	14.51	18.6459	13.4231	14.1839	15.3642	11.1388	9.58262	6.89444	10.0936	28.3857	20.1038	66.5573	12.7566	14.9004	10.1611	17.7406	31.2034	19.7094	10.0422	10.6669	3.77586	2.78548	10.4423	5.62216	19.3617	29.6725	4.94619	14.8477	42.8176	12.9009	17.3776	23.5948	29.9121	11.7807
LTR21A	25.6468	14.6252	10.3294	21.8337	18.7146	18.2755	23.0819	25.1506	15.5383	21.319	16.8433	27.1828	22.2776	21.7787	28.5627	31.8336	28.3857	40.2076	34.7255	12.7566	26.4144	22.8624	20.6974	19.2021	28.4691	21.6294	23.6195	16.9914	9.28495	16.316	20.6146	17.3236	18.7405	20.774	37.9442	18.6841	27.3196	28.9627	15.7298	24.71	17.2784
L1PA12	25.6468	30.8754	58.7145	65.5011	40.6839	30.0241	21.763	46.4319	32.1124	41.0588	40.7786	21.2735	47.9825	41.8151	34.4722	38.8214	31.3736	32.1661	11.5752	30.616	41.3148	38.9507	34.0028	33.6036	35.0389	40.1688	48.7629	82.125	60.3522	50.2534	44.9773	41.7805	17.1788	28.6879	24.7462	17.1271	48.5681	44.4094	25.561	20.8084	45.5522
LTR2C	24.4255	32.5004	22.8334	37.4292	8.13678	15.6647	25.7199	33.8566	17.61	19.7398	39.0057	20.0916	10.282	20.9075	23.6381	11.6464	13.4458	57.6309	31.8317	3.82699	28.4463	11.8546	28.0893	22.8025	53.6533	15.4496	25.1434	33.0388	27.8548	19.5792	15.6171	23.4378	15.6171	9.89238	28.0457	31.9186	22.7663	7.72338	23.5948	22.1089	18.0638
HSMAR1	24.4255	35.7505	17.9405	23.0813	25.224	26.1079	26.3794	39.6606	23.8253	21.319	33.6867	23.6372	24.8481	27.0056	21.6683	20.9636	26.8917	36.1868	23.1504	54.8536	17.6096	15.2416	22.1757	30.0032	31.754	17.767	14.4765	15.1034	17.6414	17.6213	16.8665	29.5521	35.9193	14.8386	28.0457	33.4756	15.9364	24.1356	17.6961	33.8136	18.8492
HERVK11DI	23.2042	39.0005	4.89287	8.73348	15.4599	6.52697	18.4655	35.7913	23.8253	27.6357	10.6379	20.0916	11.1388	12.1961	11.819	10.0936	26.8917	42.8881	31.8317	36.9943	27.0917	38.9507	31.046	20.4022	40.5137	4.63487	9.90496	14.1595	12.9989	20.8845	25.6121	32.6092	29.6725	23.7417	14.8477	23.3551	18.213	19.3084	34.409	10.4042	16.493
MER4E1	23.2042	32.5004	22.2898	18.7146	25.224	16.9701	19.125	24.1833	29.0047	22.1086	17.7298	24.8191	22.2776	21.7787	28.5627	31.8336	23.9037	30.8258	17.3628	29.3403	11.514	10.1611	19.219	26.4029	19.7094	19.3119	14.4765	10.3836	11.1419	12.4002	15.6171	19.3617	7.80855	10.8816	24.7462	23.3551	18.213	32.8244	20.6454	16.9068	14.1369
L1PA14	23.2042	19.5003	33.1628	41.7959	34.9882	20.8863	24.4009	22.2486	30.0406	18.9502	23.0488	17.7279	41.9847	33.1036	21.6683	28.7279	23.9037	10.722	14.469	22.962	23.0279	19.4753	19.219	33.6036	26.2792	17.767	28.953	33.9828	21.3554	28.0636	26.2368	18.3427	23.4257	25.7202	14.8477	19.4626	14.4187	21.2393	16.713	22.1089	24.3469
HERV15I	23.2042	9.75013	7.06748	6.2382	8.95046	9.13776	9.23277	3.86933	15.5383	6.31674	6.20544	21.2735	17.9934	4.35574	19.6984	13.1993	13.4458	4.02076	5.78759	11.481	2.70917	14.3948	4.43515	3.60039	6.56979	8.49725	14.4765	6.60776	6.49946	7.8317	3.74811	9.17133	12.4937	1.97848	16.4975	14.7915	10.6243	27.9972	15.7298	3.90157	20.42
PABL_A	21.983	1.62502	8.15479	13.1002	13.8325	18.2755	7.25432	9.67332	17.61	3.15837	14.1839	14.1823	7.71147	6.09803	8.86428	13.9757	8.9639	6.70127	17.3628	11.481	10.1594	9.3143	14.7838	18.0019	8.75972	6.9523	13.7146	4.71983	8.35645	6.52641	6.87153	5.09518	3.12342	4.94619	14.8477	20.2411	12.142	8.6888	14.7467	14.3058	11.7807
THE1A	21.983	19.5003	14.135	17.467	8.95046	20.8863	23.0819	17.412	29.0047	14.2127	24.8218	15.3642	14.5661	10.4538	15.7587	15.5286	23.9037	9.38177	23.1504	22.962	15.5777	12.7013	16.2622	18.0019	12.0446	21.6294	22.8576	10.3836	19.4984	18.274	17.4912	19.3617	24.9874	18.7955	19.797	25.6906	10.6243	25.101	16.713	27.311	27.4884
MER9B	19.5404	34.1255	7.61113	5.61438	12.2052	20.8863	11.2112	10.6407	9.32295	17.371	15.9569	4.72745	20.5639	14.8095	3.93968	28.7279	17.9278	4.02076	31.8317	15.308	14.2231	7.62079	10.3487	7.20078	7.66476	8.49725	13.7146	6.60776	16.7129	15.6634	10.6196	20.3807	28.1108	15.8278	11.5482	17.1271	8.34765	9.65422	11.7974	15.6063	13.3515
HERVH48I	18.3191	3.25004	10.3294	10.6049	10.5778	7.83237	13.8492	16.4446	17.61	18.1606	17.7298	21.2735	15.4229	19.1652	15.7587	6.21143	8.9639	5.36101	2.89379	19.135	10.8367	22.0156	5.91353	14.4016	18.6144	19.3119	16.0003	15.1034	9.28495	9.13698	14.3678	8.15229	7.80855	9.89238	19.797	6.22802	12.9009	13.5159	18.6792	7.80314	9.4246
HERV19I	18.3191	19.5003	9.24209	5.61438	11.3915	11.7485	7.25432	12.5753	9.32295	5.52715	43.4381	4.72745	8.56831	12.1961	8.86428	7.76428	7.46992	10.722	2.89379	19.135	8.12751	2.54026	7.39191	8.40091	12.0446	14.6771	5.33344	12.2716	17.6414	15.0108	18.7405	8.15229	21.864	27.6987	11.5482	9.34203	10.6243	15.4468	4.91558	37.7152	10.9954
LTR9D	18.3191	3.25004	15.7659	9.3573	13.0188	5.22158	3.29742	7.73866	5.17942	9.47511	8.86492	11.8186	11.1388	8.71147	7.87936	10.87	14.9398	18.7635	2.89379	7.65399	7.45021	10.1611	13.3054	4.80052	7.66476	10.8147	28.953	7.55172	11.1419	10.4423	11.2443	9.17133	4.68513	11.8709	11.5482	7.78502	7.58877	11.5851	9.83115	7.80314	16.493
MER4I	17.0979	21.1253	13.0477	13.1002	10.5778	22.1917	21.1035	13.5427	17.61	8.68552	23.0488	24.8191	13.7093	11.3249	12.804	17.8579	16.4338	20.1038	31.8317	22.962	10.8367	8.46754	17.7406	34.8038	22.9943	13.1321	17.5242	9.43966	13.9274	10.4423	8.1209	25.4759	21.864	21.7632	13.198	28.8046	6.82989	15.4468	23.5948	28.6115	14.9223
MER57I	15.8766	4.87506	4.34922	1.24764	2.44103	1.30539	5.27587	18.3793	3.10765	3.94796	1.77298	9.45489	3.42732	1.74229	2.95476	0.776428	8.9639	17.4233	8.68138	2.55133	3.38646	5.08053	5.91353	2.40026	8.75972	5.40734	6.09536	1.88793	4.64247	1.30528	3.12342	1.01904	4.68513	0.989238	8.24874	2.33551	8.34765	7.72338	4.91558	7.80314	3.14153
MER41I	15.8766	8.12511	15.2223	11.2288	15.4599	15.6647	14.5086	15.4773	20.7177	7.89593	11.5244	1.18186	9.42514	13.0672	4.9246	11.6464	11.9519	5.36101	14.469	7.65399	5.41834	14.3948	14.7838	21.6023	12.0446	9.26973	6.09536	8.49569	10.2134	11.0949	8.74559	9.17133	7.80855	5.93543	16.4975	14.7915	12.9009	14.4813	7.86492	22.1089	6.28306
MER41B	14.6553	6.50009	17.3969	17.467	10.5778	22.1917	11.8707	11.608	14.5024	8.68552	9.75141	22.4554	17.1366	9.58262	17.7286	14.7521	19.4218	14.7428	2.89379	6.37832	3.38646	11.0078	2.95677	8.40091	5.47483	11.5872	9.14304	16.9914	10.2134	11.7475	10.6196	15.2855	7.80855	8.90314	11.5482	11.6775	13.6598	8.6888	14.7467	18.2073	16.493
HERV4_I	14.6553	19.5003	12.504	18.7146	18.7146	13.0539	18.4655	15.4773	9.32295	35.5317	17.7298	24.8191	23.1344	23.521	20.6833	13.1993	22.4097	21.444	20.2566	12.7566	33.8646	27.9429	20.6974	3.60039	28.4691	20.0844	13.7146	34.9267	33.4258	21.5372	19.9899	15.2855	18.7405	19.7848	24.7462	8.56353	18.213	12.5505	27.5272	18.2073	17.2784
L1PBA1_5	13.434	13.0002	27.7263	29.3195	13.0188	26.1079	15.8276	17.412	9.32295	18.9502	23.0488	16.5461	20.5639	13.9384	11.819	18.6343	7.46992	6.70127	17.3628	10.2053	21.6734	25.4026	4.43515	24.0026	5.47483	16.222	21.3338	17.9353	15.7844	26.7583	19.3652	18.3427	10.932	15.8278	9.89849	10.1205	29.5962	16.4122	19.6623	10.4042	29.8446
CHARLIE3	13.434	16.2502	16.3096	9.3573	13.0188	3.91618	17.1466	15.4773	17.61	7.89593	12.4109	16.5461	11.9956	8.71147	8.86428	8.54071	8.9639	16.083	2.89379	20.4106	7.45021	16.9351	5.91353	8.40091	13.1396	6.17982	11.4288	8.49569	9.28495	14.3581	10.6196	15.2855	14.0554	12.8601	4.94924	8.56353	7.58877	10.6196	20.6454	9.10367	6.28306
LTR12B	13.434	22.7503	10.3294	16.8431	11.3915	7.83237	9.23277	8.70599	13.4665	8.68552	11.5244	4.72745	17.9934	7.84033	9.8492	8.54071	10.4579	5.36101	11.5752	8.92965	5.41834	8.46754	7.39191	16.8018	21.8993	13.9046	6.09536	4.71983	6.49946	14.3581	9.37027	10.1904	9.37026	6.92466	9.89849	8.56353	11.3832	9.65422	17.6961	11.7047	7.06845
HERVS71	13.434	43.8756	18.4842	6.86202	32.5471	16.9701	20.444	15.4773	14.5024	21.319	7.97843	23.6372	12.8525	19.1652	15.7587	19.4107	20.9158	14.7428	11.5752	5.10266	37.9284	39.7974	22.1757	10.8012	9.85469	27.8092	16.0003	76.4612	18.5699	28.0636	20.6146	17.3236	14.0554	36.6018	24.7462	23.3551	15.1775	13.5159	11.7974	11.7047	25.1323
ALR1	13.434	14.6252	9.24209	9.3573	13.8325	9.13776	11.8707	14.51	23.8253	10.2647	12.4109	16.5461	13.7093	24.3921	2.95476	17.8579	10.4579	18.7635	17.3628	8.92965	8.8048	21.1689	14.7838	16.8018	13.1396	16.9945	7.6192	12.2716	6.49946	6.52641	9.37027	13.2475	20.3022	18.7955	16.4975	48.2671	3.79438	20.2739	5.89869	11.7047	23.5615
LSAU	12.2128	17.8752	2.17461	0	7.3231	10.4432	17.1466	9.67332	1.03588	2.36878	3.54597	8.27303	0	5.22688	7.87936	0	2.98797	14.7428	8.68138	8.92965	6.77292	5.92728	10.3487	16.8018	13.1396	5.40734	9.14304	2.8319	3.71398	4.56849	4.99748	4.07615	10.932	6.92466	26.396	23.3551	12.9009	4.82711	2.94935	6.50262	0.785383
LTR6A	12.2128	6.50009	34.7938	23.7052	27.6651	11.7485	9.89226	19.3466	18.6459	12.6335	23.9353	23.6372	32.5596	26.1344	18.7135	26.3986	14.9398	17.4233	37.6193	33.1673	14.2231	14.3948	14.7838	38.4042	19.7094	26.2642	24.3814	21.7112	12.0704	16.9687	26.8615	18.3427	14.0554	15.8278	18.1472	14.013	25.8018	24.1356	14.7467	19.5079	18.8492
MER1A	12.2128	11.3752	9.78574	6.86202	6.50942	2.61079	13.8492	4.83666	12.4306	8.68552	13.2974	4.72745	11.9956	6.09803	7.87936	8.54071	10.4579	10.722	2.89379	19.135	7.45021	11.8546	8.8703	6.00065	10.9497	7.72478	9.14304	11.3276	7.42796	9.13698	6.87153	11.2094	14.0554	5.93543	14.8477	5.44952	6.82989	12.5505	11.7974	3.90157	7.06845
LTR14A	10.9915	9.75013	16.3096	26.2004	21.9693	23.4971	19.7845	12.5753	13.4665	19.7398	19.5028	15.3642	18.8503	40.9439	14.7738	20.9636	14.9398	14.7428	11.5752	12.7566	35.8965	22.0156	22.1757	25.2027	12.0446	21.6294	13.7146	12.2716	34.3543	24.8004	28.1108	15.2855	34.3576	32.6448	13.198	21.7981	25.8018	23.1701	16.713	18.2073	13.3515
LTR3A	9.77021	29.2504	23.9207	8.73348	11.3915	15.6647	9.23277	9.67332	20.7177	9.47511	15.9569	16.5461	12.8525	10.4538	10.8341	13.9757	5.97593	8.04152	5.78759	7.65399	3.38646	10.1611	4.43515	12.0013	16.4245	14.6771	6.85728	9.43966	19.4984	9.13698	14.3678	14.2665	23.4257	15.8278	16.4975	10.899	10.6243	13.5159	21.6285	15.6063	14.1369
Tigger3b	9.77021	13.0002	20.1151	15.5955	16.2736	5.22158	9.89226	5.80399	9.32295	10.2647	6.20544	7.09117	7.71147	13.0672	10.8341	20.9636	7.46992	17.4233	5.78759	8.92965	14.9004	7.62079	14.7838	10.8012	12.0446	13.1321	3.8096	13.2155	9.28495	12.4002	8.74559	17.3236	9.37026	18.7955	4.94924	7.78502	3.03551	5.79253	6.88181	1.30052	11.7807
MER75	9.77021	0	3.80557	5.61438	8.95046	2.61079	3.9569	1.93466	9.32295	5.52715	5.31895	1.18186	7.71147	8.71147	4.9246	2.32929	5.97593	5.36101	11.5752	10.2053	2.03188	3.38702	2.95677	4.80052	5.47483	5.40734	10.6669	6.60776	10.2134	8.48434	11.869	7.13326	7.80855	13.8493	4.94924	5.44952	8.34765	4.82711	2.94935	3.90157	10.21
GOLEM	9.77021	16.2502	30.9882	16.8431	17.9009	11.7485	16.4871	16.4446	11.3947	10.2647	5.31895	10.6368	9.42514	17.4229	12.804	23.2929	8.9639	13.4025	2.89379	11.481	16.255	9.3143	16.2622	9.60104	10.9497	13.1321	6.09536	11.3276	14.8559	13.0528	9.99496	17.3236	9.37026	11.8709	3.2995	11.6775	8.34765	12.5505	8.84804	3.90157	11.7807
LTR30	9.77021	17.8752	9.78574	19.9622	14.6462	15.6647	12.5302	11.608	10.3588	14.2127	26.5948	18.9098	5.14098	19.1652	10.8341	9.31714	23.9037	18.7635	2.89379	15.308	11.514	16.9351	11.8271	16.8018	15.3295	18.5395	17.5242	16.9914	12.9989	13.7055	12.4937	6.11422	18.7405	17.8063	21.4467	7.78502	21.2486	13.5159	5.89869	19.5079	21.2053
LTR12F	9.77021	6.50009	14.135	10.6049	8.13678	6.52697	9.23277	9.67332	15.5383	3.94796	18.6163	7.09117	13.7093	12.1961	5.90952	8.54071	4.48195	14.7428	0	12.7566	6.77292	11.0078	2.95677	7.20078	2.18993	10.0422	3.8096	11.3276	8.35645	9.78962	6.87153	3.05711	3.12342	3.95695	14.8477	10.1205	5.31214	11.5851	8.84804	7.80314	7.06845
HERVG25	8.54893	13.0002	10.3294	18.7146	21.1556	10.4432	2.63794	9.67332	12.4306	21.319	5.31895	7.09117	19.7071	20.9075	17.7286	12.4229	8.9639	2.68051	8.68138	2.55133	24.3825	24.5559	11.8271	4.80052	7.66476	15.4496	29.7149	43.4224	21.3554	12.4002	24.9874	11.2094	12.4937	23.7417	4.94924	1.557	23.5252	10.6196	4.91558	3.90157	25.1323
Charlie12	8.54893	21.1253	17.3969	11.2288	25.224	9.13776	11.2112	23.216	26.933	15.7919	28.3677	11.8186	26.5617	27.0056	14.7738	16.305	5.97593	20.1038	23.1504	20.4106	12.1913	13.5481	7.39191	24.0026	22.9943	24.7193	26.6672	10.3836	13.9274	22.1898	23.1133	21.3998	26.5491	15.8278	16.4975	18.6841	25.0429	23.1701	25.561	24.71	14.9223
HERVK3I	8.54893	1.62502	8.69844	4.99056	3.25471	3.91618	9.23277	1.93466	6.2153	4.73756	5.31895	1.18186	5.14098	1.74229	6.89444	0.776428	8.9639	6.70127	5.78759	16.5836	4.06375	5.08053	8.8703	9.60104	8.75972	3.86239	5.33344	12.2716	8.35645	5.87377	5.62216	16.3046	1.56171	1.97848	8.24874	9.34203	7.58877	9.65422	16.713	7.80314	7.06845
HERV1_LTR	7.32766	16.2502	9.24209	4.36674	9.76414	11.7485	7.25432	7.73866	8.28707	5.52715	9.75141	22.4554	8.56831	11.3249	14.7738	8.54071	7.46992	10.722	23.1504	8.92965	9.48209	5.92728	2.95677	18.0019	4.37986	8.49725	4.57152	13.2155	3.71398	3.26321	6.87153	18.3427	9.37026	8.90314	18.1472	10.1205	5.31214	11.5851	8.84804	15.6063	6.28306
PABL_B	7.32766	6.50009	5.43652	2.49528	4.88207	3.91618	0.659484	0.967332	2.07177	1.57919	1.77298	4.72745	0.856831	1.74229	2.95476	2.32929	0	1.34025	2.89379	3.82699	3.38646	3.38702	2.95677	7.20078	0	2.31743	6.09536	7.55172	3.71398	2.61057	3.12342	1.01904	1.56171	2.96771	1.64975	2.33551	4.55326	0	0	0	4.7123
LTR21B	7.32766	1.62502	3.80557	4.36674	4.06839	5.22158	1.31897	1.93466	5.17942	12.6335	9.75141	4.72745	8.56831	2.61344	2.95476	2.32929	1.49398	2.68051	2.89379	2.55133	3.38646	2.54026	2.95677	6.00065	8.75972	1.54496	3.8096	2.8319	0	0.652641	1.87405	0	1.56171	3.95695	1.64975	1.557	0	5.79253	0.983115	7.80314	2.35615
THE1C	7.32766	4.87506	2.71826	3.1191	3.25471	1.30539	2.63794	2.902	3.10765	1.57919	0.886492	3.54559	5.14098	2.61344	2.95476	1.55286	4.48195	8.04152	0	3.82699	1.35458	3.38702	7.39191	3.60039	4.37986	1.54496	5.33344	2.8319	2.78548	1.95792	1.24937	2.03807	3.12342	4.94619	3.2995	3.89251	3.03551	5.79253	2.94935	6.50262	2.35615
L1PA16	7.32766	9.75013	10.873	15.5955	18.7146	2.61079	4.61639	6.77133	4.14353	17.371	3.54597	5.90931	23.1344	20.0364	15.7587	10.87	8.9639	8.04152	5.78759	5.10266	13.5458	23.7091	11.8271	8.40091	6.56979	14.6771	3.8096	22.6552	14.8559	18.274	21.2393	6.11422	1.56171	11.8709	8.24874	8.56353	23.5252	4.82711	4.91558	1.30052	19.6346
MER107	7.32766	1.62502	5.98018	3.74292	8.13678	0	4.61639	4.83666	2.07177	5.52715	1.77298	0	3.42732	1.74229	6.89444	3.10571	1.49398	9.38177	0	2.55133	4.74105	2.54026	1.47838	4.80052	2.18993	2.31743	2.28576	4.71983	5.57097	7.17906	7.49622	3.05711	1.56171	6.92466	1.64975	3.11401	3.79438	1.93084	8.84804	1.30052	5.49768
L1PA16_5	6.10638	4.87506	16.8532	4.99056	14.6462	6.52697	3.9569	9.67332	4.14353	4.73756	4.43246	7.09117	7.71147	9.58262	12.804	6.21143	1.49398	0	0	5.10266	4.06375	12.7013	5.91353	1.20013	1.09497	9.26973	6.85728	12.2716	25.9979	7.8317	8.74559	6.11422	9.37026	5.93543	1.64975	2.33551	9.8654	5.79253	4.91558	13.0052	10.21
LTR7A	6.10638	6.50009	8.15479	1.87146	4.06839	1.30539	1.31897	3.86933	8.28707	3.15837	6.20544	3.54559	5.14098	9.58262	4.9246	5.435	8.9639	10.722	0	8.92965	4.06375	3.38702	4.43515	7.20078	3.2849	6.9523	6.09536	4.71983	6.49946	5.87377	4.99748	8.15229	7.80855	3.95695	0	3.11401	0.758877	2.89627	3.93246	7.80314	7.06845
MER4A1_LTR	6.10638	11.3752	8.69844	4.36674	7.3231	1.30539	2.63794	2.902	3.10765	2.36878	11.5244	3.54559	6.85464	3.48459	1.96984	6.98786	2.98797	2.68051	8.68138	1.27566	6.77292	2.54026	7.39191	6.00065	3.2849	3.08991	10.6669	7.55172	1.85699	7.17906	6.87153	6.11422	7.80855	2.96771	0	3.11401	5.31214	5.79253	4.91558	5.2021	2.35615
THE1B	6.10638	3.25004	4.34922	3.74292	3.25471	1.30539	7.91381	3.86933	7.25118	6.31674	3.54597	3.54559	3.42732	6.09803	5.90952	4.65857	1.49398	5.36101	8.68138	3.82699	2.03188	3.38702	1.47838	2.40026	7.66476	2.31743	3.8096	0.943966	5.57097	3.91585	2.49874	3.05711	6.24684	3.95695	9.89849	5.44952	2.27663	3.86169	1.96623	6.50262	3.14153
L1PA13_5	4.8851	3.25004	9.78574	2.49528	1.62736	7.83237	2.63794	0.967332	3.10765	6.31674	5.31895	4.72745	5.99781	2.61344	1.96984	10.87	4.48195	5.36101	8.68138	1.27566	6.09563	10.1611	1.47838	0	3.2849	7.72478	5.33344	11.3276	15.7844	6.52641	6.24685	6.11422	3.12342	11.8709	0	4.67101	3.03551	4.82711	1.96623	3.90157	6.28306
L1PA15	4.8851	1.62502	5.98018	6.86202	5.69575	1.30539	2.63794	2.902	2.07177	0.789593	4.43246	3.54559	3.42732	4.35574	4.9246	1.55286	1.49398	8.04152	0	3.82699	6.09563	6.77403	2.95677	0	0	4.63487	3.04768	6.60776	0.928495	5.22113	2.49874	1.01904	3.12342	0.989238	0	1.557	3.03551	0.965422	0.983115	2.60105	4.7123
LTR71B	4.8851	1.62502	6.52383	3.1191	7.3231	5.22158	8.57329	1.93466	5.17942	3.15837	10.6379	7.09117	1.71366	2.61344	2.95476	3.88214	0	0	0	7.65399	4.06375	7.62079	2.95677	4.80052	3.2849	4.63487	9.90496	6.60776	12.0704	10.4423	8.74559	4.07615	15.6171	8.90314	3.2995	2.33551	9.8654	4.82711	5.89869	6.50262	7.85383
LTR22A	4.8851	1.62502	1.0873	4.36674	0.813678	5.22158	3.29742	1.93466	2.07177	2.36878	7.09194	2.36372	5.14098	0.871147	0.98492	3.10571	4.48195	4.02076	2.89379	2.55133	3.38646	5.08053	1.47838	8.40091	0	5.40734	2.28576	2.8319	2.78548	3.26321	2.49874	1.01904	4.68513	0.989238	8.24874	3.11401	0.758877	5.79253	1.96623	6.50262	2.35615
LTR66	4.8851	17.8752	8.15479	8.10966	13.0188	14.3593	13.1897	8.70599	24.8612	9.47511	16.8433	10.6368	12.8525	6.96918	6.89444	6.21143	14.9398	13.4025	14.469	11.481	18.2869	19.4753	7.39191	10.8012	14.2345	10.8147	7.6192	8.49569	9.28495	12.4002	11.869	21.3998	14.0554	10.8816	6.59899	7.00652	15.9364	9.65422	11.7974	10.4042	7.06845
HERVL66I	4.8851	3.25004	2.71826	5.61438	4.88207	6.52697	8.57329	2.902	5.17942	7.10633	10.6379	4.72745	3.42732	2.61344	8.86428	2.32929	7.46992	5.36101	11.5752	15.308	12.1913	7.62079	7.39191	7.20078	9.85469	9.26973	9.14304	5.66379	2.78548	12.4002	1.87405	4.07615	6.24684	4.94619	8.24874	6.22802	12.9009	8.6888	6.88181	9.10367	3.14153
MER51I	3.66383	0	0	1.24764	0	2.61079	1.31897	3.86933	0	0	2.65948	1.18186	0.856831	0	0	0	0	1.34025	0	2.55133	1.35458	0	1.47838	1.20013	5.47483	0.772478	1.52384	0.943966	0	0.652641	0.624685	0	1.56171	0.989238	4.94924	0.778502	0	0	0.983115	1.30052	0
PRIMA41	3.66383	11.3752	11.4167	11.2288	10.5778	1.30539	8.57329	9.67332	12.4306	7.10633	5.31895	53.1838	3.42732	6.09803	48.2611	4.65857	5.97593	6.70127	14.469	10.2053	25.0598	32.1767	36.9596	1.20013	7.66476	6.9523	15.2384	16.9914	5.57097	15.0108	13.7431	10.1904	7.80855	6.92466	6.59899	9.34203	6.07102	6.75796	11.7974	13.0052	19.6346
TAR1	3.66383	6.50009	11.9604	5.61438	5.69575	15.6647	13.8492	9.67332	9.32295	7.89593	18.6163	11.8186	14.5661	12.1961	4.9246	7.76428	10.4579	5.36101	17.3628	15.308	7.45021	10.1611	20.6974	12.0013	3.2849	8.49725	12.1907	10.3836	14.8559	13.7055	9.37027	8.15229	12.4937	5.93543	9.89849	10.899	8.34765	8.6888	8.84804	3.90157	14.1369
LTR10G	3.66383	0	1.63096	0.62382	0.813678	0	0	0.967332	0	0.789593	0	0	0	0	0	0	0	0	0	0	0.677292	0	0	1.20013	0	0	0	0	0	0	1.24937	1.01904	0	0.989238	0	0	0	0	0	0	0
LTR10E	3.66383	14.6252	3.80557	8.73348	1.62736	5.22158	5.93536	10.6407	4.14353	6.31674	12.4109	7.09117	5.99781	8.71147	9.8492	6.21143	1.49398	6.70127	20.2566	5.10266	7.45021	5.92728	13.3054	7.20078	5.47483	6.17982	3.04768	3.77586	3.71398	5.22113	5.62216	3.05711	12.4937	11.8709	16.4975	6.22802	6.82989	2.89627	6.88181	9.10367	3.92691
Tigger3c	3.66383	4.87506	9.78574	6.2382	8.13678	0	4.61639	4.83666	3.10765	5.52715	2.65948	5.90931	4.28415	8.71147	6.89444	11.6464	2.98797	12.0623	0	5.10266	3.38646	3.38702	4.43515	3.60039	7.66476	5.40734	1.52384	5.66379	2.78548	5.87377	3.74811	6.11422	6.24684	0	1.64975	3.89251	3.03551	3.86169	6.88181	0	6.28306
L1MA6	3.66383	0	2.71826	1.24764	0	0	0	0	0	3.15837	0	1.18186	1.71366	0.871147	0.98492	0.776428	0	2.68051	2.89379	0	1.35458	0	1.47838	2.40026	0	3.08991	2.28576	2.8319	2.78548	0	1.24937	1.01904	1.56171	0	3.2995	4.67101	0	0.965422	0	5.2021	0.785383
LTR70	3.66383	6.50009	7.61113	9.98112	8.13678	3.91618	3.9569	6.77133	8.28707	6.31674	12.4109	17.7279	9.42514	12.1961	9.8492	6.98786	4.48195	5.36101	2.89379	8.92965	8.8048	4.23377	2.95677	6.00065	8.75972	8.49725	9.14304	11.3276	11.1419	12.4002	12.4937	2.03807	12.4937	4.94619	18.1472	3.11401	7.58877	4.82711	5.89869	19.5079	1.57077
LTR10F	3.66383	0	1.0873	1.24764	1.62736	0	1.31897	0	1.03588	0.789593	1.77298	1.18186	0.856831	1.74229	0	0	0	1.34025	5.78759	0	1.35458	3.38702	0	1.20013	3.2849	3.86239	0	0.943966	4.64247	0	0	0	1.56171	0	1.64975	3.11401	0.758877	2.89627	0.983115	1.30052	0
LTR14C	3.66383	0	3.26191	2.49528	4.06839	3.91618	5.93536	10.6407	5.17942	6.31674	9.75141	4.72745	1.71366	6.96918	2.95476	9.31714	4.48195	1.34025	0	5.10266	3.38646	5.92728	1.47838	0	3.2849	2.31743	5.33344	3.77586	2.78548	0.652641	3.12342	2.03807	1.56171	0.989238	3.2995	3.89251	4.55326	1.93084	7.86492	6.50262	3.14153
HSMAR2	3.66383	8.12511	8.69844	6.2382	5.69575	13.0539	9.89226	0.967332	8.28707	4.73756	19.5028	5.90931	5.99781	6.96918	8.86428	1.55286	11.9519	8.04152	8.68138	15.308	7.45021	5.08053	4.43515	13.2014	5.47483	7.72478	10.6669	7.55172	3.71398	11.7475	4.37279	2.03807	10.932	11.8709	4.94924	9.34203	10.6243	6.75796	5.89869	14.3058	10.21
PRIMA4_I	3.66383	0	2.17461	1.24764	1.62736	3.91618	0.659484	1.93466	3.10765	1.57919	1.77298	3.54559	1.71366	1.74229	3.93968	2.32929	4.48195	0	2.89379	12.7566	1.35458	1.69351	1.47838	1.20013	1.09497	0.772478	1.52384	5.66379	0	3.91585	1.87405	4.07615	3.12342	3.95695	3.2995	0	1.51775	0	0.983115	2.60105	0.785383
LTR43_I	2.44255	6.50009	5.98018	5.61438	5.69575	2.61079	8.57329	2.902	1.03588	0	2.65948	9.45489	5.99781	3.48459	12.804	3.10571	2.98797	6.70127	11.5752	3.82699	4.06375	5.92728	1.47838	3.60039	3.2849	8.49725	6.09536	11.3276	7.42796	1.30528	3.74811	2.03807	6.24684	5.93543	6.59899	6.22802	3.03551	6.75796	2.94935	9.10367	3.14153
LOR1I	2.44255	3.25004	0.543652	1.87146	1.62736	2.61079	1.97845	0.967332	6.2153	3.15837	2.65948	3.54559	1.71366	1.74229	3.93968	1.55286	1.49398	0	5.78759	0	2.70917	2.54026	2.95677	6.00065	4.37986	4.63487	0.76192	2.8319	0	0.652641	3.12342	0	1.56171	4.94619	0	4.67101	2.27663	2.89627	0.983115	1.30052	0.785383
LTR18B	2.44255	0	0	0	0	0	0	0	0	0	0	0	0	0	0	0	0	0	0	2.55133	0	0	0	0	0	0	0	0	0	0	0.624685	0	0	0	0	0.778502	0	0	0.983115	0	0
MSTC	2.44255	1.62502	0.543652	0.62382	0	1.30539	1.31897	0	1.03588	0.789593	0	2.36372	3.42732	0	0.98492	0	2.98797	2.68051	2.89379	0	0.677292	0.846754	0	3.60039	4.37986	0	1.52384	0	0	0.652641	0	4.07615	1.56171	0.989238	1.64975	6.22802	1.51775	1.93084	1.96623	1.30052	0.785383
LTR71A	2.44255	3.25004	5.43652	3.1191	0.813678	1.30539	3.9569	2.902	4.14353	1.57919	2.65948	0	4.28415	6.09803	5.90952	0	0	1.34025	0	1.27566	4.06375	1.69351	1.47838	1.20013	1.09497	2.31743	0	6.60776	1.85699	0.652641	3.12342	6.11422	0	0.989238	3.2995	0	1.51775	0.965422	0.983115	6.50262	4.7123
LTR4	2.44255	1.62502	4.34922	1.24764	2.44103	6.52697	2.63794	4.83666	3.10765	1.57919	7.09194	2.36372	0.856831	3.48459	2.95476	6.98786	2.98797	0	5.78759	1.27566	2.70917	0.846754	4.43515	2.40026	1.09497	7.72478	9.90496	2.8319	4.64247	5.87377	4.99748	5.09518	1.56171	6.92466	1.64975	2.33551	2.27663	5.79253	0	0	4.7123
LTR43	2.44255	0	2.17461	2.49528	1.62736	0	0	1.93466	0	1.57919	0.886492	5.90931	0.856831	5.22688	2.95476	2.32929	1.49398	0	0	2.55133	3.38646	1.69351	5.91353	0	1.09497	0	3.8096	5.66379	2.78548	3.26321	1.87405	3.05711	1.56171	0.989238	0	2.33551	3.79438	0.965422	0.983115	2.60105	2.35615
MER84I	2.44255	0	1.0873	0.62382	0	0	0	0	0	0	0	0	1.71366	0	0	0	1.49398	0	0	1.27566	0	0	0	0	1.09497	0	0	0	0	0	0	0	0	0	0	0	0	0	0	0	1.57077
HERVFH21I	2.44255	0	0.543652	4.99056	0.813678	2.61079	1.31897	0.967332	0	2.36878	5.31895	1.18186	0.856831	2.61344	0	0.776428	2.98797	2.68051	0	6.37832	2.70917	0.846754	2.95677	2.40026	2.18993	2.31743	2.28576	1.88793	0.928495	1.95792	2.49874	0	6.24684	0	1.64975	2.33551	0	0.965422	1.96623	0	0.785383
PTR5	2.44255	0	0	0	0	0	1.97845	0	0	0	0	0	0	0	0	0	1.49398	0	0	0	0	0	1.47838	0	0	0	0	0	0	0	0	0	0	0	1.64975	0	0	0	0	0	0
MER50I	2.44255	1.62502	0.543652	1.24764	2.44103	6.52697	2.63794	2.902	4.14353	0.789593	7.09194	5.90931	5.14098	0.871147	4.9246	1.55286	4.48195	0	2.89379	0	2.70917	5.92728	0	1.20013	3.2849	2.31743	4.57152	0	0.928495	0.652641	3.12342	5.09518	6.24684	3.95695	1.64975	1.557	2.27663	1.93084	3.93246	2.60105	1.57077
ERVL	2.44255	1.62502	2.17461	0.62382	0	0	1.31897	0	1.03588	0	0.886492	0	1.71366	0	0.98492	0	2.98797	0	0	1.27566	0	0.846754	0	1.20013	1.09497	0	0.76192	0.943966	0	0.652641	0.624685	0	0	0	1.64975	0.778502	0.758877	0	0.983115	0	0
SVA2	2.44255	0	1.63096	0	0.813678	0	0	0.967332	1.03588	0.789593	0	0	0	0.871147	0	0.776428	0	1.34025	0	1.27566	0	0	0	0	1.09497	1.54496	0.76192	0.943966	0	0.652641	0	1.01904	0	0.989238	3.2995	0	0	0	1.96623	0	0
LTR14B	2.44255	13.0002	7.06748	3.74292	5.69575	7.83237	9.89226	2.902	11.3947	5.52715	5.31895	5.90931	9.42514	3.48459	3.93968	6.21143	2.98797	13.4025	8.68138	3.82699	3.38646	3.38702	2.95677	7.20078	5.47483	7.72478	3.8096	9.43966	3.71398	5.87377	2.49874	12.2284	6.24684	4.94619	6.59899	7.00652	4.55326	9.65422	8.84804	5.2021	3.92691
L1MA4A	2.44255	1.62502	2.17461	0	0	1.30539	0	0	2.07177	0.789593	0	0	1.71366	0	0.98492	0	0	2.68051	0	2.55133	1.35458	1.69351	0	1.20013	1.09497	0.772478	0.76192	0.943966	0	1.30528	1.24937	0	0	1.97848	1.64975	0.778502	0	0	0	0	2.35615
LTR76	2.44255	4.87506	2.17461	3.1191	3.25471	2.61079	3.29742	2.902	4.14353	0.789593	1.77298	3.54559	5.14098	6.96918	1.96984	1.55286	2.98797	2.68051	0	0	4.06375	2.54026	1.47838	8.40091	2.18993	6.17982	0	8.49569	1.85699	1.95792	3.12342	3.05711	3.12342	0.989238	0	0.778502	3.03551	0.965422	0.983115	2.60105	3.92691
L1MC2	1.22128	0	0	0.62382	0	0	0	0	0	0	0	0	0	0	0.98492	0	0	0	0	0	0	1.69351	1.47838	0	0	0	0	0	0	0	0	0	0	0	0	0	0	0.965422	0	0	0
LTR61	1.22128	3.25004	2.17461	3.1191	3.25471	5.22158	4.61639	3.86933	4.14353	4.73756	7.97843	2.36372	2.57049	7.84033	0.98492	0	2.98797	1.34025	5.78759	6.37832	4.74105	0.846754	4.43515	3.60039	3.2849	3.86239	3.04768	3.77586	7.42796	2.61057	3.12342	8.15229	0	2.96771	6.59899	5.44952	5.31214	0.965422	6.88181	3.90157	6.28306
CHARLIE9	1.22128	0	0.543652	0	0	0	0	0	0	0	0	0	0.856831	0	0	0	0	0	0	0	0	0	0	0	0	0	0	0	0	0	0	0	0	0	0	0	0	0	0	0	0
LTR22E	1.22128	0	0	0	0	0	0	0	0	0	0	0	0	0	0	0	0	0	0	0	0	0	0	0	0	0	0.76192	0	0	0	0	0	0	0	0	0	0.758877	0	0	0	0
LTR10D	1.22128	3.25004	2.17461	0.62382	6.50942	1.30539	1.31897	0	2.07177	0.789593	2.65948	4.72745	3.42732	2.61344	2.95476	0	0	8.04152	2.89379	0	0	0	2.95677	1.20013	4.37986	1.54496	0.76192	0	1.85699	1.30528	4.37279	0	0	1.97848	4.94924	2.33551	1.51775	0.965422	0	1.30052	1.57077
MER4D_LTR	1.22128	0	0	0	1.62736	0	0	0.967332	0	0	0	0	1.71366	0.871147	0	1.55286	0	0	0	1.27566	0	0.846754	4.43515	1.20013	0	1.54496	0	0	0	0.652641	0	0	0	0	0	0	0.758877	1.93084	0	0	0
MER57A1	1.22128	0	0.543652	0	0	0	1.31897	0	1.03588	0	1.77298	0	0	0	0	0.776428	0	1.34025	0	0	0	0	0	0	0	0	0.76192	0	0	0	0	0	0	0	0	0	0	0	0.983115	0	0
L1MB4	1.22128	0	2.71826	1.87146	0.813678	0	0	0	1.03588	3.15837	0	0	0.856831	2.61344	1.96984	2.32929	1.49398	0	0	0	2.03188	5.08053	0	0	1.09497	1.54496	1.52384	0.943966	2.78548	2.61057	1.87405	0	0	1.97848	1.64975	0.778502	0.758877	0.965422	0	0	3.92691
MER44C	1.22128	1.62502	1.0873	0.62382	1.62736	6.52697	3.29742	0.967332	4.14353	1.57919	1.77298	2.36372	2.57049	3.48459	0.98492	0	2.98797	8.04152	5.78759	1.27566	2.70917	1.69351	8.8703	1.20013	4.37986	0	0	2.8319	0.928495	0.652641	1.24937	3.05711	1.56171	0	0	3.89251	4.55326	4.82711	1.96623	0	0.785383
MER4BI	1.22128	1.62502	0.543652	0.62382	0.813678	0	0	0	1.03588	0.789593	0.886492	1.18186	0	0.871147	1.96984	2.32929	1.49398	1.34025	0	2.55133	0.677292	0	0	1.20013	1.09497	0	0	0.943966	4.64247	0.652641	2.49874	2.03807	1.56171	0	0	0	0	0	0.983115	0	2.35615
MER101_I	1.22128	0	0	0	0	0	0	0	0	0	0	0	0.856831	0	0.98492	0.776428	0	0	0	0	0	0	0	0	0	0.772478	0	0	0	1.30528	0	0	0	0	0	0	0	0	0	2.60105	0
MER57A_I	1.22128	0	0	0	0	0	0.659484	1.93466	1.03588	0	0.886492	0	0	0	1.96984	0.776428	0	0	0	0	1.35458	0.846754	0	0	0	0	0	0	0	0	0	0	0	0	0	0.778502	0	0	0.983115	0	0.785383
LTR22B	1.22128	1.62502	1.63096	1.24764	1.62736	0	0	0	0	0.789593	0	1.18186	0	0.871147	0	0.776428	0	1.34025	0	0	1.35458	0	1.47838	0	0	0.772478	0.76192	0	1.85699	0.652641	1.24937	0	0	0	0	0	0	0	0	0	0.785383
MER66_I	1.22128	0	0	0	0	0	0	0	0	0.789593	0	1.18186	0	0	0	0	2.98797	0	0	0	0	0.846754	0	0	0	1.54496	0	0	0	0	0	1.01904	0	0	0	0	0	0	0	0	0
L1MA9	1.22128	4.87506	5.43652	3.1191	0.813678	0	2.63794	0	2.07177	1.57919	4.43246	2.36372	3.42732	0.871147	0.98492	6.21143	0	1.34025	11.5752	0	4.06375	0	1.47838	3.60039	0	2.31743	1.52384	3.77586	0.928495	5.87377	1.24937	4.07615	0	9.89238	1.64975	1.557	3.03551	2.89627	2.94935	2.60105	1.57077
MER4D	1.22128	0	0.543652	0	0	0	0.659484	0	0	0	0.886492	0	0	0	0	0	1.49398	1.34025	0	1.27566	0	0	0	1.20013	0	0	0.76192	0	0	0	0	0	0	0	1.64975	0	0.758877	0.965422	0	0	0
GOLEM_B	1.22128	1.62502	1.63096	2.49528	3.25471	0	1.31897	0.967332	1.03588	1.57919	0	3.54559	0.856831	1.74229	1.96984	0.776428	1.49398	1.34025	2.89379	1.27566	0.677292	1.69351	0	1.20013	3.2849	1.54496	0	0.943966	0.928495	1.30528	1.87405	3.05711	0	1.97848	0	0.778502	0	0.965422	0	0	2.35615
HERVFH19I	1.22128	0	2.71826	0	1.62736	1.30539	0.659484	1.93466	0	1.57919	3.54597	2.36372	2.57049	6.09803	4.9246	0	0	1.34025	2.89379	1.27566	2.03188	0.846754	0	0	10.9497	1.54496	4.57152	2.8319	1.85699	1.95792	1.87405	2.03807	1.56171	0	1.64975	0.778502	1.51775	0.965422	0	1.30052	0.785383
PRIMA4_LTR	1.22128	0	1.0873	0.62382	0.813678	0	2.63794	0.967332	1.03588	0.789593	0.886492	2.36372	2.57049	0.871147	2.95476	3.10571	2.98797	0	0	1.27566	0.677292	4.23377	0	4.80052	1.09497	6.9523	0.76192	4.71983	0.928495	1.95792	3.74811	0	7.80855	0.989238	0	0	6.07102	0.965422	1.96623	0	1.57077
L1MB3	1.22128	4.87506	1.0873	1.24764	0	2.61079	0	0.967332	0	1.57919	5.31895	0	1.71366	0	0	0	1.49398	0	0	2.55133	0	1.69351	0	1.20013	2.18993	3.08991	0.76192	0	4.64247	2.61057	0	0	4.68513	0.989238	0	0	1.51775	1.93084	0	5.2021	2.35615
LTR1A2	1.22128	0	0	1.87146	0.813678	1.30539	0	2.902	1.03588	0	0	2.36372	2.57049	0.871147	0.98492	0	0	0	0	0	2.03188	3.38702	1.47838	0	0	0.772478	0.76192	3.77586	0	0.652641	1.24937	1.01904	1.56171	0	1.64975	0	0	0	0	1.30052	0.785383
LTR19B	1.22128	4.87506	1.63096	1.24764	2.44103	2.61079	2.63794	0	5.17942	0.789593	3.54597	2.36372	3.42732	2.61344	1.96984	0.776428	2.98797	1.34025	0	3.82699	2.03188	0	0	3.60039	0	1.54496	3.04768	0.943966	0	0.652641	0.624685	2.03807	0	0	1.64975	1.557	3.79438	1.93084	0.983115	1.30052	0.785383
MSTB1	1.22128	3.25004	4.34922	2.49528	4.88207	2.61079	6.59484	1.93466	3.10765	1.57919	5.31895	2.36372	4.28415	2.61344	7.87936	3.10571	2.98797	4.02076	0	5.10266	1.35458	0.846754	1.47838	2.40026	8.75972	0	1.52384	1.88793	0.928495	0.652641	0	4.07615	0	0	14.8477	3.89251	2.27663	1.93084	3.93246	3.90157	0.785383
Merlin1_HS	1.22128	0	0	0	0	0	0.659484	0	0	0	0	1.18186	0	0	0	0	1.49398	0	0	0	0	0	0	0	0	0	0.76192	0	0	0	0	0	0	0	0	0.778502	0	0	0	0	0
MLT2A1	1.22128	17.8752	8.15479	13.1002	4.88207	6.52697	9.89226	6.77133	14.5024	7.10633	10.6379	4.72745	13.7093	5.22688	9.8492	11.6464	7.46992	4.02076	11.5752	12.7566	3.38646	9.3143	8.8703	10.8012	8.75972	10.8147	8.38112	10.3836	10.2134	9.78962	8.74559	13.2475	14.0554	16.817	6.59899	4.67101	5.31214	6.75796	2.94935	9.10367	6.28306
MER41F	1.22128	0	1.63096	0.62382	0	0	0	1.93466	1.03588	0	0.886492	0	0	0.871147	0	0.776428	0	1.34025	0	0	0.677292	0	0	0	1.09497	1.54496	0.76192	0	0.928495	0	0	0	0	0	1.64975	0.778502	0	0.965422	0	1.30052	0
L1MA4	1.22128	0	1.63096	3.74292	0	0	3.29742	2.902	1.03588	3.15837	3.54597	0	1.71366	1.74229	0	0.776428	0	0	2.89379	2.55133	0.677292	0.846754	1.47838	0	2.18993	0	0	1.88793	1.85699	0	0.624685	1.01904	1.56171	0.989238	0	0	0	0	0	0	0.785383
L1MC1	1.22128	0	2.71826	3.1191	0	0	1.31897	0.967332	0	0.789593	0.886492	1.18186	3.42732	1.74229	0.98492	1.55286	4.48195	0	2.89379	2.55133	0	1.69351	0	0	2.18993	0.772478	0	1.88793	1.85699	1.30528	1.24937	2.03807	0	0	0	0.778502	0.758877	0.965422	4.91558	0	2.35615
UCON54	0	0	0	0	0	0	0	0	0	0	0	0	0	0	0	0	0	0	0	0	0	0	0	0	0	0	0	0	0	0	0	0	0	0	0	0	0	0	0	0	0
MER83B	0	0	0	0	0	0	0	0	0	0	0	0	0	0	0	0	0	0	0	0	0	0	0	0	0	0	0	0	0	0	0	0	0	0	0	0	0	0	0	0	0
X10a_DNA	0	0	0	0	0	0	0	0	0	0	0	0	0	0	0	0	0	0	0	0	0	0	0	0	0	0	0	0	0	0	0	0	0	0	0	0	0	0	0	0	0
L1P4c_5end	0	0	0	0	0	0	0	0	0	0	0	0	0	0	0	0	0	0	0	0	0	0	0	0	0	0	0	0	0	0	0	0	0	0	0	0	0	0	0	0	0
L1MCA_5	0	0	0	0	0	0	0	0	0	0	0	0	0	0	0	0	0	0	0	0	0	0	0	0	0	0	0	0	0	0	0	0	0	0	0	0	0	0	0	0	0
MST_I	0	0	0	0.62382	0	0	0	0	0	0	0	0	2.57049	1.74229	0	0.776428	1.49398	0	0	0	0	1.69351	1.47838	0	0	0	1.52384	0	0	0	0	0	0	0	0	0	0	1.93084	1.96623	2.60105	0
LTR22B1	0	0	0	0	0	0	0	0	0	0	0	0	0	0	0	0	0	0	0	0	0	0	0	0	0	0	0	0	0	0	0	0	0	0	0	0	0	0	0	0	0
MSTA	0	0	0	0	0.813678	0	0	0	0	0	2.65948	0	1.71366	0	0	0	0	0	0	0	0.677292	0	0	1.20013	0	0	0	0.943966	0	0	0	1.01904	0	0.989238	0	0	0	0	0	0	0
UCON76	0	0	0	0	0	0	0	0	0	0	0	0	0	0	0	0	0	0	0	0	0	0	0	0	0	0	0	0	0	0	0	0	0	0	0	0	0	0	0	0	0
LTR45B	0	0	0	0	0	0	0	0	0	0	0	0	0	0	0	0	2.98797	0	0	0	0	0	0	0	0	0	0	0	0	0	0	0	0	0	0	0	0	0	0	0	0
MER67D	0	0	0	0	0	0	0	0	0	0	0	0	0	0	0	0	0	0	0	0	0	0	0	0	0	0	0	0	0	0	0	0	0	0	0	0	0	0	0	0	0
LTR1C1	0	0	0	0	0	0	0	0.967332	0	0	0	0	0	0	0	0	0	0	0	0	0	0	0	0	0	1.54496	0	0	0	0	0	0	0	0	0	0	0	0	0.983115	1.30052	0
LTR50	0	0	0	0	0	0	0	0	0	0	0	0	0	0	0	0	0	0	0	0	0	0	0	0	0	0	0	0	0	0	0	0	0	0	0	0	0	0	0	0	0
MER92A	0	0	0	0	0	0	0	0	0	0	0	0	0	0	0	0	0	0	0	0	0	0	0	0	0	0	0	0	0	0	0	0	0	0	0	0	0	0	0	0	0
MLT1E1A	0	0	0	0	0	0	0	0	0	0	0	0	0	0	0	0	0	0	0	0	0	0	0	0	0	0	0	0	0	0	0	0	0	0	0	0	0	0	0	0	0
MER6C	0	0	0	0	0	0	0	0	0	0	0	0	0	0	0	0	0	0	0	0	0	0	0	0	0	0	0	0	0	0	0	0	0	0	0	0	0	0	0	0	0
Charlie16a	0	0	0	0	0	0	0	0	0	0	0	0	0	0	0	0	0	0	0	0	0	0	0	0	0	0	0	0	0	0	0	0	0	0	0	0	0	0	0	0	0
X27_DNA	0	0	0	0	0	0	0	0	0	0	0	0	0	0	0	0	0	0	0	0	0	0	0	0	0	0	0	0	0	0	0	0	0	0	0	0	0	0	0	0	0
UCON40	0	0	0	0	0	0	0	0	0	0	0	0	0	0	0	0	0	0	0	0	0	0	0	0	0	0	0	0	0	0	0	0	0	0	0	0	0	0	0	0	0
MER33	0	0	0	0	0	0	0	0	0	0	0	0	0	0	0	0	0	0	0	0	0	0	0	0	0	0	0	0	0	0	0	0	0	0	0	0	0	0	0	0	0
LTR06	0	0	0	0	0	0	0	0	0	0	0	0	0	0	0	0	0	0	0	0	0	0	0	0	0	0	0	0	0	0	0	0	0	0	0	0	0	0	0	0	0
MER83	0	0	0	0	0	0	0	0	0	0	0	0	0	0	0	0	0	0	0	0	0	0	0	0	0	0	0	0	0	0	0	0	0	0	0	0	0	0	0	0	0
Charlie13a	0	0	0	0	0	0	0	0	0	0	0	0	0	0	0	0	0	0	0	0	0	0	0	0	0	0	0	0	0	0	0	0	0	0	0	0	0	0	0	0	0
L1M4B	0	0	0	0	0	0	0	0	0	0	0	0	0	0	0	0	0	0	0	0	0	0	0	0	0	0	0	0	0	0	0	0	0	0	0	0	0	0	0	0	0
TIGGER5A	0	0	0	0	0	0	0	0.967332	0	0	0.886492	0	0	0	0	0	0	0	2.89379	1.27566	0	0	1.47838	1.20013	1.09497	0	0	0	1.85699	0.652641	0	0	0	1.97848	1.64975	1.557	0	0	0	0	0.785383
MER65A	0	0	0	0	0	0	0	0	0	0	0	0	0	0	0	0	0	0	0	0	0	0	0	0	0	0	0	0	0	0	0	0	0	0	0	0	0	0	0	0	0
LTR9B	0	0	0	0	0	0	1.31897	0	0	0	0	0	0	0	0	0	0	0	0	0	0	0	5.91353	0	1.09497	0	0	0	0	0	0	1.01904	0	0	0	0	0	0	0	0	0
Charlie17a	0	0	0	0	0	0	0	0	0	0	0	0	0	0	0	0	0	0	0	0	0	0	0	0	0	0	0	0	0	0	0	0	0	0	0	0	0	0	0	0	0
MER57E3	0	0	0	0	0	0	0	0	0	0	0	0	0	0	0	0	0	0	0	0	0	0	0	0	0	0	0	0	0	0	0	0	0	0	0	0	0	0	0	0	0
UCON63	0	0	0	0	0	0	0	0	0	0	0	0	0	0	0	0	0	0	0	0	0	0	0	0	0	0	0	0	0	0	0	0	0	0	0	0	0	0	0	0	0
MamGypLTR3	0	0	0	0	0	0	0	0	0	0	0	0	0	0	0	0	0	0	0	0	0	0	0	0	0	0	0	0	0	0	0	0	0	0	0	0	0	0	0	0	0
LTR10B2	0	0	0	0	0	0	0	0	0	0	0	0	0	0	0	0	0	0	0	0	0	0	0	0	0	0	0	0	0	0	0	0	0	0	0	0	0	0	0	0	0
X5b_DNA	0	0	0	0	0	0	0	0	0	0	0	0	0	0	0	0	0	0	0	0	0	0	0	0	0	0	0	0	0	0	0	0	0	0	0	0	0	0	0	0	0
LTR41B	0	0	0	0	0	0	0	0	0	0	0	0	0	0	0	0	0	0	0	0	0	0	0	0	0	0	0	0	0	0	0	0	0	0	0	0	0	0	0	0	0
LTR24	0	0	0	0	0	0	0	0	0	0	0	0	0	0	0	0	0	0	0	0	0	0	0	0	0	0	0	0	0	0	0	0	0	0	0	0	0	0	0	0	0
LTR38A1	0	0	0	0	0	0	0	0	0	0	0	0	0	0	0	0	0	0	0	0	0	0	0	0	0	0	0	0	0	0	0	0	0	0	0	0	0	0	0	0	0
LTR16C	0	0	0	0	0	0	0	0	0	0	0	0	0	0	0	0	0	0	0	0	0	0	0	0	0	0	0	0	0	0	0	0	0	0	0	0	0	0	0	0	0
UCON85	0	0	0	0	0	0	0	0	0	0	0	0	0	0	0	0	0	0	0	0	0	0	0	0	0	0	0	0	0	0	0	0	0	0	0	0	0	0	0	0	0
LTR54B	0	0	0	0	0	0	0	0	0	0	0	0	0	0	0	0	0	0	0	0	0	0	0	0	0	0	0	0	0	0	0	0	0	0	0	0	0	0	0	0	0
MLT1F2	0	0	0	0	0	0	0	0	0	0	0	0	0	0	0	0	0	0	0	0	0	0	0	0	0	0	0	0	0	0	0	0	0	0	0	0	0	0	0	0	0
X1_DNA	0	0	0	0	0	0	0	0	0	0	0	0	0	0	0	0	0	0	0	0	0	0	0	0	0	0	0	0	0	0	0	0	0	0	0	0	0	0	0	0	0
UCON50	0	0	0	0	0	0	0	0	0	0	0	0	0	0	0	0	0	0	0	0	0	0	0	0	0	0	0	0	0	0	0	0	0	0	0	0	0	0	0	0	0
UCON95	0	0	0	0	0	0	0	0	0	0	0	0	0	0	0	0	0	0	0	0	0	0	0	0	0	0	0	0	0	0	0	0	0	0	0	0	0	0	0	0	0
MER97d	0	0	0	0	0	0	0	0	0	0	0	0	0	0	0	0	0	0	0	0	0	0	0	0	0	0	0	0	0	0	0	0	0	0	0	0	0	0	0	0	0
Eutr4	0	0	0	0	0	0	0	0	0	0	0	0	0	0	0	0	0	0	0	0	0	0	0	0	0	0	0	0	0	0	0	0	0	0	0	0	0	0	0	0	0
LTR1B0	0	0	0	0	0	0	0	0	1.03588	0	0	0	0	0	0	0	0	0	0	0	0	0	0	0	0	0	0	0	0	0	0	0	0	0	0	0	0	0	0	0	0
D20S16	0	0	0	0	0	0	0	0	0	0	0	0	0	0	0	0	0	0	0	0	0	0	0	0	0	0	0	0	0	0	0	0	0	0	0	0	0	0	0	0	0
MER82	0	0	0	0	0	0	0	0	0	0	0	0	0	0	0	0	0	0	0	0	0	0	0	0	0	0	0	0.943966	0	0	0	0	0	0	0	0	0	0	0	0	0
UCON74	0	0	0	0	0	0	0	0	0	0	0	0	0	0	0	0	0	0	0	0	0	0	0	0	0	0	0	0	0	0	0	0	0	0	0	0	0	0	0	0	0
MER34A1	0	0	0	0	0	0	0	0	0	0	0	0	0	0	0	0	0	0	0	0	0	0	0	0	0	0	0	0	0	0	0	0	0	0	0	0	0	0	0	0	0
MLT1G	0	0	0	0	0	0	0	0	0	0	0	0	0	0	0	0	0	0	0	0	0	0	0	0	0	0	0	0	0	0	0	0	0	0	0	0	0	0	0	0	0
LTR41C	0	0	0	0	0	0	0	0	0	0	0	0	0	0	0	0	0	0	0	0	0	0	0	0	0	0	0	0	0	0	0	0	0	0	0	0	0	0	0	0	0
MER65B	0	0	0	0	0	0	0	0	0	0	0	0	0	0	0	0	0	0	0	0	0	0	0	0	0	0	0	0	0	0	0	0	0	0	0	0	0	0	0	0	0
X3_LINE	0	0	0	0	0	0	0	0	0	0	0	0	0	0	0	0	0	0	0	0	0	0	0	0	0	0	0	0	0	0	0	0	0	0	0	0	0	0	0	0	0
MLT1J2	0	0	0	0	0	0	0	0	0	0	0	0	0	0	0	0	0	0	0	0	0	0	0	0	0	0	0	0	0	0	0	0	0	0	0	0	0	0	0	0	0
LTR86A2	0	0	0	0	0	0	0	0	0	0	0	0	0	0	0	0	0	0	0	0	0	0	0	0	0	0	0	0	0	0	0	0	0	0	0	0	0	0	0	0	0
MER96	0	0	0	0	0	0	0	0	0	0	0	0	0	0	0	0	0	0	0	0	0	0	0	0	0	0	0	0	0	0	0	0	0	0	0	0	0	0	0	0	0
LTR29	0	0	0	0	0	0	0	0	0	0	0	0	0	0	0	0	0	0	0	0	0	0	0	0	0	0	0	0	0	0	0	0	0	0	0	0	0	0	0	0	0
UCON69	0	0	0	0	0	0	0	0	0	0	0	0	0	0	0	0	0	0	0	0	0	0	0	0	0	0	0	0	0	0	0	0	0	0	0	0	0	0	0	0	0
MER34C2	0	0	0	0	0	0	0	0	0	0	0	0	0	0	0	0	0	0	0	0	0.677292	0	0	0	0	0	0	0	0	0	1.24937	1.01904	0	0	0	0	0	0	0	0	0
X2a_DNA	0	0	0	0	0	0	0	0	0	0	0	0	0	0	0	0	0	0	0	0	0	0	0	0	0	0	0	0	0	0	0	0	0	0	0	0	0	0	0	0	0
MER61F	0	0	0	0.62382	0	0	0	0	0	0.789593	0	0	0	0	0	0.776428	0	0	0	0	0	0	0	0	0	0	0	0.943966	1.85699	0	0	0	0	0	1.64975	0.778502	0	1.93084	0	0	0.785383
LTR47A	0	0	0	0	0	0	0	0	0	0	0	0	0	0	0	0	0	0	0	0	0	0	0	0	0	0	0	0	0	0	0	0	0	0	0	0	0	0	0	0	0
LTR86B2	0	0	0	0	0	0	0	0	0	0	0	0	0	0	0	0	0	0	0	0	0	0	0	0	0	0	0	0	0	0	0	0	0	0	0	0	0	0	0	0	0
LTR36	0	0	0	0	0	0	0	0	0	0	0	0	0	0	0	0	0	0	0	0	0	0	0	0	0	0	0	0	0	0	0	0	0	0	0	0	0	0	0	0	0
GGAAT	0	0	0	0	0	0	0	0	0	0	0	0	0	0	0	0	0	0	0	0	0	0	0	0	0	0	0	0	0	0	0	0	0	0	0	0	0	0	0	0	0
Charlie11	0	0	0	0	0	0	0	0	0	0	0	0	0	0	0	0	0	0	0	0	0	0	0	0	0	0	0	0	0	0	0	0	0	0	0	0	0	0	0	0	0
LTR26E	0	0	0	0	0	0	0	0	0	0	0	0	0	0	0	0	0	0	0	0	0	0	0	0	0	0	0	0	0	0	0	0	0	0	0	0	0	0	0	0	0
L3	0	0	0	0	0	0	0	0	0	0	0	0	0	0	0	0	0	0	0	0	0	0	0	0	0	0	0	0	0	0	0	0	0	0	0	0	0	0	0	0	0
ZAPHOD	0	0	0	0	0	0	0	0	0	0	0	0	0	0	0	0	0	0	0	0	0	0	0	0	0	0	0	0	0	0	0	0	0	0	0	0	0	0	0	0	0
LTR28C	0	0	0	0	0	0	0	0	0	0	0	0	0	0	0	0	0	0	0	0	0	0	0	0	0	0	0	0	0	0	0	0	0	0	0	0.778502	0	0	0	0	0
LOR1a_LTR	0	0	2.17461	0	0	2.61079	0	0	0	0	0	0	0	0	0	0	0	0	0	0	0	0	0	0	0	0.772478	2.28576	0	7.42796	0	0	0	0	0	0	0	0	0	0	1.30052	0
MLT1H1	0	0	0	0	0	0	0	0	0	0	0	0	0	0	0	0	0	0	0	0	0	0	0	0	0	0	0	0	0	0	0	0	0	0	0	0	0	0	0	0	0
L1MC4B	0	0	0	0	0	0	0	0	0	0	0	0	0	0	0	0	0	0	0	0	0	0	0	0	0	0	0	0	0	0	0	0	0	0	0	0	0	0	0	0	0
HERVL74	0	0	0	0	0	0	0	0	0	0	0	0	0	0	0	0	0	0	0	0	0	0	0	0	0	0	0	0	0	0	0	0	0	0	0	0	0	0	0	0	0
MARE3	0	0	0	0	0	0	0	0	0	0	0	0	0	0	0	0	0	0	0	0	0	0	0	0	0	0	0	0	0	0	0	0	0	0	0	0	0	0	0	0	0
X25_DNA	0	0	0	0	0	0	0	0	0	0	0	0	0	0	0	0	0	0	0	0	0	0	0	0	0	0	0	0	0	0	0	0	0	0	0	0	0	0	0	0	0
MER31A	0	0	0	0	0	0	0	0	0	0	0	0	0	0	0	0	0	0	0	0	0	0	0	0	0	0	0	0	0	0	0	0	0	0	0	0	0	0	0	0	0
HERV49I	0	0	0	0	0	0	0	0	0	0	0	0	0	0	0.98492	0	0	0	0	0	0	0	0	0	0	0	0	0	0	0	0	0	0	0	0	0	0	0	0	0	0
LTR47B4	0	0	0	0	0	0	0	0	0	0	0	0	0	0	0	0	0	0	0	0	0	0	0	0	0	0	0	0	0	0	0	0	0	0	0	0	0	0	0	0	0
X24_LINE	0	0	0	0	0	0	0	0	0	0	0	0	0	0	0	0	0	0	0	0	0	0	0	0	0	0	0	0	0	0	0	0	0	0	0	0	0	0	0	0	0
LOOPER	0	0	0	0	0	0	0	0	0	0	0	0	0	0	0	0	0	0	0	0	0	0	0	0	0	0	0	0	0	0	0	0	0	0	0	0	0	0	0	0	0
LTR85b	0	0	0	0	0	0	0	0	0	0	0	0	0	0	0	0	0	0	0	0	0	0	0	0	0	0	0	0	0	0	0	0	0	0	0	0	0	0	0	0	0
MER92C	0	0	0	0	0	0	0	0	0	0	0	0	0	0	0	0	0	0	0	0	0	0	0	0	0	0	0	0	0	0	0	0	0	0	0	0	0	0	0	0	0
MER51B	0	0	0	0	1.62736	0	0	0	0	0	0	0	0	0	0	0	0	0	0	0	0	0	0	0	0	0	0	0	0	0	0	0	0	0	0	1.557	0	0	0	0	0
L1M3DE_5	0	0	0	0	0	0	0	0	0	0	0	0	0	0	0	0	0	0	0	0	0	0	0	0	0	0	0	0	0	0	0	0	0	0	0	0	0	0	0	0	0
LTR16	0	0	0	0	0	0	0	0	0	0	0	0	0	0	0	0	0	0	0	0	0	0	0	0	0	0	0	0	0	0	0	0	0	0	0	0	0	0	0	0	0
MER30	0	1.62502	2.71826	4.99056	3.25471	2.61079	3.9569	2.902	1.03588	5.52715	2.65948	2.36372	3.42732	6.09803	1.96984	5.435	1.49398	4.02076	5.78759	2.55133	4.74105	8.46754	4.43515	1.20013	6.56979	7.72478	2.28576	9.43966	12.0704	5.22113	6.24685	6.11422	0	5.93543	0	0.778502	7.58877	2.89627	0.983115	0	3.14153
HSAT5	0	0	0	0	0	0	0	0	0	0	0	0	0	0	0	0	0	0	0	0	0	0	0	0	0	0	0	0	0	0	0	0	0	0	0	0	0	0	0	0	0
MER31B	0	0	0	0	0	0	0	0	0	0	0	0	0	0	0	0	0	0	0	0	0	0	0	0	0	0	0	0	0	0	0	0	0	0	0	0	0	0	0	0	0
Tigger9b	0	0	0	0	0	0	0	0	0	0	0	0	0	0	0	0	0	0	0	0	0	0	0	0	0	0	0	0	0	0	0	0	0	0	0	0	0	0	0	0	0
LTR1B	0	0	0	0.62382	0	0	0	0	0	0	0	0	0	0	0	0	0	0	0	0	0	0	0	0	0	0	0	0.943966	0	0	0	0	0	0	0	0	1.51775	0	0.983115	0	0
MARNA	0	0	0	0	0	0	0	0	0	0	0	0	0	0	0	0	0	0	0	0	0	0	0	0	0	0	0	0	0	0	0	0	0	0	0	0	0	0	0	0	0
LTR28B	0	0	0	0	0	0	0	0	0	0	0	0	0	0	0	0	0	0	0	0	0	0	0	0	0	0	0	0	0	0	0	0	0	0	0	0	0	0	0	0	0
MER101B	0	0	0	0	0	0	0	0	0	0	0	0	0	0	0	0	0	0	0	0	0	0	0	0	0	0	0	0	0	0	0	0	0	0	0	0	0	0	0	0	0
Eutr6	0	0	0	0	0	0	0	0	0	0	0	0	0	0	0	0	0	0	0	0	0	0	0	0	0	0	0	0	0	0	0	0	0	0	0	0	0	0	0	0	0
MLT1F1	0	0	0	0	0	0	0	0	0	0	0	0	0	0	0	0	0	0	0	0	0	0	0	0	0	0	0	0	0	0	0	0	0	0	0	0	0	0	0	0	0
MER89I	0	0	0	0	0	0	0	0	0	0	0	0	0	0	0	0	0	0	0	0	0	0	0	0	0	0	0	0	0	0	0	0	0	0	0	0	0	0	0	0	0
MER103	0	0	0	0	0	0	0	0	0	0	0	0	0	0	0	0	0	0	0	0	0	0	0	0	0	0	0	0	0	0	0	0	0	0	0	0	0	0	0	0	0
MER1B	0	0	0	0	0	0	0	0	0	0	0	0	0	0	0	0	0	0	0	0	0	0	0	0	0	0	0	0	0	0	0	0	0	0	0	0	0	0	0	0	0
TIGGER5	0	0	4.34922	1.24764	0	0	1.97845	0.967332	1.03588	2.36878	3.54597	1.18186	0	0	0	1.55286	0	0	0	0	0	1.69351	0	0	3.2849	0	0	1.88793	3.71398	1.30528	0.624685	0	3.12342	1.97848	0	0	0	0	0	1.30052	0
MIRc	0	0	0	0	0	0	0	0	0	0	0	0	0	0	0	0	0	0	0	0	0	0	0	0	0	0	0	0	0	0	0	0	0	0	0	0	0	0	0	0	0
HSTC2	0	0	0	0	0	0	0	0	0	0	0	0	0	0	0	0	0	0	0	0	0	0	0	0	0	0	0	0	0	0	0	0	0	0	0	0	0	0	0	0	0
LTR80B	0	0	0	0	0	0	0	0	0	0	0	0	0	0	0	0	0	0	0	0	0	0	0	0	0	0	0	0	0	0	0	0	0	0	0	0	0	0	0	0	0
MLT1L	0	0	0	0	0	0	0	0	0	0	0	0	0	0	0	0	0	0	0	0	0	0	0	0	0	0	0	0	0	0	0	0	0	0	0	0	0	0	0	0	0
LTR68	0	0	0	0	0	0	0	0	0	0	0	0	0	0	0	0	0	0	0	0	0	0	0	0	0	0	0	0	0	0	0	0	0	0	0	0	0	0	0	0	0
MamRep38	0	0	0	0	0	0	0	0	0	0	0	0	0	0	0	0	0	0	0	0	0	0	0	0	0	0	0	0	0	0	0	0	0	0	0	0	0	0	0	0	0
MLT1D	0	0	0	0	0	0	0	0	0	0	0	0	0	0	0	0	0	0	0	0	0	0	0	0	0	0	0	0	0	0	0	0	0	0	0	0	0	0	0	0	0
EUTREP5	0	0	0	0	0	0	0	0	0	0	0	0	0	0	0	0	0	0	0	0	0	0	0	0	0	0	0	0	0	0	0	0	0	0	0	0	0	0	0	0	0
LTR1A1	0	0	0	0	0	0	0	0	0	0	0	0	0	0	0	0	0	0	0	0	0	3.38702	0	0	0	0	0	0	0	0.652641	0	0	0	0	0	0	0	0	0	1.30052	0
MER90a_LTR	0	0	0	0	0	0	0	0	0	0	0	0	0	0	0	0	0	0	0	0	0	0	0	0	0	0	0	0	0	0	0	0	0	0	0	0	0	0	0	0	0
LTR69	0	0	0	0	0	0	0	0	0	0	0	0	0	0	0	0	0	0	0	0	0	0	0	0	0	0	0	0	0	0	0	0	0	0	0	0	0	0	0	0	0
HERVL_40	0	0	0	0	0	0	0	0	0	0	0	0	0	0	0	0	0	0	0	0	0	0	0	0	0	0	0	0	0	0	0	0	0	0	0	0	0	0	0	0	0
LTR16B2	0	0	0	0	0	0	0	0	0	0	0	0	0	0	0	0	0	0	0	0	0	0	0	0	0	0	0	0	0	0	0	0	0	0	0	0	0	0	0	0	0
HSAT6	0	0	0	0	0	0	0	0	0	0	0	0	0	0	0	0	0	0	0	0	0	0	0	0	0	0	0	0	0	0	0	0	0	0	0	0	0	0	0	0	0
X10b_DNA	0	0	0	0	0	0	0	0	0	0	0	0	0	0	0	0	0	0	0	0	0	0	0	0	0	0	0	0	0	0	0	0	0	0	0	0	0	0	0	0	0
UCON83	0	0	0	0	0	0	0	0	0	0	0	0	0	0	0	0	0	0	0	0	0	0	0	0	0	0	0	0	0	0	0	0	0	0	0	0	0	0	0	0	0
L1MA5A	0	0	2.17461	2.49528	1.62736	0	1.97845	0	3.10765	0.789593	1.77298	1.18186	0.856831	1.74229	0.98492	0.776428	1.49398	1.34025	0	0	0.677292	0.846754	1.47838	6.00065	1.09497	0	0	4.71983	2.78548	1.30528	3.74811	3.05711	0	0	0	0	2.27663	0.965422	0	1.30052	0
LTR27C	0	0	0	0	0	0	0	0.967332	0	0	0	0	0.856831	0	0	0	0	0	0	0	0	0	0	0	0	0	0	0	0	0	0	0	0	0	0	0	0.758877	0	0	0	0
L1ME_ORF2	0	0	0	0	0	0	0	0	0	0	0	0	0	0	0	0	0	0	0	0	0	0	0	0	0	0	0	0	0	0	0	0	0	0	0	0	0	0	0	0	0
LTR33A	0	0	0	0	0	0	0	0	0	0	0	0	0	0	0	0	0	0	0	0	0	0	0	0	0	0	0	0	0	0	0	0	0	0	0	0	0	0	0	0	0
L1M1B_5	0	0	0.543652	1.24764	0.813678	0	0	0	1.03588	0	0	0	0	0.871147	0.98492	0.776428	2.98797	1.34025	0	0	0	0	0	0	1.09497	0	0	0.943966	0.928495	0	0.624685	0	3.12342	2.96771	0	0	1.51775	0.965422	1.96623	1.30052	3.92691
MER5A1	0	0	0	0	0	0	0	0	0	0	0	0	0	0	0	0	0	0	0	0	0	0	0	0	0	0	0	0	0	0	0	0	0	0	0	0	0	0	0	0	0
MLT1C	0	0	0	0	0	0	0	0	0	0	0	0	0	0	0	0	0	0	0	0	0	0	0	0	0	0	0	0	0	0	0	0	0	0	0	0	0	0	0	0	0
HAL1B	0	0	0	0	0	0	0	0	0	0	0	0	0	0	0	0	0	0	0	0	0	0	0	0	0	0	0	0	0	0	0	0	0	0	0	0	0	0	0	0	0
L1ME2	0	0	0	0	0	0	0	0	0	0	0	0	0	0	0	0	0	0	0	0	0	0	0	0	0	0	0	0	0	0	0	0	0	0	0	0	0	0	0	0	0
L1MCB_5	0	0	0	0	0	0	0	0	0	0	0	0	0	0	0	0	0	0	0	0	0	0	0	0	0	0	0	0	0	0	0	0	0	0	0	0	0	0	0	0	0
Kanga1	0	0	0	0	0	0	0	0	0	0	0	0	0	0	0	0	0	0	0	0	0	0	0	0	0	0	0	0	0	0	0	0	0	0	0	0	0	0	0	0	0
L1M6_5end	0	0	0	0	0	0	0	0	0	0	0	0	0	0	0	0	0	0	0	0	0	0	0	0	0	0	0	0	0	0	0	0	0	0	0	0	0	0	0	0	0
MER70C	0	0	0	0	0	0	0	0	0	0	0	0	0	0	0	0	0	0	0	0	0	0	0	0	0	0	0	0	0	0	0	0	0	0	0	0	0	0	0	0	0
EUTREP13	0	0	0	0	0	0	0	0	0	0	0	0	0	0	0	0	0	0	0	0	0	0	0	0	0	0	0	0	0	0	0	0	0	0	0	0	0	0	0	0	0
MER94B	0	0	0	0	0	0	0	0	0	0	0	0	0	0	0	0	0	0	0	0	0	0	0	0	0	0	0	0	0	0	0	0	0	0	0	0	0	0	0	0	0
MamGypLTR1d	0	0	0	0	0	0	0	0	0	0	0	0	0	0	0	0	0	0	0	0	0	0	0	0	0	0	0	0	0	0	0	0	0	0	0	0	0	0	0	0	0
LTR77	0	0	0	0	0	0	0	0	0	0	0	0	0	0	0	0	0	0	0	0	0	0	0	0	0	0	0	0	0	0	0	0	0	0	0	0	0	0	0	0	0
MARE6	0	0	0	0	0	0	0	0	0	0	0	0	0	0	0	0	0	0	0	0	0	0	0	0	0	0	0	0	0	0	0	0	0	0	0	0	0	0	0	0	0
MER96B	0	0	0	0	0	0	0	0	0	0	0	0	0	0	0	0	0	0	0	0	0	0	0	0	0	0	0	0	0	0	0	0	0	0	0	0	0	0	0	0	0
MER21C_BT	0	0	0	0	0	0	0	0	0	0	0	0	0	0	0	0	0	0	0	0	0	0	0	0	0	0	0	0	0	0	0	0	0	0	0	0	0	0	0	0	0
THER1	0	0	0	0	0	0	0	0	0	0	0	0	0	0	0	0	0	0	0	0	0	0	0	0	0	0	0	0	0	0	0	0	0	0	0	0	0	0	0	0	0
LTR84b	0	0	0	0	0	0	0	0	0	0	0	0	0	0	0	0	0	0	0	0	0	0	0	0	0	0	0	0	0	0	0	0	0	0	0	0	0	0	0	0	0
MER41D	0	0	1.63096	0.62382	0	0	0	0	0	0	0	0	0	0.871147	0.98492	0	0	0	0	0	0	0	0	0	0	0	0	0.943966	0	0.652641	0.624685	0	0	0	0	0	0	0	0	0	0
MamGyp-int	0	0	0	0	0	0	0	0	0	0	0	0	0	0	0	0	0	0	0	0	0	0	0	0	0	0	0	0	0	0	0	0	0	0	0	0	0	0	0	0	0
MER52D	0	0	0	0	0	0	0	0	0	0	0	0	0	0	0	0	0	0	0	0	0	0	0	0	0	0	0	0	0	0	0	0	0	0	0	0	0	0	0	0	0
THER2	0	0	0	0	0	0	0	0	0	0	0	0	0	0	0	0	0	0	0	0	0	0	0	0	0	0	0	0	0	0	0	0	0	0	0	0	0	0	0	0	0
X13_LINE	0	0	0	0	0	0	0	0	0	0	0	0	0	0	0	0	0	0	0	0	0	0	0	0	0	0	0	0	0	0	0	0	0	0	0	0	0	0	0	0	0
X2b_DNA	0	0	0	0	0	0	0	0	0	0	0	0	0	0	0	0	0	0	0	0	0	0	0	0	0	0	0	0	0	0	0	0	0	0	0	0	0	0	0	0	0
Eutr10	0	0	0	0	0	0	0	0	0	0	0	0	0	0	0	0	0	0	0	0	0	0	0	0	0	0	0	0	0	0	0	0	0	0	0	0	0	0	0	0	0
MamGypLTR2b	0	0	0	0	0	0	0	0	0	0	0	0	0	0	0	0	0	0	0	0	0	0	0	0	0	0	0	0	0	0	0	0	0	0	0	0	0	0	0	0	0
LTR15	0	0	0	0	0	0	0	0	0	0	0	0	0	0	0	0	0	0	0	0	0	0	0	0	0	0	0	0	0	0	0	0	0	0	0	0	0	0	0	0	0
UCON41	0	0	0	0	0	0	0	0	0	0	0	0	0	0	0	0	0	0	0	0	0	0	0	0	0	0	0	0	0	0	0	0	0	0	0	0	0	0	0	0	0
UCON101	0	0	0	0	0	0	0	0	0	0	0	0	0	0	0	0	0	0	0	0	0	0	0	0	0	0	0	0	0	0	0	0	0	0	0	0	0	0	0	0	0
UCON58	0	0	0	0	0	0	0	0	0	0	0	0	0	0	0	0	0	0	0	0	0	0	0	0	0	0	0	0	0	0	0	0	0	0	0	0	0	0	0	0	0
X9a_DNA	0	0	0	0	0	0	0	0	0	0	0	0	0	0	0	0	0	0	0	0	0	0	0	0	0	0	0	0	0	0	0	0	0	0	0	0	0	0	0	0	0
LTR51	0	0	0	0	0	0	0	0	0	0	0.886492	0	0.856831	0	0	0	0	0	0	0	0	0	0	0	0	0	0	0	0	0	0	1.01904	0	0	0	0	0	0	0	0	0
L1M3C_5	0	0	0	0	0	0	0	0	0	0	0	0	0	0	0	0	0	0	0	0	0	0	0	0	0	0	0	0	0	0	0	0	0	0	0	0	0	0	0	0	0
UCON68	0	0	0	0	0	0	0	0	0	0	0	0	0	0	0	0	0	0	0	0	0	0	0	0	0	0	0	0	0	0	0	0	0	0	0	0	0	0	0	0	0
EuthAT-N1	0	0	0	0	0	0	0	0	0	0	0	0	0	0	0	0	0	0	0	0	0	0	0	0	0	0	0	0	0	0	0	0	0	0	0	0	0	0	0	0	0
UCON67	0	0	0	0	0	0	0	0	0	0	0	0	0	0	0	0	0	0	0	0	0	0	0	0	0	0	0	0	0	0	0	0	0	0	0	0	0	0	0	0	0
PABL_BI	0	0	0	0	0	0	0	0	0	0	0	0	0	0	0	0	0	0	0	0	0	0	0	0	0	0	0	0	0	0	0	0	0	0	0	0	0	0	0	0	0
Charlie24	0	0	0	0	0	0	0	0	0	0	0	0	0	0	0	0	0	0	0	0	0	0	0	0	0	0	0	0	0	0	0	0	0	0	0	0	0	0	0	0	0
MLT1O	0	0	0	0	0	0	0	0	0	0	0	0	0	0	0	0	0	0	0	0	0	0	0	0	0	0	0	0	0	0	0	0	0	0	0	0	0	0	0	0	0
LTR38	0	0	0	0	0	0	0	0	0	0	0	0	0	0	0	0	0	0	0	0	0	0	0	0	0	0	0	0	0	0	0	0	0	0	0	0	0	0	0	0	0
UCON36	0	0	0	0	0	0	0	0	0	0	0	0	0	0	0	0	0	0	0	0	0	0	0	0	0	0	0	0	0	0	0	0	0	0	0	0	0	0	0	0	0
HSAT4	0	0	0	0	0	0	0	0	0	0	0	0	0	0	0	0	0	0	0	0	0	0	0	0	0	0	0	0	0	0	0	0	0	0	0	0	0	0	0	0	0
PRIMAX_I	0	0	0	0	0	0	0	0.967332	0	0	0	0	0	0	0	0	0	0	0	0	0	0	0	0	0	0	0	0	0	0	0	0	0	0	0	0	0	0	0	0	0
MER104C	0	0	0	0	0	0	0	0	0	0	0	0	0	0	0	0	0	0	0	0	0	0	0	0	0	0	0	0	0	0	0	0	0	0	0	0	0	0	0	0	0
ALINE	0	0	0	0	0	0	0	0	0	0	0	0	0	0	0	0	0	0	0	0	0	0	0	0	0	0	0	0	0	0	0	0	0	0	0	0	0	0	0	0	0
MLT2B3	0	0	0	0	0	0	0	0	0	0	0	0	0	0	0	0	0	0	0	0	0	0	0	0	0	0	0	0	0	0	0	0	0	0	0	0	0	0	0	0	0
UCON105	0	0	0	0	0	0	0	0	0	0	0	0	0	0	0	0	0	0	0	0	0	0	0	0	0	0	0	0	0	0	0	0	0	0	0	0	0	0	0	0	0
MamSINE1	0	0	0	0	0	0	0	0	0	0	0	0	0	0	0	0	0	0	0	0	0	0	0	0	0	0	0	0	0	0	0	0	0	0	0	0	0	0	0	0	0
MER61E	0	0	0	1.24764	0	0	0	0.967332	0	0	0	0	0	0	0	0	0	0	0	0	0	0	2.95677	0	0	0	0	0.943966	0	0	0	0	0	0	0	0	0	0	0.983115	0	0
LTR88a	0	0	0	0	0	0	0	0	0	0	0	0	0	0	0	0	0	0	0	0	0	0	0	0	0	0	0	0	0	0	0	0	0	0	0	0	0	0	0	0	0
MER75B	0	0	0	0	0	0	0	0	0	1.57919	0	0	0.856831	0	0	0.776428	0	0	0	1.27566	0	0	0	0	1.09497	0	0.76192	0	0	0	0.624685	0	0	0	0	0.778502	0	0.965422	0.983115	0	0
MamRep1879	0	0	0	0	0	0	0	0	0	0	0	0	0	0	0	0	0	0	0	0	0	0	0	0	0	0	0	0	0	0	0	0	0	0	0	0	0	0	0	0	0
LTR16A1	0	0	0	0	0	0	0	0	0	0	0	0	0	0	0	0	0	0	0	0	0	0	0	0	0	0	0	0	0	0	0	0	0	0	0	0	0	0	0	0	0
MER8	0	0	0	0	0	0	0	0	0	0	0	0	0	0	0	0	0	0	0	0	0	0	0	0	0	0	0	0	0	0	0	0	0	0	0	0	0	0	0	0	0
LOR1	0	1.62502	0	0	0	0	1.31897	0	1.03588	0.789593	0.886492	0	0	0	0	1.55286	0	0	0	0	0	0.846754	2.95677	0	0	0	0	0	0	0	0	1.01904	0	0	0	0	0.758877	0	0	1.30052	0
L1M7_5end	0	0	0	0	0	0	0	0	0	0	0	0	0	0	0	0	0	0	0	0	0	0	0	0	0	0	0	0	0	0	0	0	0	0	0	0	0	0	0	0	0
LTR3B	0	6.50009	0	0	3.25471	3.91618	1.97845	0.967332	3.10765	2.36878	2.65948	0	2.57049	0.871147	0.98492	0	1.49398	1.34025	5.78759	1.27566	1.35458	0.846754	1.47838	4.80052	3.2849	0.772478	0	0	3.71398	1.30528	4.37279	0	6.24684	1.97848	1.64975	1.557	2.27663	6.75796	0.983115	1.30052	3.92691
MER74B	0	0	0	0	0	0	0	0	0	0	0	0	0	0	0	0	0	0	0	0	0	0	0	0	0	0	0	0	0	0	0	0	0	0	0	0	0	0	0	0	0
LTR2	0	0	0	0	0	0	0	0	0	0	0	0	0	0	0	0	0	0	0	0	0	0	0	0	0	0	0	0	0	0	0	0	0	0	0	0	0	0	0	0	0
L1ME3D_3end	0	0	0	0	0	0	0	0	0	0	0	0	0	0	0	0	0	0	0	0	0	0	0	0	0	0	0	0	0	0	0	0	0	0	0	0	0	0	0	0	0
MLT1G2	0	0	0	0	0	0	0	0	0	0	0	0	0	0	0	0	0	0	0	0	0	0	0	0	0	0	0	0	0	0	0	0	0	0	0	0	0	0	0	0	0
Eutr14	0	0	0	0	0	0	0	0	0	0	0	0	0	0	0	0	0	0	0	0	0	0	0	0	0	0	0	0	0	0	0	0	0	0	0	0	0	0	0	0	0
ZOMBI_C	0	0	0	0	0	0	0	0	0	0	0	0	0	0	0	0	0	0	0	0	0	0	0	0	0	0	0	0	0	0	0	0	0	0	0	0	0	0	0	0	0
MER44D	0	0	1.0873	2.49528	0	0	0	0	0	0	0	0	0	0	0	3.10571	1.49398	0	0	0	0	0	0	0	0	0	0	0	0	0.652641	0	0	0	0	0	0	0	0	0	0	0
MamGypLTR1a	0	0	0	0	0	0	0	0	0	0	0	0	0	0	0	0	0	0	0	0	0	0	0	0	0	0	0	0	0	0	0	0	0	0	0	0	0	0	0	0	0
L1M6B_5end	0	0	0	0	0	0	0	0	0	0	0	0	0	0	0	0	0	0	0	0	0	0	0	0	0	0	0	0	0	0	0	0	0	0	0	0	0	0	0	0	0
L1MA10	0	0	0	0	0.813678	0	0	0	0	0.789593	0	0	0	0	0	0	0	0	0	0	0	0	0	0	0	0	1.52384	0	0	0	0	0	0	0	0	0	0	0	0	0	0
MER103C	0	0	0	0	0	0	0	0	0	0	0	0	0	0	0	0	0	0	0	0	0	0	0	0	0	0	0	0	0	0	0	0	0	0	0	0	0	0	0	0	0
MER21C	0	0	0	0	0	0	0	0	0	0	0	0	0	0	0	0	0	0	0	0	0	0	0	0	0	0	0	0	0	0	0	0	0	0	0	0	0	0	0	0	0
UCON132b	0	0	0	0	0	0	0	0	0	0	0	0	0	0	0	0	0	0	0	0	0	0	0	0	0	0	0	0	0	0	0	0	0	0	0	0	0	0	0	0	0
LTR27E	0	0	0	0	0	0	0	0	0	0	0	0	0	0	0	0	0	0	0	0	0	0	0	0	0	0	0	0	0	0	0	0	0	0	0	0	0	0	0	0	0
CR1_Mam	0	0	0	0	0	0	0	0	0	0	0	0	0	0	0	0	0	0	0	0	0	0	0	0	0	0	0	0	0	0	0	0	0	0	0	0	0	0	0	0	0
MER83BI	0	0	0	0	0	0	0	0	0	0	0	0	0	0.871147	0	0.776428	0	0	0	0	0	0	0	0	1.09497	0	0	0	0	0	0	0	0	0.989238	0	2.33551	0.758877	0	2.94935	0	0
CHARLIE7	0	0	0	0	0	0	0	0	0	0	0	0	0	0	0	0	0	0	0	0	0	0	0	0	0	0	0	0	0	0	0	0	0	0	0	0	0	0	0	0	0
EutTc1-N1	0	0	0	0	0	0	0	0	0	0	0	0	0	0	0	0	0	0	0	0	0	0	0	0	0	0	0	0	0	0	0	0	0	0	0	0	0	0	0	0	0
LTR53	0	0	0	0	0	0	0	0	0	0	0	0	0	0	0	0	0	0	0	0	0	0	0	0	0	0	0	0	0	0	0	0	0	0	0	0	0	0	0	0	0
LTR9	0	0	1.0873	0	0.813678	0	0	2.902	0	0	0	1.18186	0	0.871147	2.95476	0	0	0	0	0	0.677292	0.846754	1.47838	0	0	0	0.76192	4.71983	1.85699	1.30528	0	0	0	1.97848	0	0	0.758877	1.93084	0	0	0.785383
Eutr5	0	0	0	0	0	0	0	0	0	0	0	0	0	0	0	0	0	0	0	0	0	0	0	0	0	0	0	0	0	0	0	0	0	0	0	0	0	0	0	0	0
LTR108d_Mam	0	0	0	0	0	0	0	0	0	0	0	0	0	0	0	0	0	0	0	0	0	0	0	0	0	0	0	0	0	0	0	0	0	0	0	0	0	0	0	0	0
Charlie22a	0	0	0	0	0	0	0	0	0	0	0	0	0	0	0	0	0	0	0	0	0	0	0	0	0	0	0	0	0	0	0	0	0	0	0	0	0	0	0	0	0
MER72	0	0	0	0	0	0	0	0	0	0	0	0	0	0	0	0	0	0	0	0	0	0	0	0	0	0	0	0	0	0	0	0	0	0	0	0	0	0	0	0	0
MamGypLTR2	0	0	0	0	0	0	0	0	0	0	0	0	0	0	0	0	0	0	0	0	0	0	0	0	0	0	0	0	0	0	0	0	0	0	0	0	0	0	0	0	0
MamGypLTR2c	0	0	0	0	0	0	0	0	0	0	0	0	0	0	0	0	0	0	0	0	0	0	0	0	0	0	0	0	0	0	0	0	0	0	0	0	0	0	0	0	0
MER70A	0	0	0	0	0	0	0	0	0	0	0	0	0	0	0	0	0	0	0	0	0	0	0	0	0	0	0	0	0	0	0	0	0	0	0	0	0	0	0	0	0
LTR10B1	0	0	0	0	0	0	0	0	0	0	0	0	0	0	0	0	0	0	0	0	0	0	0	0	0	0	0	0	0	0	0	0	0	0	0	0	0	0	0	0	0
HERV46I	0	0	0	1.24764	2.44103	0	0.659484	5.80399	0	0.789593	3.54597	1.18186	0	0.871147	4.9246	0	0	0	0	1.27566	0.677292	0	1.47838	3.60039	4.37986	0	0	1.88793	1.85699	0.652641	0.624685	0	4.68513	0	0	1.557	0	0.965422	0.983115	0	0.785383
X2_LR	0	0	0	0	0	0	0	0	0	0	0	0	0	0	0	0	0	0	0	0	0	0	0	0	0	0	0	0	0	0	0	0	0	0	0	0	0	0	0	0	0
LTR22C2	0	0	0	0	0	0	0	0	0	0	0	0	0	0	0	0	0	0	0	0	0	0	0	0	0	0	0	0	0	0	0	0	0	0	0	0	0	0	0	0	0
LTR55	0	0	0	0	0	0	0	0	0	0	0	0	0	0	0	0	0	0	0	0	0	0	0	0	0	0	0	0	0	0	0	0	0	0	0	0	0	0	0	0	0
L1MEe_5end	0	0	0	0	0	0	0	0	0	0	0	0	0	0	0	0	0	0	0	0	0	0	0	0	0	0	0	0	0	0	0	0	0	0	0	0	0	0	0	0	0
MER34	0	0	0	0	0	0	0	0	0	0	0	0	0	0	0	0	0	0	0	0	0	0	0	0	0	0	0	0	0	0	0	0	0	0	0	0	0	0	0	0	0
L1ME3	0	0	0	0	0	0	0	0	0	0	0	0	0	0	0	0	0	0	0	0	0	0	0	0	0	0	0	0	0	0	0	0	0	0	0	0	0	0	0	0	0
L1MEE_5	0	0	0	0	0	0	0	0	0	0	0	0	0	0	0	0	0	0	0	0	0	0	0	0	0	0	0	0	0	0	0	0	0	0	0	0	0	0	0	0	0
UCON81	0	0	0	0	0	0	0	0	0	0	0	0	0	0	0	0	0	0	0	0	0	0	0	0	0	0	0	0	0	0	0	0	0	0	0	0	0	0	0	0	0
MER41E	0	0	0	0	0	0	0	0	0	0	0	0	0	0	0	0	0	0	0	0	0	0	0	0	0	0	0	0	0	0	0	0	0	0	0	0	0	0	0	0	0
THE1D	0	0	1.63096	1.87146	0.813678	0	0	0.967332	0	0	2.65948	2.36372	0	1.74229	0	4.65857	1.49398	2.68051	0	0	0.677292	2.54026	2.95677	0	3.2849	3.08991	3.04768	2.8319	3.71398	0	1.24937	0	0	2.96771	0	0	0	0	0	0	2.35615
MamRep488	0	0	0	0	0	0	0	0	0	0	0	0	0	0	0	0	0	0	0	0	0	0	0	0	0	0	0	0	0	0	0	0	0	0	0	0	0	0	0	0	0
MER117	0	0	0	0	0	0	0	0	0	0	0	0	0	0	0	0	0	0	0	0	0	0	0	0	0	0	0	0	0	0	0	0	0	0	0	0	0	0	0	0	0
LTR40B	0	0	0	0	0	0	0	0	0	0	0	0	0	0	0	0	0	0	0	0	0	0	0	0	0	0	0	0	0	0	0	0	0	0	0	0	0	0	0	0	0
Charlie15a	0	0	0	0	0	0	0	0	0	0	0	0	0	0	0	0	0	0	0	0	0	0	0	0	0	0	0	0	0	0	0	0	0	0	0	0	0	0	0	0	0
Eutr2	0	0	0	0	0	0	0	0	0	0	0	0	0	0	0	0	0	0	0	0	0	0	0	0	0	0	0	0	0	0	0	0	0	0	0	0	0	0	0	0	0
EuthAT-2	0	0	0	0	0	0	0	0	0	0	0	0	0	0	0	0	0	0	0	0	0	0	0	0	0	0	0	0	0	0	0	0	0	0	0	0	0	0	0	0	0
TIGGER6B	0	0	0	0	0	0	0	0	0	0	0	0	0	0	0	0	0	0	0	0	0	0	0	0	0	0	0	0	0	0	0	0	0	0	0	0	0	0	0	0	0
L1MC4_5end	0	0	0	0	0	0	0	0	0	0	0	0	0	0	0	0	0	0	0	0	0	0	0	0	0	0	0	0	0	0	0	0	0	0	0	0	0	0	0	0	0
LTR22	0	1.62502	0	1.87146	0.813678	1.30539	0.659484	0	1.03588	0	0	0	0	1.74229	0.98492	0	5.97593	0	0	0	0.677292	0.846754	1.47838	1.20013	0	0.772478	0	0	0.928495	0.652641	3.12342	0	0	2.96771	0	2.33551	1.51775	0.965422	0	0	0
UCON61	0	0	0	0	0	0	0	0	0	0	0	0	0	0	0	0	0	0	0	0	0	0	0	0	0	0	0	0	0	0	0	0	0	0	0	0	0	0	0	0	0
ERV24B_Prim	0	0	0	0	0	0	0	0	0	0	0	0	0	0	0	0	0	0	0	0	0	0	0	0	0	0	0	0	0	0	0	0	0	0	0	0	0	0	0	0	0
MER93	0	0	0	0	0	0	0	0	0	0	0	0	0	0	0	0	0	0	0	0	0	0	0	0	0	0	0	0	0	0	0	0	0	0	0	0	0	0	0	0	0
Tigger12A	0	0	0	0	0	0	0	0	0	0	0	0	0	0	0	0	0	0	0	0	0	0	0	0	0	0	0	0	0	0	0	0	0	0	0	0	0	0	0	0	0
LTR1E	0	0	0	0	0	0	0	0	0	0	0	0	0	0	0	0	0	0	0	0	0	0	0	0	0	0	0	0	0	0	0	0	0	0	0	0	0	0	0	0	0
BSRa	0	0	0	0	0	0	0	0	0	0	0	0	0	0	0	0	0	0	0	0	0	0	0	0	0	0	0	0	0	0	0	0	0	0	0	0	0	0	0	0	0
LTR35A	0	0	0	0	0	0	0	0	0	0	0	0	0	0	0	0	0	0	0	0	0	0	0	0	0	0	0	0	0	0	0	0	0	0	0	0	0	0	0	0	0
MLT1H2	0	0	0	0	0	0	0	0	0	0	0	0	0	0	0	0	0	0	0	0	0	0	0	0	0	0	0	0	0	0	0	0	0	0	0	0	0	0	0	0	0
UCON86	0	0	0	0	0	0	0	0	0	0	0	0	0	0	0	0	0	0	0	0	0	0	0	0	0	0	0	0	0	0	0	0	0	0	0	0	0	0	0	0	0
MER47B	0	0	0	0	0	0	0	0	0	0	0	0	0	0	0	0	0	0	0	0	0	0	0	0	0	0	0	0	0	0	0	0	0	0	0	0	0	0	0	0	0
MARE1	0	0	0	0	0	0	0	0	0	0	0	0	0	0	0	0	0	0	0	0	0	0	0	0	0	0	0	0	0	0	0	0	0	0	0	0	0	0	0	0	0
LTR1C	0	0	0	0	0	0	0	0	0	0	0	0	0	0	0	0	0	0	0	0	0	0	0	0	0	0	0	0	0	0	0	1.01904	0	0	0	0	0	0	0	0	0
Eutr1	0	0	0	0	0	0	0	0	0	0	0	0	0	0	0	0	0	0	0	0	0	0	0	0	0	0	0	0	0	0	0	0	0	0	0	0	0	0	0	0	0
MER104	0	0	0	0	0	0	0	0	0	0	0	0	0	0	0	0	0	0	0	0	0	0	0	0	0	0	0	0	0	0	0	0	0	0	0	0	0	0	0	0	0
MER4C	0	1.62502	0.543652	0.62382	0	0	0	0	2.07177	0	0.886492	0	0	0.871147	0	2.32929	0	0	0	0	0	0	0	1.20013	0	0	0	0.943966	1.85699	0	1.24937	0	3.12342	0.989238	0	0.778502	0	0.965422	0	0	0
MLT1C1	0	0	0	0	0	0	0	0	0	0	0	0	0	0	0	0	0	0	0	0	0	0	0	0	0	0	0	0	0	0	0	0	0	0	0	0	0	0	0	0	0
X17_LINE	0	0	0	0	0	0	0	0	0	0	0	0	0	0	0	0	0	0	0	0	0	0	0	0	0	0	0	0	0	0	0	0	0	0	0	0	0	0	0	0	0
MER3	0	0	0	0	0	0	0	0	0	0	0	0	0	0	0	0	0	0	0	0	0	0	0	0	0	0	0	0	0	0	0	0	0	0	0	0	0	0	0	0	0
LTR43B	0	0	0	0	0	0	0	0	0	0	0	0	0	0	0	0	0	0	0	0	0	0	0	0	0	0	0	0	0	0	0	0	0	0	0	0	0	0	0	0	0
CHARLIE1B	0	0	0	0	0	0	0	0	0	0	0	0	0	0	0	0	0	0	0	0	0	0	0	0	0	0	0	0	0	0	0	0	0	0	0	0	0	0	0	0	0
LTR27	0	0	0	0	0	0	0	0	0	0	0	0	0	0	0	0.776428	0	0	0	0	0	0	0	0	0	0	0	0	0	0	0	0	0	0	0	0	0	0	0.983115	0	0
UCON75	0	0	0	0	0	0	0	0	0	0	0	0	0	0	0	0	0	0	0	0	0	0	0	0	0	0	0	0	0	0	0	0	0	0	0	0	0	0	0	0	0
MER87B	0	0	0	0	0	0	0	0	0	0	0	0	0	0	0	0	0	0	0	0	0	0	0	0	0	0	0	0	0	0	0	0	0	0	0	0	0	0	0	0	0
HERV4_LTR	0	0	0	0	0	0	0	0	0	0	0	0	0	0	0	0	0	0	0	0	0	0	0	0	0	0	0	0	0	0	0	0	0	0	0	0	0	0	0	0	0
LTR82A	0	0	0	0	0	0	0	0	0	0	0	0	0	0	0	0	0	0	0	0	0	0	0	0	0	0	0	0	0	0	0	0	0	0	0	0	0	0	0	0	0
UCON57	0	0	0	0	0	0	0	0	0	0	0	0	0	0	0	0	0	0	0	0	0	0	0	0	0	0	0	0	0	0	0	0	0	0	0	0	0	0	0	0	0
UCON64	0	0	0	0	0	0	0	0	0	0	0	0	0	0	0	0	0	0	0	0	0	0	0	0	0	0	0	0	0	0	0	0	0	0	0	0	0	0	0	0	0
CHESHIRE	0	0	0	0	0	0	0	0	0	0	0	0	0	0	0	0	0	0	0	0	0	0	0	0	0	0	0	0	0	0	0	0	0	0	0	0	0	0	0	0	0
L1ME3E_3end	0	0	0	0	0	0	0	0	0	0	0	0	0	0	0	0	0	0	0	0	0	0	0	0	0	0	0	0	0	0	0	0	0	0	0	0	0	0	0	0	0
MER54A	0	0	0	0	0	0	0	0	0	0	0	0	0	0	0	0	0	0	0	0	0	0	0	0	0	0	0	0	0	0	0	0	0	0	0	0	0	0	0	0	0
L1M2_5	0	0	0	0	0	0	0	0	0	0	0	0	0	0	0	0	0	0	0	0	0	0	0	0	0	0	0	0	0	0	0	0	0	0	0	0	0	0	0	0	0
LTR22C	0	0	0	0	0	0	0	0	0	0	0	0	0	0	0	0	0	0	0	0	0	0	0	0	0	0	0	0	0	0	0	0	0	0	0	0	0	0	0	0	0
CER	0	0	0	0	0	0	0	0	0	0	0	1.18186	0	0	0	0	0	0	0	0	0	0.846754	0	0	4.37986	0	0	0	0	0	0	0	0	0	0	0.778502	0	0	0	0	0
MER48	0	0	0.543652	1.24764	0	1.30539	0.659484	0	1.03588	2.36878	0.886492	0	0	0.871147	1.96984	6.21143	0	4.02076	0	0	1.35458	1.69351	0	1.20013	3.2849	0	0.76192	1.88793	0	0	2.49874	1.01904	1.56171	0	0	1.557	0.758877	0	1.96623	0	0
LTR16B	0	0	0	0	0	0	0	0	0	0	0	0	0	0	0	0	0	0	0	0	0	0	0	0	0	0	0	0	0	0	0	0	0	0	0	0	0	0	0	0	0
X4a_DNA	0	0	0	0	0	0	0	0	0	0	0	0	0	0	0	0	0	0	0	0	0	0	0	0	0	0	0	0	0	0	0	0	0	0	0	0	0	0	0	0	0
MER6	0	0	0	0	0	0	0	0	1.03588	0	0	0	0	0	0	0	0	0	0	0	0	0	0	2.40026	2.18993	0	0	0	0	0.652641	0	0	0	0	0	0	0	0	0	0	0
LTR1F	0	0	0	0	0	0	0	0	0	0	0	0	1.71366	0	0	0	0	0	0	0	0	0	0	0	0	0	0	0	0	0	0	0	0	0	0	0	0	0	0	0	0
MER45R	0	0	0	0	0	0	0	0	0	0	0	0	0	0	0	0	0	0	0	0	0	0	0	0	0	0	0	0	0	0	0	0	0	0	0	0	0	0	0	0	0
MamRep434	0	0	0	0	0	0	0	0	0	0	0	0	0	0	0	0	0	0	0	0	0	0	0	0	0	0	0	0	0	0	0	0	0	0	0	0	0	0	0	0	0
UCON51	0	0	0	0	0	0	0	0	0	0	0	0	0	0	0	0	0	0	0	0	0	0	0	0	0	0	0	0	0	0	0	0	0	0	0	0	0	0	0	0	0
MER94	0	0	0	0	0	0	0	0	0	0	0	0	0	0	0	0	0	0	0	0	0	0	0	0	0	0	0	0	0	0	0	0	0	0	0	0	0	0	0	0	0
MER52B	0	0	0	0	0	0	0	0	0	0	0	0	0	0	0	0	0	0	0	0	0	0	0	0	0	0	0	0	0	0	0	0	0	0	0	0	0	0	0	0	0
CHARLIE8	0	0	0	0	0	0	0	0	0	0	0	0	0	0	0	0	0	0	0	0	0	0	0	0	0	0	0	0	0	0	0	0	0	0	0	0	0	0	0	0	0
L2	0	0	0	0	0	0	0	0	0	0	0	0	0	0	0	0	0	0	0	0	0	0	0	0	0	0	0	0	0	0	0	0	0	0	0	0	0	0	0	0	0
MARE11	0	0	0	0	0	0	0	0	0	0	0	0	0	0	0	0	0	0	0	0	0	0	0	0	0	0	0	0	0	0	0	0	0	0	0	0	0	0	0	0	0
L2B	0	0	0	0	0	0	0	0	0	0	0	0	0	0	0	0	0	0	0	0	0	0	0	0	0	0	0	0	0	0	0	0	0	0	0	0	0	0	0	0	0
MER91C	0	0	0	0	0	0	0	0	0	0	0	0	0	0	0	0	0	0	0	0	0	0	0	0	0	0	0	0	0	0	0	0	0	0	0	0	0	0	0	0	0
MER105	0	0	0	0	0	0	0	0	0	0	0	0	0	0	0	0	0	0	0	0	0	0	0	0	0	0	0	0	0	0	0	0	0	0	0	0	0	0	0	0	0
MER4B	0	0	0	0	0	0	0	0	0	0	0	0	0	0	0	0	0	0	0	0	0	0	0	0	0	0	0	0	0	0	0	0	0	0	0	0	0	0	0	0	0
BSRb	0	0	0	0	0	0	0	0	0	0	0	0	0	0	0	0	0	0	0	0	0	0	0	0	0	0	0	0	0	0	0	0	0	0	0	0	0	0	0	0	0
X4b_DNA	0	0	0	0	0	0	0	0	0	0	0	0	0	0	0	0	0	0	0	0	0	0	0	0	0	0	0	0	0	0	0	0	0	0	0	0	0	0	0	0	0
EUTREP8	0	0	0	0	0	0	0	0	0	0	0	0	0	0	0	0	0	0	0	0	0	0	0	0	0	0	0	0	0	0	0	0	0	0	0	0	0	0	0	0	0
MER97C	0	0	0	0	0	0	0	0	0	0	0	0	0	0	0	0	0	0	0	0	0	0	0	0	0	0	0	0	0	0	0	0	0	0	0	0	0	0	0	0	0
X30_DNA	0	0	0	0	0	0	0	0	0	0	0	0	0	0	0	0	0	0	0	0	0	0	0	0	0	0	0	0	0	0	0	0	0	0	0	0	0	0	0	0	0
ZOMBI_B	0	0	0	0.62382	0	0	1.31897	0	0	0	0	1.18186	0	0	1.96984	0	0	0	0	0	0	0	0	0	1.09497	0.772478	0	0	0	0	0	0	0	0.989238	0	0	0	0	0	0	0
EUTREP14	0	0	0	0	0	0	0	0	0	0	0	0	0	0	0	0	0	0	0	0	0	0	0	0	0	0	0	0	0	0	0	0	0	0	0	0	0	0	0	0	0
X12_LINE	0	0	0	0	0	0	0	0	0	0	0	0	0	0	0	0	0	0	0	0	0	0	0	0	0	0	0	0	0	0	0	0	0	0	0	0	0	0	0	0	0
MamRep4096	0	0	0	0	0	0	0	0	0	0	0	0	0	0	0	0	0	0	0	0	0	0	0	0	0	0	0	0	0	0	0	0	0	0	0	0	0	0	0	0	0
Eutr18	0	0	0	0	0	0	0	0	0	0	0	0	0	0	0	0	0	0	0	0	0	0	0	0	0	0	0	0	0	0	0	0	0	0	0	0	0	0	0	0	0
ORSL-2b	0	0	0	0	0	0	0	0	0	0	0	0	0	0	0	0	0	0	0	0	0	0	0	0	0	0	0	0	0	0	0	0	0	0	0	0	0	0	0	0	0
L1MD2	0	0	0	0	0	0	0	0	0	0	0	0	0	0	0	0	0	0	0	0	0	0	0	0	0	0	0	0	0	0	0	0	0	0	0	0	0	0	0	0	0
UCON52	0	0	0	0	0	0	0	0	0	0	0	0	0	0	0	0	0	0	0	0	0	0	0	0	0	0	0	0	0	0	0	0	0	0	0	0	0	0	0	0	0
LTR81C	0	0	0	0	0	0	0	0	0	0	0	0	0	0	0	0	0	0	0	0	0	0	0	0	0	0	0	0	0	0	0	0	0	0	0	0	0	0	0	0	0
X9c_DNA	0	0	0	0	0	0	0	0	0	0	0	0	0	0	0	0	0	0	0	0	0	0	0	0	0	0	0	0	0	0	0	0	0	0	0	0	0	0	0	0	0
UCON62	0	0	0	0	0	0	0	0	0	0	0	0	0	0	0	0	0	0	0	0	0	0	0	0	0	0	0	0	0	0	0	0	0	0	0	0	0	0	0	0	0
LTR48B	0	0	0	0	0	0	0	0	0	0	0	0	0	0	0	0	0	0	0	0	0	0	0	0	0	0	0	0	0	0	0	0	0	0	0	0	0	0	0	0	0
EUTREP2	0	0	0	0	0	0	0	0	0	0	0	0	0	0	0	0	0	0	0	0	0	0	0	0	0	0	0	0	0	0	0	0	0	0	0	0	0	0	0	0	0
LTR25-int	0	0	0	0	0	0	0	0	0	0	0	0	0	0	0	0	0	0	0	0	0	0	0	0	0	0	0	0	0	0	0	0	0	0	0	0	0	0	0	0	0
MLT1F_I	0	0	0	0	0	0	0	0	0	0	0	0	0	0	0	0	0	0	0	0	0	0	0	0	0	0	0	0	0	0	0	0	0	0	0	0	0	0	0	0	0
L1MA8	0	0	0.543652	0.62382	0.813678	0	0	0	0	0	0	1.18186	0	0.871147	0	0	0	1.34025	0	0	2.70917	0	0	0	0	0	0	0	0	1.95792	0	1.01904	0	0	0	0	0	0	0	0	0
MER67A	0	0	0	0	0	0	0	0	0	0	0	0	0	0	0	0	0	0	0	0	0	0	0	0	0	0	0	0	0	0	0	0	0	0	0	0	0	0	0	0	0
LTR16E	0	0	0	0	0	0	0	0	0	0	0	0	0	0	0	0	0	0	0	0	0	0	0	0	0	0	0	0	0	0	0	0	0	0	0	0	0	0	0	0	0
X26_DNA	0	0	0	0	0	0	0	0	0	0	0	0	0	0	0	0	0	0	0	0	0	0	0	0	0	0	0	0	0	0	0	0	0	0	0	0	0	0	0	0	0
MER99	0	0	0	0	0	0	0	0	0	0	0	0	0	0	0	0	0	0	0	0	0	0	0	0	0	0	0	0	0	0	0	0	0	0	0	0	0	0	0	0	0
Eutr15	0	0	0	0	0	0	0	0	0	0	0	0	0	0	0	0	0	0	0	0	0	0	0	0	0	0	0	0	0	0	0	0	0	0	0	0	0	0	0	0	0
CHARLIE2	0	0	0	0	0	0	0	0	0	0	0	0	0	0	0	0	0	0	0	0	0	0	0	0	0	0	0	0	0	0	0	0	0	0	0	0	0	0	0	0	0
RICKSHA	0	0	0	0	0	0	0	0	0	0	0	0	0	0	0	0	0	0	0	0	0	0	0	0	0	0	0	0	0	0	0	0	1.56171	0	0	0	0	0	0	0	0
MSTB	0	0	0	0	0	0	0.659484	0	0	0	0	0	0	0	0	0	0	0	0	0	0	0	0	0	0	0	0	0	0	0	0	0	0	0	0	0	0	0	0	0	0
MER61D	0	0	0	0	0	0	0	0	0	0	0	0	0	0	0	0	0	0	0	0	0	0	0	0	0	0	0	0	0	0	0	0	0	0	0	0	0	0	0	0	0
SAR	0	0	0	0	0	0	0	0	0	0	0	0	0	0	0	0	0	0	0	0	0	0	0	0	0	0	0	0	0	0	0	0	0	0	0	0	0	0	0	0	0
LTR40A	0	0	0	0	0	0	0	0	0	0	0	0	0	0	0	0	0	0	0	0	0	0	0	0	0	0	0	0	0	0	0	0	0	0	0	0	0	0	0	0	0
MLT1C2	0	0	0	0	0	0	0	0	0	0	0	0	0	0	0	0	0	0	0	0	0	0	0	0	0	0	0	0	0	0	0	0	0	0	0	0	0	0	0	0	0
CHARLIE8A	0	0	0	0	0	0	0	0	0	0	0	0	0	0	0	0	0	0	0	0	0	0	0	0	0	0	0	0	0	0	0	0	0	0	0	0	0	0	0	0	0
L1MD1_5	0	0	0	0	0	0	0	0	0	0	0	0	0	0	0	0	0	0	0	0	0	0	0	0	0	0	0	0	0	0	0	0	0	0	0	0	0	0	0	0	0
MamGypLTR1b	0	0	0	0	0	0	0	0	0	0	0	0	0	0	0	0	0	0	0	0	0	0	0	0	0	0	0	0	0	0	0	0	0	0	0	0	0	0	0	0	0
L1MA7	0	0	0	0	0	0	0	0	0	0	0.886492	0	0	0	0	0	0	0	0	0	0.677292	0	0	0	0	0	0	0	0	0	0	0	0	0	0	0	0	0	0	0	0
EUTREP16	0	0	0	0	0	0	0	0	0	0	0	0	0	0	0	0	0	0	0	0	0	0	0	0	0	0	0	0	0	0	0	0	0	0	0	0	0	0	0	0	0
MER52A	0	0	0	0	0	0	0	0	0	0	0	0	0	0	0	0	0	0	0	0	0	0	0	0	0	0	0	0	0	0	0	0	0	0	0	0	0	0	0	0	0
MER2	0	0	0	0	0	0	0	0	0	0	0	0	0	0	0	0	1.49398	0	0	0	0	0	0	0	0	0	0	0	0	0	0	0	0	0	0	0	0	0	0	0	0
GOLEM_C	0	0	1.0873	0	0	1.30539	0	0	0	0	0.886492	0	1.71366	0	0	0	0	0	0	0	0.677292	0	0	0	0	0	0	0	0	0	0	0	0	0	0	0	0	0	2.94935	0	0
BLACKJACK	0	0	0	0	0	0	0	0	0	0	0	0	0	0	0	0	0	0	0	0	0	0	0	0	0	0	0	0	0	0	0	0	0	0	0	0	0	0	0	0	0
LTR104_Mam	0	0	0	0	0	0	0	0	0	0	0	0	0	0	0	0	0	0	0	0	0	0	0	0	0	0	0	0	0	0	0	0	0	0	0	0	0	0	0	0	0
UCON103	0	0	0	0	0	0	0	0	0	0	0	0	0	0	0	0	0	0	0	0	0	0	0	0	0	0	0	0	0	0	0	0	0	0	0	0	0	0	0	0	0
Charlie25	0	0	0	0	0	0	0	0	0	0	0	0	0	0	0	0	0	0	0	0	0	0	0	0	0	0	0	0	0	0	0	0	0	0	0	0	0	0	0	0	0
L1MDB_5	0	0	0	0	0	0	0	0	0	0	0	0	0	0	0	0	0	0	0	0	0	0	0	0	0	0	0	0	0	0	0	0	0	0	0	0	0	0	0	0	0
MER2B	0	0	0	0	0	0	0	0	0	0	0	0	0	0	0	0	0	0	0	0	0	0	0	0	0	0	0	0	0	0	0	0	0	0	0	0	0	0	0	0	0
MER77	0	0	0	0	0	0	0	0	0	0	0	0	0	0	0	0	0	0	0	0	0	0	0	0	0	0	0	0	0	0	0	0	0	0	0	0	0	0	0	0	0
HUERS-P2	0	0	0	0	0	0	0.659484	1.93466	0	0.789593	0	0	0	0	0.98492	0	0	4.02076	0	0	1.35458	0	0	0	0	0	0	0	0	0	0	1.01904	0	0	0	0	0.758877	0	0.983115	1.30052	0
BSR	0	0	0	0	0	0	0	0	0	0	0	0	0	0	0	0	0	0	0	0	0	0	0	0	0	0	0	0	0	0	0	0	0	0	0	0	0	0	0	0	0
Charlie13b	0	0	0	0	0	0	0	0	0	0	0	0	0	0	0	0	0	0	0	0	0	0	0	0	0	0	0	0	0	0	0	0	0	0	0	0	0	0	0	0	0
MER5A	0	0	0	0	0	0	0	0	0	0	0	0	0	0	0	0	0	0	0	0	0	0	0	0	0	0	0	0	0	0	0	0	0	0	0	0	0	0	0	0	0
MER41C	0	0	0.543652	0	0	0	0.659484	0	0	1.57919	0	2.36372	0	0	0.98492	0.776428	0	1.34025	0	0	0.677292	0	0	1.20013	0	1.54496	0	0	0	0	0.624685	0	1.56171	0	0	1.557	0.758877	0	0.983115	0	0
MER57D	0	0	0	0	0	0	0	0	0	0	0	0	0	0	0	0	0	0	0	0	0	0	0	0	0	0	0	0	0	0	0	0	0	0	0	0	0	0	0	0	0
LTR26C	0	0	0	0	0	0	0	0	0	0	0	0	0	0	0	0	0	0	0	0	0	0	0	0	0	0	0	0	0	0	0	0	0	0	0	0	0	0	0	0	0
MamRep1894	0	0	0	0	0	0	0	0	0	0	0	0	0	0	0	0	0	0	0	0	0	0	0	0	0	0	0	0	0	0	0	0	0	0	0	0	0	0	0	0	0
Tigger15a	0	0	0	0	0	0	0	0	0	0	0	0	0	0	0	0	0	0	0	0	0	0	0	0	0	0	0	0	0	0	0	0	0	0	0	0	0	0	0	0	0
MER70_I	0	0	0	0	0	0	0	0	0	0	0	0	0	0	0	0	0	0	0	0	0	0	0	0	0	0	0	0	0	0	0	0	0	0	0	0	0	0.965422	0	0	0
MER51D	0	0	0	0	0	0	0	0	0	0	0	0	0	0	0	0	0	0	0	0	0	0	0	0	0	0	0	0	0	0	0	0	0	0	0	0	0	0	0	0	0
LTR37B	0	0	0	0	0	0	0	0	0	0	0	0	0	0	0	0	0	0	0	0	0	0	0	0	0	0	0	0	0	0	0	0	0	0	0	0	0	0	0	0	0
X17_DNA	0	0	0	0	0	0	0	0	0	0	0	0	0	0	0	0	0	0	0	0	0	0	0	0	0	0	0	0	0	0	0	0	0	0	0	0	0	0	0	0	0
HERVR	0	0	0	0	0	0	0	0	0	0	0	0	0	0	0	0	0	0	0	0	0	0	0	0	0	0	0	0	0	0	0	0	0	0	0	0	0	0	0	0	0
MER45B	0	0	0	0	0	0	0	0	0	0	0	0	0	0	0	0	0	0	0	0	0	0	0	0	0	0	0	0	0	0	0	0	0	0	0	0	0	0	0	0	0
X5a_DNA	0	0	0	0	0	0	0	0	0	0	0	0	0	0	0	0	0	0	0	0	0	0	0	0	0	0	0	0	0	0	0	0	0	0	0	0	0	0	0	0	0
Tigger12	0	0	0	0	0	0	0	0	0	0	0	0	0	0	0	0	0	0	0	0	0	0	0	0	0	0	0	0	0	0	0	0	0	0	0	0	0	0	0	0	0
MER69B	0	0	0	0	0	0	0	0	0	0	0	0	0	0	0	0	0	0	0	0	0	0	0	0	0	0	0	0	0	0	0	0	0	0	0	0	0	0	0	0	0
L1M3B_5	0	0	0	0	0	0	0	0	0	0	0	0	0	0	0	0	0	0	0	0	0	0	0	0	0	0	0	0	0	0	0	0	0	0	0	0	0	0	0	0	0
LTR37A	0	0	0	0	0	0	0	0	0	0	0	0	0	0	0	0	0	0	0	0	0	0	0	0	0	0	0	0	0	0	0	0	0	0	0	0	0	0	0	0	0
ALR_	0	0	0	0	0	0	0	0	0	0	0	0	0	0.871147	1.96984	0	0	0	0	0	0	2.54026	0	0	0	0	0	0	0	0	0	0	1.56171	0	0	0	0	0	0	0	0.785383
HSATII	0	0	0	0	0	0	0	0	0	0	0	0	0	0	0	0.776428	0	0	0	0	0	0.846754	0	0	0	0	0.76192	0	0	0	1.87405	0	0	0	0	0	0	0	0	0	0
EUTREP3	0	0	0	0	0	0	0	0	0	0	0	0	0	0	0	0	0	0	0	0	0	0	0	0	0	0	0	0	0	0	0	0	0	0	0	0	0	0	0	0	0
LTR16A	0	0	0	0	0	0	0	0	0	0	0	0	0	0	0	0	0	0	0	0	0	0	0	0	0	0	0	0	0	0	0	0	0	0	0	0	0	0	0	0	0
GOLEM_A	0	0	0	0	0.813678	0	0	0	0	0	0	0	0	0	0	1.55286	0	0	2.89379	0	0	0	0	1.20013	0	0	0	0	0	0	0	0	0	0	0	0	0	0	0	0	0
X29a_DNA	0	0	0	0	0	0	0	0	0	0	0	0	0	0	0	0	0	0	0	0	0	0	0	0	0	0	0	0	0	0	0	0	0	0	0	0	0	0	0	0	0
HERV39	0	1.62502	0	0	0	0	0	0	0	0	0	0	0	1.74229	0	0.776428	1.49398	0	0	1.27566	0	0.846754	0	0	0	0	0	0	0	0	0.624685	0	0	0	1.64975	0	1.51775	0	1.96623	1.30052	0
MLT1I	0	0	0	0	0	0	0	0	0	0	0	0	0	0	0	0	0	0	0	0	0	0	0	0	0	0	0	0	0	0	0	0	0	0	0	0	0	0	0	0	0
LTR19C	0	1.62502	0.543652	0	0	0	1.97845	0	0	0	0.886492	0	0	0	0.98492	0.776428	0	0	0	0	0	0	0	0	0	0.772478	2.28576	3.77586	0	0	0.624685	2.03807	0	0	0	0	0	0	1.96623	1.30052	0
MER76	0	0	0	0	0	0	0	0	0	0	0	0	0	0	0	0	0	0	0	0	0	0	0	0	0	0	0	0	0	0	0	0	0	0	0	0	0	0	0	0	0
MER4D1	0	1.62502	1.0873	3.1191	0	0	0.659484	0	0	0.789593	1.77298	1.18186	0.856831	0	1.96984	1.55286	0	1.34025	0	1.27566	2.03188	0	0	2.40026	0	0	0	0	0	1.30528	0.624685	0	1.56171	0	1.64975	2.33551	1.51775	4.82711	0.983115	1.30052	0
UCON35	0	0	0	0	0	0	0	0	0	0	0	0	0	0	0	0	0	0	0	0	0	0	0	0	0	0	0	0	0	0	0	0	0	0	0	0	0	0	0	0	0
UCON44	0	0	0	0	0	0	0	0	0	0	0	0	0	0	0	0	0	0	0	0	0	0	0	0	0	0	0	0	0	0	0	0	0	0	0	0	0	0	0	0	0
MER88	0	0	0	0	0	0	0	0	0	0	0	0	0	0	0	0	0	0	0	0	0	0	0	0	0	0	0	0	0	0	0	0	0	0	0	0	0	0	0	0	0
LTR26	0	0	0	0	0	0	0	0	0	0	0	0	0	0	0	0	0	0	0	0	0	0	0	0	0	0	0	0	0	0	0	0	0	0	0	0	0	0	0	0	0
TIGGER6A	0	0	0	0	0	0	0	0	0	0	0	0	0	0	0	0	0	0	0	0	0	0	0	0	0	0	0	0	0	0	0	0	0	0	0	0	0	0	0	0	0
ERVL-B4	0	1.62502	0	0	0	0	0	0	0	0	0	0	0.856831	0	0.98492	0	0	0	2.89379	1.27566	0.677292	0.846754	0	0	1.09497	0	2.28576	0.943966	0.928495	0.652641	0	0	0	0	0	1.557	0.758877	0	0	1.30052	0.785383
UCON34	0	0	0	0	0	0	0	0	0	0	0	0	0	0	0	0	0	0	0	0	0	0	0	0	0	0	0	0	0	0	0	0	0	0	0	0	0	0	0	0	0
MamTip2	0	0	0	0	0	0	0	0	0	0	0	0	0	0	0	0	0	0	0	0	0	0	0	0	0	0	0	0	0	0	0	0	0	0	0	0	0	0	0	0	0
MER67C	0	0	0	0	0	0	0	0	0	0	0	0	0	0	0	0	0	0	0	0	0	0	0	0	0	0	0	0	0	0	0	0	0	0	0	0	0	0	0	0	0
CHARLIE6	0	0	0	0	0	0	0	0	0	0	0	0	0	0	0	0	0	0	0	0	0	0	0	0	0	0	0	0	0	0	0	0	0	0	0	0	0	0	0	0	0
MER45C	0	0	0	0	0	0	0	0	0	0	0	0	0	0	0	0	0	0	0	0	0	0	0	0	0	0	0	0	0	0	0	0	0	0	0	0	0	0	0	0	0
MER72B	0	0	0	0	0	0	0	0	0	0	0	0	0	0	0	0	0	0	0	0	0	0	0	0	0	0	0	0	0	0	0	0	0	0	0	0	0	0	0	0	0
MSTD	0	0	0	0	0	0	0	0	0	0	0	0	0	0	0	0	0	0	0	0	0	0	0	0	0	0	0	0	0	0	0	0	0	0	0	0	0	0	0	0	0
X20_DNA	0	0	0	0	0	0	0	0	0	0	0	0	0	0	0	0	0	0	0	0	0	0	0	0	0	0	0	0	0	0	0	0	0	0	0	0	0	0	0	0	0
MARE9	0	0	0	0	0	0	0	0	0	0	0	0	0	0	0	0	0	0	0	0	0	0	0	0	0	0	0	0	0	0	0	0	0	0	0	0	0	0	0	0	0
LTR1D	0	0	0	0	0	0	0	0	0	0	0	0	0	0	0	0	0	0	0	0	0	0	0	0	0	0	0	0	0	0	0	0	0	0	0	0	0.758877	0	0	0	0
MER21I	0	0	0	0	0	0	0	0	0	0	0	0	0	0	0	0	0	0	0	0	0	0	0	0	0	0	0	0	0	0	0	0	0	0	0	0	0	0	0	0	0
MER45	0	0	0	0	0	0	0	0	0	0	0	0	0	0	0	0	0	0	0	0	0	0	0	0	0	0	0	0	0	0	0	0	0	0	0	0	0	0	0	0	0
MER63C	0	0	0	0	0	0	0	0	0	0	0	0	0	0	0	0	0	0	0	0	0	0	0	0	0	0	0	0	0	0	0	0	0	0	0	0	0	0	0	0	0
EUTREP10	0	0	0	0	0	0	0	0	0	0	0	0	0	0	0	0	0	0	0	0	0	0	0	0	0	0	0	0	0	0	0	0	0	0	0	0	0	0	0	0	0
L1ME4A	0	0	0	0	0	0	0	0	0	0	0	0	0	0	0	0	0	0	0	0	0	0	0	0	0	0	0	0	0	0	0	0	0	0	0	0	0	0	0	0	0
LTR10B	0	0	0	0	0	0	0	0	0	0	0	0	0	0	0	0	0	0	0	0	0	0	0	1.20013	0	0	0	0	0	0	0	0	0	0	0	0	0	0	0	0	0
MER66D	0	0	0	0	0	0	0	0	0	0	0	0	0	0	0	0	0	0	0	0	0	0	0	0	0	0	0	0	0	0	0	0	0	0	0	0	0	0	0	0	0
Charlie21a	0	0	0	0	0	0	0	0	0	0	0	0	0	0	0	0	0	0	0	0	0	0	0	0	0	0	0	0	0	0	0	0	0	0	0	0	0	0	0	0	0
CHARLIE1A	0	0	0	0	0	0	0	0	0	0	0	0	0	0	0	0	0	0	0	0	0	0	0	0	0	0	0	0	0	0	0	0	0	0	0	0	0	0	0	0	0
MER47C	0	0	0	0	0	0	0	0	0	0	0	0	0	0	0	0	0	0	0	0	0	0	0	0	0	0	0	0	0	0	0	0	0	0	0	0	0	0	0	0	0
CHESHIRE_A	0	0	0	0	0	0	0	0	0	0	0	0	0	0	0	0	0	0	0	0	0	0	0	0	0	0	0	0	0	0	0	0	0	0	0	0	0	0	0	0	0
UCON77	0	0	0	0	0	0	0	0	0	0	0	0	0	0	0	0	0	0	0	0	0	0	0	0	0	0	0	0	0	0	0	0	0	0	0	0	0	0	0	0	0
X22_DNA	0	0	0	0	0	0	0	0	0	0	0	0	0	0	0	0	0	0	0	0	0	0	0	0	0	0	0	0	0	0	0	0	0	0	0	0	0	0	0	0	0
LTR2752	0	0	0	0	0	0	0	0	0	0	0	0	0	0	0	0	0	0	0	0	0	0	0	0	0	0	0	0	0	0	0	0	0	0	0	0	0	0	0	0	0
L1MB3_5	0	3.25004	0	1.87146	2.44103	0	0.659484	0	0	0	0.886492	1.18186	0	0	0	0	0	0	0	0	0.677292	0	0	2.40026	0	2.31743	0	0.943966	3.71398	0.652641	3.12342	3.05711	0	0.989238	1.64975	0	3.79438	0.965422	0	0	0
MER63A	0	0	0	0	0	0	0	0	0	0	0	0	0	0	0	0	0	0	0	0	0	0	0	0	0	0	0	0	0	0	0	0	0	0	0	0	0	0	0	0	0
MER90	0	0	0	0	0	0	0	0	0	0	0	0	0	0	0	0	0	0	0	0	0	0	0	0	0	0	0	0	0	0	0	0	0	0	0	0	0	0	0	0	0
LTR85c	0	0	0	0	0	0	0	0	0	0	0	0	0	0	0	0	0	0	0	0	0	0	0	0	0	0	0	0	0	0	0	0	0	0	0	0	0	0	0	0	0
MER68A	0	0	0	0	0	0	0	0	0	0	0	0	0	0	0	0	0	0	0	0	0	0	0	0	0	0	0	0	0	0	0	0	0	0	0	0	0	0	0	0	0
MER84	0	0	0	0	0	0	0	0	0	0	0	0	0	0	0	0	0	0	0	0	0	0	0	0	0	0	0	0	0	0	0	0	0	0	0	0	0	0	0	0	0
Eutr9	0	0	0	0	0	0	0	0	0	0	0	0	0	0	0	0	0	0	0	0	0	0	0	0	0	0	0	0	0	0	0	0	0	0	0	0	0	0	0	0	0
MER83C	0	0	0	0	0	0	0	0	0	0	0	0	0	0	0	0	0	0	0	0	0	0	0	0	0	0	0	0	0	0	0	0	0	0	0	0	0	0	0	0	0
LTR81B	0	0	0	0	0	0	0	0	0	0	0	0	0	0	0	0	0	0	0	0	0	0	0	0	0	0	0	0	0	0	0	0	0	0	0	0	0	0	0	0	0
ZOMBI_A	0	0	0	0	0	0	0	0	0	0	0	0	0	0	0	0	0	0	0	0	0	0	0	0	0	0	0	0	0	0	0	0	0	0	0	0	0	0	0	0	0
MER74C	0	0	0	0	0	0	0	0	0	0	0	0	0	0	0	0	0	0	0	0	0	0	0	0	0	0	0	0	0	0	0	0	0	0	0	0	0	0	0	0	0
LTR67B	0	0	0	0	0	0	0	0	0	0	0	0	0	0	0	0	0	0	0	0	0	0	0	0	0	0	0	0	0	0	0	0	0	0	0	0	0	0	0	0	0
L1MEC_5	0	0	0	0	0	0	0	0	0	0	0	0	0	0	0	0	0	0	0	0	0	0	0	0	0	0	0	0	0	0	0	0	0	0	0	0	0	0	0	0	0
LTR57	0	0	0	0	0	0	0	0	0	0	0	0	0	0	0	0	0	0	0	0	0	0	0	0	0	0	0	0	0	0	0	0	0	0	0	0	0	0	0	0	0
MER67B	0	0	0	0	0	0	0	0	0	0	0	0	0	0	0	0	0	0	0	0	0	0	0	0	0	0	0	0	0	0	0	0	0	0	0	0	0	0	0	0	0
UCON72	0	0	0	0	0	0	0	0	0	0	0	0	0	0	0	0	0	0	0	0	0	0	0	0	0	0	0	0	0	0	0	0	0	0	0	0	0	0	0	0	0
MER121	0	0	0	0	0	0	0	0	0	0	0	0	0	0	0	0	0	0	0	0	0	0	0	0	0	0	0	0	0	0	0	0	0	0	0	0	0	0	0	0	0
HERV35I	0	3.25004	0	1.87146	0	1.30539	0	0	2.07177	2.36878	2.65948	0	0	0	0.98492	0.776428	1.49398	1.34025	2.89379	2.55133	0	1.69351	0	1.20013	1.09497	0.772478	0	0	0	1.95792	0	5.09518	1.56171	0	0	3.11401	0	1.93084	0.983115	2.60105	0.785383
MER63B	0	0	0	0	0	0	0	0	0	0	0	0	0	0	0	0	0	0	0	0	0	0	0	0	0	0	0	0	0	0	0	0	0	0	0	0	0	0	0	0	0
REP522	0	0	0	0	0	0	0	0	0	0	0	0	0	0	0	0	0	0	0	0	0	0	0	0	0	0	0	0	0	0	0	0	0	0	0	0	0	0	0	0	0
MER41G	0	0	0	0	0.813678	0	0	0	1.03588	0	0	2.36372	0	0	0.98492	0	0	0	0	1.27566	0	0	0	2.40026	0	0	0	0.943966	0	0	0	0	0	0	0	0	0	0	0	1.30052	0.785383
L1ME4	0	0	0	0	0	0	0	0	0	0	0	0	0	0	0	0	0	0	0	0	0	0	0	0	0	0	0	0	0	0	0	0	0	0	0	0	0	0	0	0	0
MLT1H	0	0	0	0	0	0	0	0	0	0	0	0	0	0	0	0	0	0	0	0	0	0	0	0	0	0	0	0	0	0	0	0	0	0	0	0	0	0	0	0	0
MER91A	0	0	0	0	0	0	0	0	0	0	0	0	0	0	0	0	0	0	0	0	0	0	0	0	0	0	0	0	0	0	0	0	0	0	0	0	0	0	0	0	0
UCON92	0	0	0	0	0	0	0	0	0	0	0	0	0	0	0	0	0	0	0	0	0	0	0	0	0	0	0	0	0	0	0	0	0	0	0	0	0	0	0	0	0
LTR16A2	0	0	0	0	0	0	0	0	0	0	0	0	0	0	0	0	0	0	0	0	0	0	0	0	0	0	0	0	0	0	0	0	0	0	0	0	0	0	0	0	0
MLT2B2	0	0	0	0	0	0	0	0	0	0	0	0	0	0	0	0	0	0	0	0	0	0	0	0	0	0	0	0	0	0	0	0	0	0	0	0	0	0	0	0	0
MER57F	0	0	0	0	0	0	0	0	0	0	0	0	0	0	0	0	0	0	0	0	0	0	0	0	0	0	0	0	0	0	0	0	0	0	0	0	0	0	0	0	0
UCON91	0	0	0	0	0	0	0	0	0	0	0	0	0	0	0	0	0	0	0	0	0	0	0	0	0	0	0	0	0	0	0	0	0	0	0	0	0	0	0	0	0
GSATII	0	0	0	0	0	0	0	0	0	0	0	0	0	0	0	0	0	0	0	0	0	0	0	0	0	0	0	0	0.928495	0	0	0	0	0	0	0	0	0	0	0	0
LTR79	0	0	0	0	0	0	0	0	0	0	0	0	0	0	0	0	0	0	0	0	0	0	0	0	0	0	0	0	0	0	0	0	0	0	0	0	0	0	0	0	0
LTR21C	0	0	0	0.62382	0	0	0	0	0	0	1.77298	1.18186	0	0	0	0	0	0	0	0	0	0	0	0	0	0	0	1.88793	0	0	0	0	0	0.989238	0	0	0	0	0	0	0
X11_LINE	0	0	0	0	0	0	0	0	0	0	0	0	0	0	0	0	0	0	0	0	0	0	0	0	0	0	0	0	0	0	0	0	0	0	0	0	0	0	0	0	0
CHARLIE5	0	0	0	0	0	0	0	0	0	0	0	0	0	0	0	0	0	0	0	0	0	0	0	0	0	0	0	0	0	0	0	0	0	0	0	0	0	0	0	0	0
UCON32	0	0	0	0	0	0	0	0	0	0	0	0	0	0	0	0	0	0	0	0	0	0	0	0	0	0	0	0	0	0	0	0	0	0	0	0	0	0	0	0	0
MER65D	0	0	0	0	0	0	0	0	0	0	0	0	0	0	0	0	0	0	0	0	0	0	0	0	0	0	0	0	0	0	0	0	0	0	0	0	0	0	0	0	0
UCON38	0	0	0	0	0	0	0	0	0	0	0	0	0	0	0	0	0	0	0	0	0	0	0	0	0	0	0	0	0	0	0	0	0	0	0	0	0	0	0	0	0
Tigger13a	0	0	0	0	0	0	0	0	0	0	0	0	0	0	0	0	0	0	0	0	0	0	0	0	0	0	0	0	0	0	0	0	0	0	0	0	0	0	0	0	0
UCON65	0	0	0	0	0	0	0	0	0	0	0	0	0	0	0	0	0	0	0	0	0	0	0	0	0	0	0	0	0	0	0	0	0	0	0	0	0	0	0	0	0
SUBTEL2_sat	0	0	0	0	0	0	0	0	0	0	0	0	0	0	0	0	0	0	0	0	0	0	0	0	0	0	0	0	0	0	0	0	0	0	0	0	0	0	0	0	0
L1PA17_5	0	0	0	0	0	0	0	0	0	0	0	0	0	0	0	0	0	0	0	0	0	0	0	0	0	0	0	0	0	0	0	0	0	0	0	0	0	0	0	0	0
LTR19A	0	1.62502	1.63096	0.62382	0	0	0.659484	1.93466	0	0	0.886492	0	0	1.74229	0	1.55286	0	0	0	0	0	0	0	0	0	0	0.76192	1.88793	0	0	2.49874	0	1.56171	0.989238	0	0.778502	1.51775	0.965422	0	1.30052	1.57077
EUTREP15	0	0	0	0	0	0	0	0	0	0	0	0	0	0	0	0	0	0	0	0	0	0	0	0	0	0	0	0	0	0	0	0	0	0	0	0	0	0	0	0	0
MER106B	0	0	0	0	0	0	0	0	0	0	0	0	0	0	0	0	0	0	0	0	0	0	0	0	0	0	0	0	0	0	0	0	0	0	0	0	0	0	0	0	0
MLT2D	0	0	0	0	0	0	0	0	0	0	0	0	0	0	0	0	0	0	0	0	0	0	0	0	0	0	0	0	0	0	0	0	0	0	0	0	0	0	0	0	0
HERV30I	0	0	0	0.62382	0.813678	0	0.659484	0	1.03588	1.57919	0	0	0	0	0.98492	1.55286	2.98797	1.34025	0	1.27566	0	0	0	0	1.09497	0	0.76192	0	0	0	1.24937	0	0	1.97848	0	3.11401	1.51775	0	4.91558	1.30052	0
CHARLIE1	0	1.62502	0	0.62382	0	1.30539	0	0	0	0	1.77298	0	0	0	0.98492	0.776428	0	0	0	0	0	0	1.47838	0	0	0	2.28576	0	0	0	0	0	1.56171	0.989238	1.64975	0.778502	0	0.965422	0	1.30052	0
LTR27B	0	0	0	0	0	2.61079	0	0	2.07177	0	0	1.18186	0.856831	0	0	0.776428	0	0	0	0	0	1.69351	0	1.20013	0	0	0.76192	0	1.85699	0.652641	0	0	0	0.989238	0	0	0	0	0	0	0
MER106	0	0	0	0	0	0	0	0	0	0	0	0	0	0	0	0	0	0	0	0	0	0	0	0	0	0	0	0	0	0	0	0	0	0	0	0	0	0	0	0	0
L1MC5	0	0	0	0	0	0	0	0	0	0	0	0	0	0	0	0	0	0	0	0	0	0	0	0	0	0	0	0	0	0	0	0	0	0	0	0	0	0	0	0	0
MLT1G3	0	0	0	0	0	0	0	0	0	0	0	0	0	0	0	0	0	0	0	0	0	0	0	0	0	0	0	0	0	0	0	0	0	0	0	0	0	0	0	0	0
L1ME1	0	0	0	0	0	0	0	0	0	0	0	0	0	0	0	0	0	0	0	0	0	0	0	0	0	0	0	0	0	0	0	0	0	0	0	0	0	0	0	0	0
MADE1	0	0	0	0	0	0	0	0	0	0	0	0	0	0	0	0	0	0	0	0	0	0	0	0	0	0	0	0	0	0	0	0	0	0	0	0	0	0	0	0	0
L1M3A_5	0	0	0	0	0	0	0	0	0	0	0	0	0	0	0	0	0	0	0	0	0	0	0	0	0	0	0	0	0	0	0	0	0	0	0	0	0	0	0	0	0
KANGA2_A	0	0	0	0	0	0	0	0	0	0	0	0	0	0	0	0	0	0	0	0	0	0	0	0	0	0	0	0	0	0	0	0	0	0	0	0	0	0	0	0	0
DNA1_Mam	0	0	0	0	0	0	0	0	0	0	0	0	0	0	0	0	0	0	0	0	0	0	0	0	0	0	0	0	0	0	0	0	0	0	0	0	0	0	0	0	0
Eutr17	0	0	0	0	0	0	0	0	0	0	0	0	0	0	0	0	0	0	0	0	0	0	0	0	0	0	0	0	0	0	0	0	0	0	0	0	0	0	0	0	0
LTR78B	0	0	0	0	0	0	0	0	0	0	0	0	0	0	0	0	0	0	0	0	0	0	0	0	0	0	0	0	0	0	0	0	0	0	0	0	0	0	0	0	0
MER44B	0	0	0	0	0	0	1.31897	0	0	0	0	0	0	0	0	0	1.49398	0	0	0	0	0	0	0	0	0	0	0	0	0	0	0	0	0	0	0	0	0	0	0	0
EUTREP4	0	0	0	0	0	0	0	0	0	0	0	0	0	0	0	0	0	0	0	0	0	0	0	0	0	0	0	0	0	0	0	0	0	0	0	0	0	0	0	0	0
MIR3	0	0	0	0	0	0	0	0	0	0	0	0	0	0	0	0	0	0	0	0	0	0	0	0	0	0	0	0	0	0	0	0	0	0	0	0	0	0	0	0	0
KER	0	0	0	0	0	0	0	0	0	0	0	0	0	0	0	0	0	0	0	0	0	0	0	0	0	0	0	0	0	0	0	0	0	0	0	0	0	0	0	0	0
TIGGER5_A	0	0	0	0.62382	0	0	0	0	0	0	0.886492	0	2.57049	0.871147	0.98492	0	0	0	0	0	0	0	0	0	0	0	0.76192	0	0.928495	0	0.624685	0	0	0	0	0	0	0	0.983115	0	0.785383
RICKSHA_0	0	0	0	0	0	0	0	0	0	0	0	0	0	0	0	0	0	0	0	0	0	0	0	0	0	0	0	0	0	0	0	0	0	0	0	0	0	0	0	0	0
UCON100	0	0	0	0	0	0	0	0	0	0	0	0	0	0	0	0	0	0	0	0	0	0	0	0	0	0	0	0	0	0	0	0	0	0	0	0	0	0	0	0	0
LTR8A	0	1.62502	0.543652	0	0.813678	1.30539	1.31897	1.93466	1.03588	2.36878	0	5.90931	0	1.74229	2.95476	0.776428	0	0	0	2.55133	0.677292	0	1.47838	0	1.09497	0.772478	1.52384	0	3.71398	1.30528	0.624685	1.01904	0	0.989238	3.2995	3.11401	1.51775	0.965422	0	3.90157	0
MLT1G1	0	0	0	0	0	0	0	0	0	0	0	0	0	0	0	0	0	0	0	0	0	0	0	0	0	0	0	0	0	0	0	0	0	0	0	0	0	0	0	0	0
LTR25	0	0	0	0	0	0	0	0	0	0	0	0	0	0	0	0	0	0	0	0	0	0	0	0	0	0	0	0	0	0	0	0	0	0	0	0	0	0	0	0	0
LTR33	0	0	0	0	0	0	0	0	0	0	0	0	0	0	0	0	0	0	0	0	0	0	0	0	0	0	0	0	0	0	0	0	0	0	0	0	0	0	0	0	0
LTR83	0	0	0	0	0	0	0	0	0	0	0	0	0	0	0	0	0	0	0	0	0	0	0	0	0	0	0	0	0	0	0	0	0	0	0	0	0	0	0	0	0
L1PBB_5	0	0	0	0	0	0	0	0	0	0	0	0	0	0	0	0	0	0	0	0	0	0	0	0	0	0	0	0	0	0	0	0	0	0	0	0	0	0	0	0	0
LTR33B	0	0	0	0	0	0	0	0	0	0	0	0	0	0	0	0	0	0	0	0	0	0	0	0	0	0	0	0	0	0	0	0	0	0	0	0	0	0	0	0	0
UCON107	0	0	0	0	0	0	0	0	0	0	0	0	0	0	0	0	0	0	0	0	0	0	0	0	0	0	0	0	0	0	0	0	0	0	0	0	0	0	0	0	0
LTR56	0	0	0	0	0	0	0	0	0	0	0	0	0	0	0	0	0	0	0	0	0	0	0	0	0	0	0	0	0	0	0	0	0	0	0	0	0	0	0	0	0
MSTA1	0	0	0	0	0	0	0	0	0	0	0	0	0	0	0	0	0	0	0	0	0	0	0	0	0	0	0	0	0	0	0	0	0	0	0	0	0	0	0	0	0
LTR47B3	0	0	0	0	0	0	0	0	0	0	0	0	0	0	0	0	0	0	0	0	0	0	0	0	0	0	0	0	0	0	0	0	0	0	0	0	0	0	0	0	0
MER34C	0	1.62502	1.63096	0	0.813678	0	1.31897	0	1.03588	1.57919	0	0	0	0.871147	1.96984	0	0	0	0	0	0.677292	0	0	0	0	0	0.76192	0	0	0	0	0	1.56171	0.989238	1.64975	0	0	0	0	1.30052	0.785383
MER80B	0	0	0	0	0	0	0	0	0	0	0	0	0	0	0	0	0	0	0	0	0	0	0	0	0	0	0	0	0	0	0	0	0	0	0	0	0	0	0	0	0
MER92B	0	0	0	0	0	0	0	0	0	0	0	0	0	0	0	0	0	0	0	0	0	0	0	0	0	0	0	0	0	0	0	0	0	0	0	0	0	0	0	0	0
HERV16	0	0	0	0	0	0	0	0	0	0	0	0	0	0	0	0	0	0	0	0	0	0	0	0	0	0	0	0	0	0	0	0	0	0	0	0.778502	0	0	0	0	0
X21_DNA	0	0	0	0	0	0	0	0	0	0	0	0	0	0	0	0	0	0	0	0	0	0	0	0	0	0	0	0	0	0	0	0	0	0	0	0	0	0	0	0	0
MER57B1	0	0	0	0	0	0	0	0	0	0	0	0	0	0	0	0	0	0	0	0	0	0	0	0	0	0	0	0	0	0	0	0	0	0	0	0	0	0	0	0	0
LTR86A1	0	0	0	0	0	0	0	0	0	0	0	0	0	0	0	0	0	0	0	0	0	0	0	0	0	0	0	0	0	0	0	0	0	0	0	0	0	0	0	0	0
LTR72B	0	0	0	0	0	0	0	0	0	0	0	0	0	0	0	0	0	0	0	0	0	0	0	0	0	0	0	0	0	0	0	0	0	0	0	0	0	0	0	0	0
MLT1A0	0	0	0	0	0	0	0	0	0	0	0	0	0	0	0	0	0	0	0	0	0	0	0	0	0	0	0	0	0	0	0	0	0	0	0	0	0	0	0	0	0
UCON104	0	0	0	0	0	0	0	0	0	0	0	0	0	0	0	0	0	0	0	0	0	0	0	0	0	0	0	0	0	0	0	0	0	0	0	0	0	0	0	0	0
UCON98	0	0	0	0	0	0	0	0	0	0	0	0	0	0	0	0	0	0	0	0	0	0	0	0	0	0	0	0	0	0	0	0	0	0	0	0	0	0	0	0	0
LTR11	0	0	0	0	0	0	0	0	0	0	0	0	0	0	0	0	0	0	0	0	0	0	0	0	0	0	1.52384	0.943966	0	0.652641	0	0	0	0	0	0	0	0	0	0	0
UCON46	0	0	0	0	0	0	0	0	0	0	0	0	0	0	0	0	0	0	0	0	0	0	0	0	0	0	0	0	0	0	0	0	0	0	0	0	0	0	0	0	0
LTR87	0	0	0	0	0	0	0	0	0	0	0	0	0	0	0	0	0	0	0	0	0	0	0	0	0	0	0	0	0	0	0	0	0	0	0	0	0	0	0	0	0
IN25	0	0	0	0	0	0	0	0	0	0	0	0	0	0	0	0	0	0	0	0	0	0	0	0	0	0	0	0	0	0	0	0	0	0	0	0	0	0	0	0	0
LTR73	0	0	0	0	0	0	0	0	0	0	0	0	0	0	0	0	0	0	0	0	0	0	0	0	0	0	0	0	0	0	0	0	0	0	0	0	0	0	0	0	0
MLT2C2	0	0	0	0	0	0	0	0	0	0	0	0	0	0	0	0	0	0	0	0	0	0	0	0	0	0	0	0	0	0	0	0	0	0	0	0	0	0	0	0	0
UCON88	0	0	0	0	0	0	0	0	0	0	0	0	0	0	0	0	0	0	0	0	0	0	0	0	0	0	0	0	0	0	0	0	0	0	0	0	0	0	0	0	0
MER31_I	0	0	0	0	0	0	0	0	0	0	0	0	0	0	0	0	0	0	0	0	0	0	0	0	0	0	0	0	0	0	0	0	0	0	0	0	0	0	0	0	0
LTR85a	0	0	0	0	0	0	0	0	0	0	0	0	0	0	0	0	0	0	0	0	0	0	0	0	0	0	0	0	0	0	0	0	0	0	0	0	0	0	0	0	0
X15_DNA	0	0	0	0	0	0	0	0	0	0	0	0	0	0	0	0	0	0	0	0	0	0	0	0	0	0	0	0	0	0	0	0	0	0	0	0	0	0	0	0	0
MSR1	0	0	0	0.62382	0	0	0	0	0	0	0	0	0	0	0	0	0	0	0	0	0	0	0	0	0	0	0	0	0	0	0	0	0	0	0	0	0	0	0	0	0
MIRb	0	0	0	0	0	0	0	0	0	0	0	0	0	0	0	0	0	0	0	0	0	0	0	0	0	0	0	0	0	0	0	0	0	0	0	0	0	0	0	0	0
LTR9C	0	0	0	0	0	0	0	0	0	0	0	0	0	0	0	0	0	0	0	0	0	0	0	0	0	0	0	0	0	0	0	0	0	0	0	0	0	0	0	0	0
UCON82	0	0	0	0	0	0	0	0	0	0	0	0	0	0	0	0	0	0	0	0	0	0	0	0	0	0	0	0	0	0	0	0	0	0	0	0	0	0	0	0	0
LTR27D	0	0	0	0	0	0	0	0	0	0	0	0	0	0	0	0	0	0	0	0	0	0	0	0	0	0	0	0	0	0	0	0	0	0	0	0	0	0	0	0	0
MARE5	0	0	0	0	0	0	0	0	0	0	0	0	0	0	0	0	0	0	0	0	0	0	0	0	0	0	0	0	0	0	0	0	0	0	0	0	0	0	0	0	0
MER110I	0	0	0	0	0	0	0	0	0	0	0	0	0	0	0	0	0	0	0	0	0	0	0	0	0	0	0	0	0	0	0	0	0	0	0	0	0	0	0	0	0
L3b_3end	0	0	0	0	0	0	0	0	0	0	0	0	0	0	0	0	0	0	0	0	0	0	0	0	0	0	0	0	0	0	0	0	0	0	0	0	0	0	0	0	0
LTR10A	0	0	0	0.62382	0	0	0	0	1.03588	0	0	0	0	0	0	0.776428	0	0	0	1.27566	0	0	0	0	0	0	0.76192	0	0	0.652641	0.624685	0	0	0	0	0.778502	0	0	0	0	0
UCON102	0	0	0	0	0	0	0	0	0	0	0	0	0	0	0	0	0	0	0	0	0	0	0	0	0	0	0	0	0	0	0	0	0	0	0	0	0	0	0	0	0
MER5C1	0	0	0	0	0	0	0	0	0	0	0	0	0	0	0	0	0	0	0	0	0	0	0	0	0	0	0	0	0	0	0	0	0	0	0	0	0	0	0	0	0
Tigger10	0	0	0	0	0	0	0	0	0	0	0	0	0	0	0	0	0	0	0	0	0	0	0	0	0	0	0	0	0	0	0	0	0	0	0	0	0	0	0	0	0
MLT1E	0	0	0	0	0	0	0	0	0	0	0	0	0	0	0	0	0	0	0	0	0	0	0	0	0	0	0	0	0	0	0	0	0	0	0	0	0	0	0	0	0
LTR1	0	1.62502	1.0873	0	0.813678	0	0.659484	0	1.03588	0	0	0	0	0	0	0	0	0	0	0	0	0	0	1.20013	1.09497	0.772478	0	0	0	1.30528	0.624685	0	0	0	0	0.778502	0	1.93084	0	0	0
Kanga11a	0	0	0	0	0	0	0	0	0	0	0	0	0	0	0	0	0	0	0	0	0	0	0	0	0	0	0	0	0	0	0	0	0	0	0	0	0	0	0	0	0
L1MB6_5	0	0	0	0	0	0	0	0	0	0	0	0	0	0	0	0	0	0	0	0	0	0	0	0	0	0	0	0	0	0	0	0	0	0	0	0	0	0	0	0	0
MLT1J1	0	0	0	0	0	0	0	0	0	0	0	0	0	0	0	0	0	0	0	0	0	0	0	0	0	0	0	0	0	0	0	0	0	0	0	0	0	0	0	0	0
FORDPREFECT_A	0	0	0	0	0	0	0	0	0	0	0	0	0	0	0	0	0	0	0	0	0	0	0	0	0	0	0	0	0	0	0	0	0	0	0	0	0	0	0	0	0
L1MC4	0	0	0	0	0	0	0	0	0	0	0	0	0	0	0	0	0	0	0	0	0	0	0	0	0	0	0	0	0	0	0	0	0	0	0	0	0	0	0	0	0
EUTREP6	0	0	0	0	0	0	0	0	0	0	0	0	0	0	0	0	0	0	0	0	0	0	0	0	0	0	0	0	0	0	0	0	0	0	0	0	0	0	0	0	0
UCON53	0	0	0	0	0	0	0	0	0	0	0	0	0	0	0	0	0	0	0	0	0	0	0	0	0	0	0	0	0	0	0	0	0	0	0	0	0	0	0	0	0
L1PB4	0	0	0.543652	1.24764	0.813678	0	0	0	1.03588	1.57919	0	0	0.856831	0	0	1.55286	0	0	0	1.27566	0.677292	0	0	0	0	3.08991	0	0.943966	1.85699	2.61057	3.12342	0	0	0	0	0	0	0	0	0	0
LTR60	0	0	0	0	0	0	0	0	0	0	0	0	0	0	0	0	0	0	0	0	0	0	0	0	0	0	0	0	0	0	0	0	0	0	0	0	0	0	0	0	0
MERX	0	0	0	0	0	0	0	0	0	0	0	0	0	0	0	0	0	0	0	0	0	0	0	0	0	0	0	0	0	0	0	0	0	0	0	0	0	0	0	0	0
LTR41	0	0	0	0	0	0	0	0	0	0	0	0	0	0	0	0	0	0	0	0	0	0	0	0	0	0	0	0	0	0	0	0	0	0	0	0	0	0	0	0	0
LTR108e_Mam	0	0	0	0	0	0	0	0	0	0	0	0	0	0	0	0	0	0	0	0	0	0	0	0	0	0	0	0	0	0	0	0	0	0	0	0	0	0	0	0	0
LTR52	0	0	0	0	0	0	0	0	0	0	0	0	0	0	0	0	0	0	0	0	0	0	0	0	0	0	0	0	0	0	0	0	0	0	0	0	0	0	0	0	0
X24_DNA	0	0	0	0	0	0	0	0	0	0	0	0	0	0	0	0	0	0	0	0	0	0	0	0	0	0	0	0	0	0	0	0	0	0	0	0	0	0	0	0	0
MER103B	0	0	0	0	0	0	0	0	0	0	0	0	0	0	0	0	0	0	0	0	0	0	0	0	0	0	0	0	0	0	0	0	0	0	0	0	0	0	0	0	0
MamRep137	0	0	0	0	0	0	0	0	0	0	0	0	0	0	0	0	0	0	0	0	0	0	0	0	0	0	0	0	0	0	0	0	0	0	0	0	0	0	0	0	0
L1MA9_5	0	0	0	0	0	0	0	0	0	0	0	0	0	0	0	0	0	0	0	0	0	0	0	0	0	0	0	0	0	0	0	0	0	0	0	0	0	0	0	0	0
LTR1C3	0	0	0	0	0	0	0	0	0	0	0	0	0	0	0	0	0	0	0	0	0	0	0	0	0	0	0	0	0	0	0	0	0	0	0	0	0	0	0	0	0
X1_LR	0	0	0	0	0	0	0	0	0	0	0	0	0	0	0	0	0	0	0	0	0	0	0	0	0	0	0	0	0	0	0	0	0	0	0	0	0	0	0	0	0
L1MB1	0	0	0	0	0	0	0	0	0	0	0	0	0	0	0	0	0	0	0	0	0	0	0	0	0	0	0	0	0	0	0	0	0	0	0	0	0	0	0	0	0
X34_DNA	0	0	0	0	0	0	0	0	0	0	0	0	0	0	0	0	0	0	0	0	0	0	0	0	0	0	0	0	0	0	0	0	0	0	0	0	0	0	0	0	0
L1ME3C_3end	0	0	0	0	0	0	0	0	0	0	0	0	0	0	0	0	0	0	0	0	0	0	0	0	0	0	0	0	0	0	0	0	0	0	0	0	0	0	0	0	0
MER20B	0	0	0	0	0	0	0	0	0	0	0	0	0	0	0	0	0	0	0	0	0	0	0	0	0	0	0	0	0	0	0	0	0	0	0	0	0	0	0	0	0
BSRf	0	0	0	0	0	0	0	0	0	0	0	0	0	0	0	0	0	0	0	0	0	0	0	0	0	0	0	0	0	0	0	0	0	0	0	0	0	0	0	0	0
Helitron3Na_Mam	0	0	0	0	0	0	0	0	0	0	0	0	0	0	0	0	0	0	0	0	0	0	0	0	0	0	0	0	0	0	0	0	0	0	0	0	0	0	0	0	0
MLT1E1	0	0	0	0	0	0	0	0	0	0	0	0	0	0	0	0	0	0	0	0	0	0	0	0	0	0	0	0	0	0	0	0	0	0	0	0	0	0	0	0	0
Tigger3d	0	0	0	0	0	0	0	0	0	0	0	0	0	0	0	0	0	0	0	0	0	0	0	2.40026	0	0	0	0	0	0	0	0	0	0	0	0	0	0	0	0	0
UCON84	0	0	0	0	0	0	0	0	0	0	0	0	0	0	0	0	0	0	0	0	0	0	0	0	0	0	0	0	0	0	0	0	0	0	0	0	0	0	0	0	0
LTR35	0	0	0	0	0	0	0	0	0	0	0	0	0	0	0	0	0	0	0	0	0	0	0	0	0	0	0	0	0	0	0	0	0	0	0	0	0	0	0	0	0
LTR45	0	0	0	0	0	0	0	0	0	0	0	0	0	0	0	0	0	0	0	0	0	0	0	0	0	0	0	0	0	0	0	0	0	0	0	0	0	0	0	0	0
AmnSINE1_HS	0	0	0	0	0	0	0	0	0	0	0	0	0	0	0	0	0	0	0	0	0	0	0	0	0	0	0	0	0	0	0	0	0	0	0	0	0	0	0	0	0
Tigger16a	0	0	0	0	0	0	0	0	0	0	0	0	0	0	0	0	0	0	0	0	0	0	0	0	0	0	0	0	0	0	0	0	0	0	0	0	0	0	0	0	0
CHARLIE2A	0	0	0	0	0	0	0	0	0	0	0	0	0	0	0	0	0	0	0	0	0	0	0	0	0	0	0	0	0	0	0	0	0	0	0	0	0	0	0	0	0
MLT1_I	0	0	0	0	0	0	0	0	0	0	0	0	0	0	0	0	0	0	0	0	0	0	0	0	0	0	0	0	0	0	0	0	0	0	0	0	0	0	0	0	0
SATR1	0	0	0	0	0	0	0	0	0	0	0	0	0	0	0	0	0	0	0	0	0	0	0	0	0	0	0	0	0	0	0	0	0	0	0	0	0	0	0	0	0
LTR1B1	0	0	0	0	0	0	0	0	0	0	0	0	0	0	0	0	0	0	0	0	0	0	0	0	0	0	0	0	0	0	0	0	0	0	0	0	0	0	0	0	0
MER52AI	0	0	0	0	0	0	0.659484	0	0	0	0	0	0	0	0	0	0	0	0	0	0.677292	0	0	0	0	0	0	0	0	0	0	0	0	0	0	0	0	0	0	0	0
MamRep605	0	0	0	0	0	0	0	0	0	0	0	0	0	0	0	0	0	0	0	0	0	0	0	0	0	0	0	0	0	0	0	0	0	0	0	0	0	0	0	0	0
L1MB7	0	0	0	0	0	0	0	0	0	0	0	0	0	0	0	0	0	0	0	0	0	0	0	0	0	0	0	0	0	0	0	0	0	0	0	0	0	0	0	0	0
MLT2E	0	0	0	0	0	0	0	0	0	0	0	0	0	0	0	0	0	0	0	0	0	0	0	0	0	0	0	0	0	0	0	0	0	0	0	0	0	0	0	0	0
MLT1K	0	0	0	0	0	0	0	0	0	0	0	0	0	0	0	0	0	0	0	0	0	0	0	0	0	0	0	0	0	0	0	0	0	0	0	0	0	0	0	0	0
MER115	0	0	0	0	0	0	0	0	0	0	0	0	0	0	0	0	0	0	0	0	0	0	0	0	0	0	0	0	0	0	0	0	0	0	0	0	0	0	0	0	0
L1P4a_5end	0	0	0	0	0	0	0	0	0	0	0	0	0	0	0	0	0	0	0	0	0	0	0	0	2.18993	0.772478	0	0	0	0	0	0	1.56171	0.989238	0	0	0	0	0	0	0
HERVL68	0	0	0	0	0	0	0	0	0	0	0	0	0	0	0	0	0	0	0	0	0	0	0	0	0	0	0	0	0	0	0	0	0	0	0	0	0	0	0	0	0
LTR3	0	1.62502	0	0	0	0	0.659484	0	0	0	0.886492	0	0	1.74229	0	0	0	0	0	0	0	0	0	0	0	1.54496	1.52384	1.88793	0	1.30528	0	0	0	0	0	0.778502	0	0.965422	0	0	0
TIGGER8	0	0	0	0	0	0	0	0	0	0	0	0	0	0	0	0	0	0	0	0	0	0	0	0	0	0	0	0	0	0	0	0	0	0	0	0	0	0	0	0	0
L1ME3A	0	0	0	0	0	0	0	0	0	0	0	0	0	0	0	0	0	0	0	0	0	0	0	0	0	0	0	0	0	0	0	0	0	0	0	0	0	0	0	0	0
MER76-int	0	0	0	0	0	0	0	0	0	0	0	0	0	0	0	0	0	0	0	0	0	0	0	0	0	0	0	0	0	0	0	0	0	0	0	0	0	0	0	0	0
Charlie19a	0	0	0	0	0	0	0	0	0	0	0	0	0	0	0	0	0	0	0	0	0	0	0	0	0	0	0	0	0	0	0	0	0	0	0	0	0	0	0	0	0
UCON99	0	0	0	0	0	0	0	0	0	0	0	0	0	0	0	0	0	0	0	0	0	0	0	0	0	0	0	0	0	0	0	0	0	0	0	0	0	0	0	0	0
UCON42	0	0	0	0	0	0	0	0	0	0	0	0	0	0	0	0	0	0	0	0	0	0	0	0	0	0	0	0	0	0	0	0	0	0	0	0	0	0	0	0	0
X4_LR	0	0	0	0	0	0	0	0	0	0	0	0	0	0	0	0	0	0	0	0	0	0	0	0	0	0	0	0	0	0	0	0	0	0	0	0	0	0	0	0	0
LTR81AB	0	0	0	0	0	0	0	0	0	0	0	0	0	0	0	0	0	0	0	0	0	0	0	0	0	0	0	0	0	0	0	0	0	0	0	0	0	0	0	0	0
MLT1A1	0	0	0	0	0	0	0	0	0	0	0	0	0	0	0	0	0	0	0	0	0	0	0	0	0	0	0	0	0	0	0	0	0	0	0	0	0	0	0	0	0
UCON79	0	0	0	0	0	0	0	0	0	0	0	0	0	0	0	0	0	0	0	0	0	0	0	0	0	0	0	0	0	0	0	0	0	0	0	0	0	0	0	0	0
MER34D	0	0	0	0	0	0	0	0.967332	0	0	0	0	0	0	0	0	0	0	0	0	0	0	0	0	0	0	0	0	0	0	0	0	0	0	0	0	0	0	0	0	0
L4	0	0	0	0	0	0	0	0	0	0	0	0	0	0	0	0	0	0	0	0	0	0	0	0	0	0	0	0	0	0	0	0	0	0	0	0	0	0	0	0	0
Helitron1Nb_Mam	0	0	0	0	0	0	0	0	0	0	0	0	0	0	0	0	0	0	0	0	0	0	0	0	0	0	0	0	0	0	0	0	0	0	0	0	0	0	0	0	0
LTR58	0	0	0	0	0	0	0	0	0	0	0	0	0	0	0	0	0	0	0	0	0	0	0	0	0	0	0	0	0	0	0	0	0	0	0	0	0	0	0	0	0
MLT-int	0	0	0	0	0	0	0	0	0	0	0	0	0	0	0	0	0	0	0	0	0	0	0	0	0	0	0	0	0	0	0	0	0	0	0	0	0.758877	0	0	0	0
L1M2C_5	0	0	0	0	0	0	0	0	0	0	0	0	0	0	0	0	0	0	0	0	0	0	0	0	0	0	0	0	0	0	0	0	0	0	0	0	0	0	0	0	0
UCON97	0	0	0	0	0	0	0	0	0	0	0	0	0	0	0	0	0	0	0	0	0	0	0	0	0	0	0	0	0	0	0	0	0	0	0	0	0	0	0	0	0
HERVKC4	0	0	0	19.9622	0	0	0	0	0	0	0	0	0	0	0	0	0	1.34025	0	0	0	0	0	0	0	0	0	0	0	0.652641	0	0	0	0	0	0.778502	0	0	0.983115	0	0
MER112	0	0	0	0	0	0	0	0	0	0	0	0	0	0	0	0	0	0	0	0	0	0	0	0	0	0	0	0	0	0	0	0	0	0	0	0	0	0	0	0	0
MER51A	0	0	0	0	0	0	0	0	0	0	0	0	0	0	0	0	0	0	0	0	0	0	0	0	0	0	0	0	0	0	0	0	0	0	0	0	0	0	0	0	0
UCON80	0	0	0	0	0	0	0	0	0	0	0	0	0	0	0	0	0	0	0	0	0	0	0	0	0	0	0	0	0	0	0	0	0	0	0	0	0	0	0	0	0
L1MB2	0	1.62502	0	2.49528	0	1.30539	0	0.967332	0	0	0.886492	0	0	0	0	0	0	0	0	0	0	0	0	1.20013	0	0	0.76192	0	0	0.652641	0	0	0	0	0	0	0	0	0	1.30052	1.57077
UCON60	0	0	0	0	0	0	0	0	0	0	0	0	0	0	0	0	0	0	0	0	0	0	0	0	0	0	0	0	0	0	0	0	0	0	0	0	0	0	0	0	0
HERV18	0	0	0	0.62382	0	0	0	0	0	0	0.886492	0	0	0	0	0	0	0	0	0	0	0	0	0	0	0	0	0	0	0	0	0	0	0	0	0	0	0	0	0	0
MLT2B4	0	0	0	0	0	0	0	0	0	0	0	0	0	0	0	0	0	0	0	0	0	0	0	0	0	0	0	0	0	0	0	0	0	0	0	0	0	0	0	0	0
MER116	0	0	0	0	0	0	0	0	0	0	0	0	0	0	0	0	0	0	0	0	0	0	0	0	0	0	0	0	0	0	0	0	0	0	0	0	0	0	0	0	0
MLT1H_I	0	0	0	0	0	0	0	0	0	0	0	0	0	0	0	0	0	0	0	0	0	0	0	0	0	0	0	0	0	0	0	0	0	0	0	0	0	0	0	0	0
MER34A	0	0	0	0	0	0	0	0	0	0	0	0	0	0	0	0	0	0	0	0	0	0	0	0	0	0	0	0	0	0	0	0	0	0	0	0	0	0	0	0	0
LTR32	0	0	0	0	0	0	0	0	0	0	0	0	0	0	0	0	0	0	0	0	0	0	0	0	0	0	0	0	0	0	0	0	0	0	0	0	0	0	0	0	0
MER51C	0	0	0	0	0	0	0	0	0	0	0	0	0	0	0	0	0	0	0	0	0	0	0	0	0	0	0	0	0	0	0	0	0	0	0	0.778502	0	0	0	0	0
MLT2F	0	0	0	0	0	0	0	0	0	0	0	0	0	0	0	0	0	0	0	0	0	0	0	0	0	0	0	0	0	0	0	0	0	0	0	0	0	0	0	0	0
LTR38C	0	0	0	0	0	0	0	0	0	0	0	0	0	0	0	0	0	0	0	0	0	0	0	0	0	0	0	0	0	0	0	0	0	0	0	0	0	0	0	0	0
L1MA5	0	0	0	0	1.62736	1.30539	0	0	0	1.57919	0	1.18186	0	0	0	0	0	0	0	0	0	0	0	0	0	0.772478	0	0	0	0	3.12342	0	0	0	0	0	0	0	0	0	0
MLT1B	0	0	0	0	0	0	0	0	0	0	0	0	0	0	0	0	0	0	0	0	0	0	0	0	0	0	0	0	0	0	0	0	0	0	0	0	0	0	0	0	0
L1MEf_5end	0	0	0	0	0	0	0	0	0	0	0	0	0	0	0	0	0	0	0	0	0	0	0	0	0	0	0	0	0	0	0	0	0	0	0	0	0	0	0	0	0
UCON71	0	0	0	0	0	0	0	0	0	0	0	0	0	0	0	0	0	0	0	0	0	0	0	0	0	0	0	0	0	0	0	0	0	0	0	0	0	0	0	0	0
UCON89	0	0	0	0	0	0	0	0	0	0	0	0	0	0	0	0	0	0	0	0	0	0	0	0	0	0	0	0	0	0	0	0	0	0	0	0	0	0	0	0	0
CHARLIE10	0	0	0	0	0	0	0	0	0	0	0	0	0.856831	0	0	0	0	0	0	0	0	0	0	0	0	0	0	0	0	0	0	0	0	0	0	0	0	0	0	0	0
UCON56	0	0	0	0	0	0	0	0	0	0	0	0	0	0	0	0	0	0	0	0	0	0	0	0	0	0	0	0	0	0	0	0	0	0	0	0	0	0	0	0	0
MER73	0	0	0	0	0	0	0	0	0	0	0	0	0	0	0	0	0	0	0	0	0	0	0	0	0	0	0	0	0	0	0	0	0	0	0	0	0	0	0	0	0
LTR16E2	0	0	0	0	0	0	0	0	0	0	0	0	0	0	0	0	0	0	0	0	0	0	0	0	0	0	0	0	0	0	0	0	0	0	0	0	0	0	0	0	0
UCON93	0	0	0	0	0	0	0	0	0	0	0	0	0	0	0	0	0	0	0	0	0	0	0	0	0	0	0	0	0	0	0	0	0	0	0	0	0	0	0	0	0
MER34-int	0	0	0	0	0	0	0	0	0	0	0	0	0	0	0	0	0	0	0	0	0	0	0	0	0	0	0	0	0	0	0	0	0	0	0	0	0	0	0	0	0
X20_LINE	0	0	0	0	0	0	0	0	0	0	0	0	0	0	0	0	0	0	0	0	0	0	0	0	0	0	0	0	0	0	0	0	0	0	0	0	0	0	0	0	0
X19_LINE	0	0	0	0	0	0	0	0	0	0	0	0	0	0	0	0	0	0	0	0	0	0	0	0	0	0	0	0	0	0	0	0	0	0	0	0	0	0	0	0	0
LTR24B	0	0	0	0	0	0	0	0	0	0	0	0	0	0	0	0	0	0	0	0	0	0	0	0	0	0	0	0	0	0	0	0	0	0	0	0	0	0	0	0	0
UCON33	0	0	0	0	0	0	0	0	0	0	0	0	0	0	0	0	0	0	0	0	0	0	0	0	0	0	0	0	0	0	0	0	0	0	0	0	0	0	0	0	0
LTR47B	0	0	0	0	0	0	0	0	0	0	0	0	0	0	0	0	0	0	0	0	0	0	0	0	0	0	0	0	0	0	0	0	0	0	0	0	0	0	0	0	0
LTR53-int	0	0	0	0	0	0	0	0	0	0	0	0	0	0	0	0	0	0	0	0	0	0	0	0	0	0	0	0	0	0	0	0	0	0	0	0	0	0	0	0	0
MER61C	0	0	0	0	0	0	0	0	0	0	0	0	0	0	0	0	0	0	0	0	0	0	0	0	0	0	0	0	0	0	0	0	0	0	0	0	0	0	0	0	0
Ricksha_a	0	0	0	0	0	0	0	0	0	0	0	0	0	0	0	0	0	0	0	0	0	0	0	0	0	0	0	0	0	0	0	0	0	0	0	0	0	0	0	0	0
LTR47B2	0	0	0	0	0	0	0	0	0	0	0	0	0	0	0	0	0	0	0	0	0	0	0	0	0	0	0	0	0	0	0	0	0	0	0	0	0	0	0	0	0
TIGGER7	0	0	1.63096	2.49528	0.813678	0	0	0	0	0.789593	0	1.18186	0	0	0	3.88214	1.49398	1.34025	0	0	0	0	0	0	0	0	0	0	0	0.652641	0	0	1.56171	0	0	0	0	0.965422	0	0	0
MER65I	0	0	0	0	0	0	0	0	0	0	0	0	0	0	0	0	0	0	0	0	0	0	0	0	0	0	0	0	0	0	0	0	0	0	0	0	0	0	0	0	0
MER34B	0	0	0	0	0	0	0	0	0	0	0	0	0	0	0	0	0	0	0	0	0	0	0	0	0	0	0	0	0	0	0	0	0	0	0	0	0	0	0	0	0
MLT1E2	0	0	0	0	0	0	0	0	0	0	0	0	0	0	0	0	0	0	0	0	0	0	0	0	0	0	0	0	0	0	0	0	0	0	0	0	0	0	0	0	0
L1MDA_5	0	0	0	0	0	0	0	0	0	0	0	0	0	0	0	0	0	0	0	0	0	0	0	0	0	0	0	0	0	0	0	0	0	0	0	0	0	0	0	0	0
ERV24_Prim	0	0	0	0	0	0	0	0	0	0	0	0	0	0	0	0	0	0	0	0	0	0	0	0	0	0	0	0	0	0	0	0	0	0.989238	0	0	0	0	0	0	0
UCON39	0	0	0	0	0	0	0	0	0	0	0	0	0	0	0	0	0	0	0	0	0	0	0	0	0	0	0	0	0	0	0	0	0	0	0	0	0	0	0	0	0
ALRa	0	0	0	0	0	0	0	0	0	0	0	0	0	0	0	0	0	0	0	0	0	0	0	0	0	0	0	0	0	0	0	0	0	0	0	0	0	0	0	0	0
UCON96	0	0	0	0	0	0	0	0	0	0	0	0	0	0	0	0	0	0	0	0	0	0	0	0	0	0	0	0	0	0	0	0	0	0	0	0	0	0	0	0	0
EUTREP1	0	0	0	0	0	0	0	0	0	0	0	0	0	0	0	0	0	0	0	0	0	0	0	0	0	0	0	0	0	0	0	0	0	0	0	0	0	0	0	0	0
MLT1M	0	0	0	0	0	0	0	0	0	0	0	0	0	0	0	0	0	0	0	0	0	0	0	0	0	0	0	0	0	0	0	0	0	0	0	0	0	0	0	0	0
GSATX	0	0	0	0	0	0	0	0	0	0	0	0	0	0	0	0	0	0	0	0	0	0	0	0	0	0	0	0	0	0	0	0	0	0	0	0	0	0	0	0	0
ERVL-E	0	0	0	0	0	0	0	0	0	0	0	0	0	0	0	0	0	0	0	0	0	0	0	0	0	0	0	0	0	0	0	0	0	0	0	0	0	0	0	0	0
MER30B	0	0	0	0	0	0	0	0	0	0	0	0	0	0	0	0	0	0	0	0	0.677292	0	0	0	0	0	0	0	0	0	0	0	0	0	0	0	0	0	0	0	0
LTR75B	0	0	0	0	0	0	0	0	0	0	0	0	0	0	0	0	0	0	0	0	0	0	0	0	0	0	0	0	0	0	0	0	0	0	0	0	0	0	0	0	0
Eutr3	0	0	0	0	0	0	0	0	0	0	0	0	0	0	0	0	0	0	0	0	0	0	0	0	0	0	0	0	0	0	0	0	0	0	0	0	0	0	0	0	0
Eutr16	0	0	0	0	0	0	0	0	0	0	0	0	0	0	0	0	0	0	0	0	0	0	0	0	0	0	0	0	0	0	0	0	0	0	0	0	0	0	0	0	0
MER50C	0	0	0	0	0	0	0	0	0	0	0	0	0	0	0	0	0	0	0	0	0	0	0	0	0	0	0	0	0	0	0	0	0	0	0	0	0	0	0	0	0
MER58B	0	0	0	0	0	0	0	0	0	0	0	0	0	0	0	0	0	0	0	0	0	0	0	0	0	0	0	0	0	0	0	0	0	0	0	0	0	0	0	0	0
MER75A	0	0	0	0	0	0	0	0	0	0	0	0	0	0	0	0	0	0	0	0	0	0	0	0	0	0	0	0	0	0	0	0	0	0	0	0	0	0	0	0	0
TIGGER9	0	0	0	0	0	0	0	0	0	0	0	0	0	0	0	0	0	0	0	0	0	0	0	0	0	0	0	0	0	0	0	0	0	0	0	0	0	0	0	0	0
HERV23	0	0	0	0	0	0	0	0	0	0	0	0	0	0	0	0	0	0	0	0	0	0	0	0	0	0	0	0	0	0	0	0	0	0	0	0	0	0	0	0	0
ALRb	0	0	0	0	0	0	0	0	0	0	0	0	0	0	0	0	0	0	0	0	0	0	0	0	0	0	0	0	0	0	0	0	0	0	0	0	0	0	0	0	0
MER31	0	0	0	0	0	0	0	0	0	0	0	0	0	0	0	0	0	0	0	0	0	0	0	0	0	0	0	0	0	0	0	0	0	0	0	0	0	0	0	0	0
L1MEg_5end	0	0	0	0	0	0	0	0	0	0	0	0	0	0	0	0	0	0	0	0	0	0	0	0	0	0	0	0	0	0	0	0	0	0	0	0	0	0	0	0	0
LTR31	0	0	0	0	0	0	0	0	0	0	0	0	0	0	0	0	0	0	0	0	0	0	0	0	0	0	0	0	0	0	0	0	0	0	0	0	0	0	0	0	0
UCON55	0	0	0	0	0	0	0	0	0	0	0	0	0	0	0	0	0	0	0	0	0	0	0	0	0	0	0	0	0	0	0	0	0	0	0	0	0	0	0	0	0
MER101	0	0	0	0	0	0	0	0	0	0	0	0	0	0	0	0	0	0	0	0	0	0	0	0	0	0	0	0	0	0	0	0	0	0	0	0	0	0	0	0	0
UCON94	0	0	0	0	0	0	0	0	0	0	0	0	0	0	0	0	0	0	0	0	0	0	0	0	0	0	0	0	0	0	0	0	0	0	0	0	0	0	0	0	0
SATR2	0	0	0	0	0	0	0	0	0	0	0	0	0	0	0	0	0	0	0	0	0	0	0	0	0	0	0	0	0	0	0	0	0	0	0	0	0	0	0	0	0
X28_DNA	0	0	0	0	0	0	0	0	0	0	0	0	0	0	0	0	0	0	0	0	0	0	0	0	0	0	0	0	0	0	0	0	0	0	0	0	0	0	0	0	0
MER97A	0	0	0	0	0	0	0	0	0	0	0	0	0	0	0	0	0	0	0	0	0	0	0	0	0	0	0	0	0	0	0	0	0	0	0	0	0	0	0	0	0
MER87	0	0	0	0	0	0	0	0	0	0	0	0	0	0	0	0	0	0	0	0	0	0	0	0	0	0	0	0	0	0	0	0	0	0	0	0	0	0	0	0	0
MER66C	0	0	0	0	0	0	0	0	0	0	0	0	0	0	0	0	0	0	0	0	0	0	1.47838	0	0	0	0	0	0	0	0	0	0	0	0	0	0	0	0	0	0
ACRO1	0	0	0	0	0	0	0	0	0	0	0	0	0	0	0	0	0	0	0	0	0	0	0	0	0	0	0	0	0	0	0	0	0	0	0	0	0	0	0	0	0
MER6B	0	0	0	0	0	0	0	0	0	0	0	0	0	0	0	0	0	0	0	0	0	0	0	0	0	0	0	0	0	0	0	0	0	0	0	0	0	0	0	0	0
HERVK13I	0	0	0	0	0	0	0	0	0	0.789593	0	1.18186	0.856831	0	0	0	0	0	0	0	0	0	0	2.40026	0	0	0	0.943966	0	0	0	0	0	0	0	0	0	0	0	0	0
X21_LINE	0	0	0	0	0	0	0	0	0	0	0	0	0	0	0	0	0	0	0	0	0	0	0	0	0	0	0	0	0	0	0	0	0	0	0	0	0	0	0	0	0
LTR23	0	0	0	0	0	0	0	0	0	0	0	0	0	0	0	0	0	0	0	0	0	0	0	0	0	0	0	0	0	0	0	0	0	0	0	0	0	0	0	0	0
Tigger4a	0	0	0	0	0	0	0	0	0	0	0	0	0	0	0	0	0	0	0	0	0	0	0	0	0	0	0	0	0	0	0	0	0	0	0	0	0	0	0	0	0
LTR46	0	0	0	0	0	0	0	0	0	0	0	0	0	0	0	0	0	0	0	0	0	0	0	0	0	0	3.04768	0	0	0	0	0	0	0	0	0	0	0	0	0	0
X13_DNA	0	0	0	0	0	0	0	0	0	0	0	0	0	0	0	0	0	0	0	0	0	0	0	0	0	0	0	0	0	0	0	0	0	0	0	0	0	0	0	0	0
MamGypLTR1c	0	0	0	0	0	0	0	0	0	0	0	0	0	0	0	0	0	0	0	0	0	0	0	0	0	0	0	0	0	0	0	0	0	0	0	0	0	0	0	0	0
LTR24C	0	0	0	0	0	0	0	0	0	0	0	0	0	0	0	0	0	0	0	0	0	0	0	0	0	0	0	0	0	0	0	0	0	0	0	0	0	0	0	0	0
L1M2B_5	0	0	0	0	0	0	0	0	0	0	0	0	0	0	0	0	0	0	0	0	0	0	0	0	0	0	0	0	0	0	0	0	0	0	0	0	0	0	0	0	0
MER54	0	0	0	0	0	0	0	0	0	0	0	0	0	0	0	0	0	0	0	0	0	0	0	0	0	0	0	0	0	0	0	0	0	0	0	0	0	0	0	0	0
MARE4	0	0	0	0	0	0	0	0	0	0	0	0	0	0	0	0	0	0	0	0	0	0	0	0	0	0	0	0	0	0	0	0	0	0	0	0	0	0	0	0	0
MER21A	0	0	0	0	0	0	0	0	0	0	0	0	0	0	0	0	0	0	0	0	0	0	0	0	0	0	0	0	0	0	0	0	0	0	0	0	0	0	0	0	0
LTR60B	0	0	0	0	0	0	0	0	0	0	0	0	0	0	0	0	0	0	0	0	0	0	0	0	0	0	0	0	0	0	0	0	0	0	0	0	0	0	0	0	0
Eutr13	0	0	0	0	0	0	0	0	0	0	0	0	0	0	0	0	0	0	0	0	0	0	0	0	0	0	0	0	0	0	0	0	0	0	0	0	0	0	0	0	0
UCON37	0	0	0	0	0	0	0	0	0	0	0	0	0	0	0	0	0	0	0	0	0	0	0	0	0	0	0	0	0	0	0	0	0	0	0	0	0	0	0	0	0
LTR86B1	0	0	0	0	0	0	0	0	0	0	0	0	0	0	0	0	0	0	0	0	0	0	0	0	0	0	0	0	0	0	0	0	0	0	0	0	0	0	0	0	0
TIGGER2	0	4.87506	8.15479	9.3573	8.95046	9.13776	6.59484	4.83666	6.2153	11.8439	3.54597	5.90931	6.85464	4.35574	10.8341	9.31714	4.48195	8.04152	5.78759	3.82699	6.09563	4.23377	4.43515	8.40091	12.0446	6.17982	5.33344	16.0474	7.42796	6.52641	8.74559	4.07615	12.4937	6.92466	6.59899	3.11401	6.07102	2.89627	0.983115	5.2021	4.7123
UCON49	0	0	0	0	0	0	0	0	0	0	0	0	0	0	0	0	0	0	0	0	0	0	0	0	0	0	0	0	0	0	0	0	0	0	0	0	0	0	0	0	0
LTR26B	0	0	0	0	0	0	0	0	0	0	0	0	0	0	0	0	0	0	0	0	0	0	0	0	0	0	0	0	0	0	0	0	0	0	0	0	0	0	0	0	0
MER49	0	0	0	0	0	0	0	0	0	0	0	1.18186	0	0	0	0	0	0	0	0	0	0	0	0	0	0	0	0	0	0	0	0	0	0	0	0	0	0	0	0	0
MER91B	0	0	0	0	0	0	0	0	0	0	0	0	0	0	0	0	0	0	0	0	0	0	0	0	0	0	0	0	0	0	0	0	0	0	0	0	0	0	0	0	0
L1MB5	0	0	0	0	0	0	0	0	0	0	0	0	0	0	0	0	0	0	0	0	0	0	0	0	0	0	0	0	0	0	0	0	0	0	0	0	0	0	0	0	0
Tigger14a	0	0	0	0	0	0	0	0	0	0	0	0	0	0	0	0	0	0	0	0	0	0	0	0	0	0	0	0	0	0	0	0	0	0	0	0	0	0	0	0	0
MLT1J	0	0	0	0	0	0	0	0	0	0	0	0	0	0	0	0	0	0	0	0	0	0	0	0	0	0	0	0	0	0	0	0	0	0	0	0	0	0	0	0	0
UCON90	0	0	0	0	0	0	0	0	0	0	0	0	0	0	0	0	0	0	0	0	0	0	0	0	0	0	0	0	0	0	0	0	0	0	0	0	0	0	0	0	0
LTR16B1	0	0	0	0	0	0	0	0	0	0	0	0	0	0	0	0	0	0	0	0	0	0	0	0	0	0	0	0	0	0	0	0	0	0	0	0	0	0	0	0	0
MER57E2	0	0	0	0	0	0	0	0	0	0	0	0	0	0	0	0	0	0	0	0	0	0	0	0	0	0	0	0	0	0	0	0	0	0	0	0	0	0	0	0	0
MER54B	0	0	0	0	0	0	0	0	0	0	0	0	0	0	0	0	0	0	0	0	0	0	0	0	0	0	0	0	0	0	0	0	0	0	0	0	0	0	0	0	0
MER113B	0	0	0	0	0	0	0	0	0	0	0	0	0	0	0	0	0	0	0	0	0	0	0	0	0	0	0	0	0	0	0	0	0	0	0	0	0	0	0	0	0
GSAT	0	1.62502	1.63096	0	0	0	0	0	0	0	0	0	0	0.871147	0.98492	0	0	0	0	0	0	0	0	0	0	0	0	0.943966	0	1.30528	0.624685	0	0	0	0	0.778502	0	0.965422	0.983115	0	0
Charlie28	0	0	0	0	0	0	0	0	0	0	0	0	0	0	0	0	0	0	0	0	0	0	0	0	0	0	0	0	0	0	0	0	0	0	0	0	0	0	0	0	0
L1P4d_5end	0	0	0	0	0	0	0	0	0	0	0	0	0	0	0	0	0	0	0	0	0	0	0	0	0	0	0	0	0	0	0	0	0	0	0	0	0	0	0	0	0
MER124	0	0	0	0	0	0	0	0	0	0	0	0	0	0	0	0	0	0	0	0	0	0	0	0	0	0	0	0	0	0	0	0	0	0	0	0	0	0	0	0	0
MER74	0	0	0	0	0	0	0	0	0	0	0	0	0	0	0	0	0	0	0	0	0	0	0	0	0	0	0	0	0	0	0	0	0	0	0	0	0	0	0	0	0
L1MB4_5	0	0	0	0	0	0	0	0	0	0	0	0	0	0	0	0	0	0	0	0	0	0	0	0	0	0	0	0	0	0	0	0	0	0	0	0	0	0	0	0	0
LTR91	0	0	0	0	0	0	0	0	0	0	0	0	0	0	0	0	0	0	0	0	0	0	0	0	0	0	0	0	0	0	0	0	0	0	0	0	0	0	0	0	0
LTR65	0	0	0	0	0	0	0	0	0	0	0	0	0	0	0	0	0	0	0	0	0	0	0	0	0	0	0	0	0	0	0	0	0	0	0	0	0	0	0	0	0
LTR1C2	0	0	0	0	0	0	0	0	0	0	0	0	0	0	0	0	0	0	0	0	0	0	0	0	0	0	0	0	0	0	0	0	0	0	0	0	0	0	0	0	0
ERV3-16A3_LTR	0	0	0	0	0	0	0	0	0	0	0	0	0	0	0	0	0	0	0	0	0	0	0	0	0	0	0	0	0	0	0	0	0	0	0	0	0	0	0	0	0
LTR72	0	0	0	0	0	2.61079	0	0	0	0	0	0	0	0	0	0	0	0	0	0	0	0	0	0	0	0	0	0	0.928495	0	0	0	0	0	0	0	0	0	0	0	0
LTR53B	0	0	0	0	0	0	0	0	0	0	0	0	0	0	0	0	0	0	0	0	0	0	0	0	0	0	0	0	0	0	0	0	0	0	0	0	0	0	0	0	0
MER58A	0	0	0	0	0	0	0	0	0	0	0	0	0	0	0	0	0	0	0	0	0	0	0	0	0	0	0	0	0	0	0	0	0	0	0	0	0	0	0	0	0
L1MD1	0	0	0	0	0	0	0	0	0	0	0	0	0	0	0	0	0	0	0	0	0	0	0	0	0	0	0	0	0	0	0	0	0	0	0	0	0	0	0	0	0
LTR1F2	0	0	0	0	0	0	0	0	0	0	0	0	0	0	0	0	0	0	0	0	0	0	0	0	1.09497	0	0	0	0	0	0	0	0	0	0	0	0	0	0	0	0
LTR35B	0	0	0	0	0	0	0	0	0	0	0	0	0	0	0	0	0	0	0	0	0	0	0	0	0	0	0	0	0	0	0	0	0	0	0	0	0	0	0	0	0
Charlie18a	0	0	0	0	0	0	0	0	0	0	0	0	0	0	0	0	0	0	0	0	0	0	0	0	0	0	0	0	0	0	0	0	0	0	0	0	0	0	0	0	0
ALR2	0	0	0	0	0	0	0	0	0	0	0	0	0	0	0	0	0	0	0	0	0	0	0	0	0	0.772478	0	0	0	0	0	0	1.56171	0	0	0	0	0	0	0	0
L1M2A1_5	0	0	0	0	0	0	0	0	0	0	0	0	0	0	0	0	0	0	0	0	0	0	0	0	0	0	0	0	0	0	0	0	0	0	0	0	0	0	0	0	0
EuthAT-2B	0	0	0	0	0	0	0	0	0	0	0	0	0	0	0	0	0	0	0	0	0	0	0	0	0	0	0	0	0	0	0	0	0	0	0	0	0	0	0	0	0
L1MB8	0	0	0	0	0	0	0	0	0	0	0	0	0	0	0	0	0	0	0	0	0	0	0	0	0	0	0	0	0	0	0	0	0	0	0	0	0	0	0	0	0
MLT1N2	0	0	0	0	0	0	0	0	0	0	0	0	0	0	0	0	0	0	0	0	0	0	0	0	0	0	0	0	0	0	0	0	0	0	0	0	0	0	0	0	0
MER74A	0	0	0	0	0	0	0	0	0	0	0	0	0	0	0	0	0	0	0	0	0	0	0	0	0	0	0	0	0	0	0	0	0	0	0	0	0	0	0	0	0
MamRep564	0	0	0	0	0	0	0	0	0	0	0	0	0	0	0	0	0	0	0	0	0	0	0	0	0	0	0	0	0	0	0	0	0	0	0	0	0	0	0	0	0
X29b_DNA	0	0	0	0	0	0	0	0	0	0	0	0	0	0	0	0	0	0	0	0	0	0	0	0	0	0	0	0	0	0	0	0	0	0	0	0	0	0	0	0	0
Tigger16b	0	0	0	0	0	0	0	0	0	0	0	0	0	0	0	0	0	0	0	0	0	0	0	0	0	0	0	0	0	0	0	0	0	0	0	0	0	0	0	0	0
LTR33C	0	0	0	0	0	0	0	0	0	0	0	0	0	0	0	0	0	0	0	0	0	0	0	0	0	0	0	0	0	0	0	0	0	0	0	0	0	0	0	0	0
LTR80A	0	0	0	0	0	0	0	0	0	0	0	0	0	0	0	0	0	0	0	0	0	0	0	0	0	0	0	0	0	0	0	0	0	0	0	0	0	0	0	0	0
HERV38I	0	0	0	0	0	0	0	0	0	0	0	0	0	0	0	0	0	0	0	0	0	0	0	0	0	0	0	0	0	0	0	0	0	0	0	1.557	0	0	0	0	0
L1M2A_5	0	0	0	0	0	0	0	0	0	0	0	0	0	0	0	0	0	0	0	0	0	0	0	0	0	0	0	0	0	0	0	0	0	0	0	0	0	0	0	0	0
MER5C	0	0	0	0	0	0	0	0	0	0	0	0	0	0	0	0	0	0	0	0	0	0	0	0	0	0	0	0	0	0	0	0	0	0	0	0	0	0	0	0	0
MER66A	0	0	0	0	0	0	0	0	0	0	0	0	0	0	0	0	0	0	0	0	0	0	0	0	0	0	0	0	0	0	0	0	0	0	0	0	0	0	0	0	0
ALRa_	0	0	0	0	0	0	0	0	0	0	0	0	0	0	0	0	0	0	0	0	0	0	0	0	0	0	0	0	0	0	0	0	0	0	0	0	0	0	0	0	0
L2C	0	0	0	0	0	0	0	0	0	0	0	0	0	0	0	0	0	0	0	0	0	0	0	0	0	0	0	0	0	0	0	0	0	0	0	0	0	0	0	0	0
L1PB3	0	1.62502	1.63096	0.62382	0.813678	1.30539	1.31897	1.93466	2.07177	1.57919	0	0	0	0	0.98492	0	0	0	0	0	2.70917	0	0	2.40026	2.18993	0.772478	0	1.88793	0.928495	1.30528	0.624685	2.03807	0	2.96771	0	1.557	0	0.965422	0	1.30052	0
Eutr7	0	0	0	0	0	0	0	0	0	0	0	0	0	0	0	0	0	0	0	0	0	0	0	0	0	0	0	0	0	0	0	0	0	0	0	0	0	0	0	0	0
MER35	0	0	1.0873	0.62382	0	0	0.659484	0	2.07177	0	0	0	0	0	0	0	0	0	0	1.27566	0	0.846754	0	1.20013	0	0.772478	0	0.943966	0	0.652641	0	1.01904	1.56171	0	0	0	0	0	0	0	0
X33a_DNA	0	0	0	0	0	0	0	0	0	0	0	0	0	0	0	0	0	0	0	0	0	0	0	0	0	0	0	0	0	0	0	0	0	0	0	0	0	0	0	0	0
LTR28	0	0	0	0.62382	0	0	0	0.967332	0	0	0	0	0	0	0	0	0	0	0	0	0	0	0	0	0	0	0	0	0	0	0	0	0	0	0	0	0	0	0	0	0
UCON45	0	0	0	0	0	0	0	0	0	0	0	0	0	0	0	0	0	0	0	0	0	0	0	0	0	0	0	0	0	0	0	0	0	0	0	0	0	0	0	0	0
MER58D	0	0	0	0	0	0	0	0	0	0	0	0	0	0	0	0	0	0	0	0	0	0	0	0	0	0	0	0	0	0	0	0	0	0	0	0	0	0	0	0	0
MER58C	0	0	0	0	0	0	0	0	0	0	0	0	0	0	0	0	0	0	0	0	0	0	0	0	0	0	0	0	0	0	0	0	0	0	0	0	0	0	0	0	0
LTR54	0	0	0	0	0	0	0	0	0	0	0	0	0	0	0	0	0	0	0	0	0	0	0	0	0	0	0	0	0	0	0	0	0	0	0	0	0	0	0	0	0
MER4CL34	0	0	0	0	0	0	0	0	0	0	0	0	0	0	0	0	0	0	0	0	0	0	0	0	0	0	0	0	0	0	0	0	0	0	0	0	0	0	0	0	0
L1P4e_5end	0	0	0	0	1.62736	0	0	0.967332	0	0	0	0	0	0	0	0	0	0	0	0	0	0	0	0	0	0	0.76192	0	0	0	0	0	0	0	0	0	0	0	0	0	0.785383
MARE7	0	0	0	0	0	0	0	0	0	0	0	0	0	0	0	0	0	0	0	0	0	0	0	0	0	0	0	0	0	0	0	0	0	0	0	0	0	0	0	0	0
UCON106	0	0	0	0	0	0	0	0	0	0	0	0	0	0	0	0	0	0	0	0	0	0	0	0	0	0	0	0	0	0	0	0	0	0	0	0	0	0	0	0	0
L1MD3	0	0	0	0	0	0	0	0	0	0	0	0	0	0	0	0	0	0	0	0	0	0	0	0	0	0	0	0	0	0	0	0	0	0	0	0	0	0	0	0	0
BSRd	0	0	0	0	0	0	0	0	0	0	0	0	0	0	0	0	0	0	0	0	0	0	0	0	0	0	0	0	0	0	0	0	0	0	0	0	0	0	0	0	0
Eutr11	0	0	0	0	0	0	0	0	0	0	0	0	0	0	0	0	0	0	0	0	0	0	0	0	0	0	0	0	0	0	0	0	0	0	0	0	0	0	0	0	0
HERV57I	0	0	0.543652	0	0	0	0	1.93466	0	0	0	0	0	0	0	1.55286	0	1.34025	0	0	0	0	0	0	0	0	0	0	0.928495	0	0	0	1.56171	0	0	0	0	0	0	1.30052	0
MER46C	0	0	0	0	0	0	0	0	0	0	0	0	0	0	0	0	0	0	0	0	0	0	0	0	0	0	0	0	0	0	0	0	0	0	0	0	0	0	0	0	0
Eutr12	0	0	0	0	0	0	0	0	0	0	0	0	0	0	0	0	0	0	0	0	0	0	0	0	0	0	0	0	0	0	0	0	0	0	0	0	0	0	0	0	0
MER135	0	0	0	0	0	0	0	0	0	0	0	0	0	0	0	0	0	0	0	0	0	0	0	0	0	0	0	0	0	0	0	0	0	0	0	0	0	0	0	0	0
EuthAT-1	0	0	0	0	0	0	0	0	0	0	0	0	0	0	0	0	0	0	0	0	0	0	0	0	0	0	0	0	0	0	0	0	0	0	0	0	0	0	0	0	0
Charlie26a	0	0	0	0	0	0	0	0	0	0	0	0	0	0	0	0	0	0	0	0	0	0	0	0	0	0	0	0	0	0	0	0	0	0	0	0	0	0	0	0	0
MER119	0	0	0	0	0	0	0	0	0	0	0	0	0	0	0	0	0	0	0	0	0	0	0	0	0	0	0	0	0	0	0	0	0	0	0	0	0	0	0	0	0
FORDPREFECT	0	0	0	0	0	0	0	0	0	0	0	0	0	0	0	0	0	0	0	0	0	0	0	0	0	0	0	0	0	0	0	0	0	0	0	0	0	0	0	0	0
X6b_DNA	0	0	0	0	0	0	0	0	0	0	0	0	0	0	0	0	0	0	0	0	0	0	0	0	0	0	0	0	0	0	0	0	0	0	0	0	0	0	0	0	0
ALU	0	0	0	0	0	0	0	0	0	0	0	0	0	0	0	0	0	0	0	0	0	0	0	0	0	0	0	0	0	0	0	0	0	0	0	0	0	0	0	0	0
LTR88c	0	0	0	0	0	0	0	0	0	0	0	0	0	0	0	0	0	0	0	0	0	0	0	0	0	0	0	0	0	0	0	0	0	0	0	0	0	0	0	0	0
PrimLTR79	0	0	0	0	0	0	0	0	0	0	0	0	0	0	0	0	0	0	0	0	0	0	0	0	0	0	0	0	0	0	0	0	0	0	0	0	0	0	0	0	0
MER68C	0	0	0	0	0	0	0	0	0	0	0	0	0	0	0	0	0	0	0	0	0	0	0	0	0	0	0	0	0	0	0	0	0	0	0	0	0	0	0	0	0
X11_DNA	0	0	0	0	0	0	0	0	0	0	0	0	0	0	0	0	0	0	0	0	0	0	0	0	0	0	0	0	0	0	0	0	0	0	0	0	0	0	0	0	0
LTR22B2	0	0	0	0.62382	1.62736	1.30539	0.659484	2.902	0	0	0	0	0	0	0	0.776428	0	0	0	0	0	0	0	2.40026	1.09497	2.31743	0	0	0	0	0	0	0	1.97848	3.2995	0.778502	0	0	0.983115	1.30052	0
MIR	0	0	0	0	0	0	0	0	0	0	0	0	0	0	0	0	0	0	0	0	0	0	0	0	0	0	0	0	0	0	0	0	0	0	0	0	0	0	0	0	0
MER95	0	0	0	0	0	0	0	0	0	0	0	0	0	0	0	0	0	0	0	0	0	0	0	0	0	0	0	0	0	0	0	0	0	0	0	0	0	0	0	0	0
X12_DNA	0	0	0	0	0	0	0	0	0	0	0	0	0	0	0	0	0	0	0	0	0	0	0	0	0	0	0	0	0	0	0	0	0	0	0	0	0	0	0	0	0
EUTREP7	0	0	0	0	0	0	0	0	0	0	0	0	0	0	0	0	0	0	0	0	0	0	0	0	0	0	0	0	0	0	0	0	0	0	0	0	0	0	0	0	0
MER57C2	0	0	0	0	0	0	0	0	0	0	0	0	0	0	0	0	0	0	0	0	0	0	0	0	0	0	0	0	0	0	0	0	0	0	0	0	0	0	0	0	0
MER122	0	0	0	0	0	0	0	0	0	0	0	1.18186	0	0	0	0	0	0	0	0	0	0	0	0	0	0	0	0	0	0	0	0	0	0	0	0	0	0	0	0	0
LTR8B	0	0	0	0	0	0	0	0	0	0	0	0	0	0	0	0	0	0	0	0	0	0	0	0	0	0	0	0	0	0	0	0	0	0	3.2995	0	0	0	0	0	0
LTR86C	0	0	0	0	0	0	0	0	0	0	0	0	0	0	0	0	0	0	0	0	0	0	0	0	0	0	0	0	0	0	0	0	0	0	0	0	0	0	0	0	0
UCON73	0	0	0	0	0	0	0	0	0	0	0	0	0	0	0	0	0	0	0	0	0	0	0	0	0	0	0	0	0	0	0	0	0	0	0	0	0	0	0	0	0
L1MEB_5	0	0	0	0	0	0	0	0	0	0	0	0	0	0	0	0	0	0	0	0	0	0	0	0	0	0	0	0	0	0	0	0	0	0	0	0	0	0	0	0	0
MARE10	0	0	0	0	0	0	0	0	0	0	0	0	0	0	0	0	0	0	0	0	0	0	0	0	0	0	0	0	0	0	0	0	0	0	0	0	0	0	0	0	0
LTR77B	0	0	0	0	0	0	0	0	0	0	0	0	0	0	0	0	0	0	0	0	0	0	0	0	0	0	0	0	0	0	0	0	0	0	0	0	0	0	0	0	0
MER69C	0	0	0	0	0	0	0	0	0	0	0	0	0	0	0	0	0	0	0	0	0	0	0	0	0	0	0	0	0	0	0	0	0	0	0	0	0	0	0	0	0
L1PA12_5	0	8.12511	6.52383	5.61438	10.5778	15.6647	6.59484	2.902	0	6.31674	3.54597	3.54559	9.42514	13.9384	1.96984	1.55286	2.98797	4.02076	2.89379	5.10266	10.1594	7.62079	8.8703	2.40026	5.47483	3.86239	8.38112	4.71983	2.78548	2.61057	11.869	4.07615	3.12342	9.89238	1.64975	3.11401	3.79438	8.6888	7.86492	2.60105	9.4246
MER4A	0	1.62502	1.0873	0	3.25471	1.30539	0.659484	0	1.03588	0.789593	0	2.36372	6.85464	0	0.98492	1.55286	0	0	0	2.55133	1.35458	0	1.47838	6.00065	0	1.54496	0	0.943966	0.928495	3.91585	0	0	0	1.97848	0	2.33551	2.27663	1.93084	0.983115	0	1.57077
UCON59	0	0	0	0	0	0	0	0	0	0	0	0	0	0	0	0	0	0	0	0	0	0	0	0	0	0	0	0	0	0	0	0	0	0	0	0	0	0	0	0	0
CHARLIE2B	0	0	0	0	0	0	0	0	0	0	0	0	0	0	0	0	0	0	0	0	0	0	0	0	0	0	0	0	0	0	0	0	0	0	0	0	0	0	0	0	0
MLT1F	0	0	0	0	0	0	0	0	0	0	0	0	0	0	0	0	0	0	0	0	0	0	0	0	0	0	0	0	0	0	0	0	0	0	0	0	0	0	0	0	0
MER70B	0	0	0	0	0	0	0	0	0	0	0	0	0	0	0	0	0	0	0	0	0	0	0	0	0	0	0	0	0	0	0	0	0	0	0	0	0	0	0	0	0
MER66B	0	0	0	0	0	0	0	0	0	0	0	0	0	0	0	0	0	0	0	0	0	0	0	0	0	0	0	0	0	0	0	0	0	0	0	0	0	0	0	0	0
MER39B	0	0	0	0	0	0	0	0	0	0	0	0	0	0	0	0	0	0	0	0	0	0	0	0	0	0	0	0	0	0	0	0	0	0	0	2.33551	0	0	0	0	0
Charlie27	0	0	0	0	0	0	0	0	0	0	0	0	0	0	0	0	0	0	0	0	0	0	0	0	0	0	0	0	0	0	0	0	0	0	0	0	0	0	0	0	0
EUTREP12	0	0	0	0	0	0	0	0	0	0	0	0	0	0	0	0	0	0	0	0	0	0	0	0	0	0	0	0	0	0	0	0	0	0	0	0	0	0	0	0	0
X18_LINE	0	0	0	0	0	0	0	0	0	0	0	0	0	0	0	0	0	0	0	0	0	0	0	0	0	0	0	0	0	0	0	0	0	0	0	0	0	0	0	0	0
LTR16D1	0	0	0	0	0	0	0	0	0	0	0	0	0	0	0	0	0	0	0	0	0	0	0	0	0	0	0	0	0	0	0	0	0	0	0	0	0	0	0	0	0
MER39	0	0	0	0	0	0	0	0	0	0	0	0	0	0	0	0	0	0	0	0	0	0	0	0	0	0	0	0	0	0	0	0	0	0	0	0	0	0	0	0	0
LTR82B	0	0	0	0	0	0	0	0	0	0	0	0	0	0	0	0	0	0	0	0	0	0	0	0	0	0	0	0	0	0	0	0	0	0	0	0	0	0	0	0	0
LTR40C	0	0	0	0	0	0	0	0	0	0	0	0	0	0	0	0	0	0	0	0	0	0	0	0	0	0	0	0	0	0	0	0	0	0	0	0	0	0	0	0	0
SUBTEL_sat	0	0	0	0	0	0	0	0	0	0	0	0	0	0	0	0	0	0	0	0	0	0	0	0	0	0	0	0	0	0	0	0	0	0	0	0	0	0	0	0	0
LTR1F1	0	0	0	0	0	0	0	0	0	0	0	0	0	0	0	0	0	0	0	0	0	0	0	0	0	0	0	0	0	0	0	0	0	0	0	0	0	0	0	0	0
MER57C1	0	0	0	0	0	0	0	0	0	0	0	0	0	0	0	0	0	0	0	0	0	0	0	0	0	0	0	0	0	0	0	0	0	0	0	0	0	0	0	0	0
SN5	0	0	0	0	0	0	0	0	0	0	0	0	0	0	0	0	0	0	0	0	0	0	0	0	0	0	0	0	0	0	0	0	0	0	0	0	0	0	0	0	0
X6a_DNA	0	0	0	0	0	0	0	0	0	0	0	0	0	0	0	0	0	0	0	0	0	0	0	0	0	0	0	0	0	0	0	0	0	0	0	0	0	0	0	0	0
X31_DNA	0	0	0	0	0	0	0	0	0	0	0	0	0	0	0	0	0	0	0	0	0	0	0	0	0	0	0	0	0	0	0	0	0	0	0	0	0	0	0	0	0
L1MCC_5	0	0	0	0	0	0	0	0	0	0	0	0	0	0	0	0	0	0	0	0	0	0	0	0	0	0	0	0	0	0	0	0	0	0	0	0	0	0	0	0	0
L1MC3	0	0	0	0	0	0	0	0	0	0	0	0	0	0	0	0	0	0	0	0	0	0	0	0	0	0	0	0	0	0	0	0	0	0	0	0	0	0	0	0	0
MER104A	0	0	0	0	0	0	0	0	0	0	0	0	0	0	0	0	0	0	0	0	0	0	0	0	0	0	0	0	0	0	0	0	0	0	0	0	0	0	0	0	0
ORSL	0	0	0	0	0	0	0	0	0	0	0	0	0	0	0	0	0	0	0	0	0	0	0	0	0	0	0	0	0	0	0	0	0	0	0	0	0	0	0	0	0
LTR44	0	0	0	0	0	0	0	0	0	0	0	0	0	0	0	0	0	0	0	0	0	0	0	0	0	0	0	0	0	0	0	0	0	0	0	0	0	0	0	0	0
ERV3-16A3_I	0	0	0	0	0	0	0	0	0	0	0	0	0	0	0	0	0	0	0	0	0	0	0	0	0	0	0	0	0	0	0	0	0	0	0	0	0	0	0	0	0
LTR9A1	0	0	0	0	1.62736	0	0	0	0	0	0	0	0	1.74229	0	0	0	0	0	2.55133	0	0	0	0	0	0	0	0	0	0.652641	0	0	0	0	0	0	0	0	0	0	0
X9b_DNA	0	0	0	0	0	0	0	0	0	0	0	0	0	0	0	0	0	0	0	0	0	0	0	0	0	0	0	0	0	0	0	0	0	0	0	0	0	0	0	0	0
MSTA2	0	0	0	0	0	0	0	0	0	0	0	0	0	0	0	0	0	0	0	0	0	0	0	0	0	0	0	0	0	0	0	0	0	0	0	0	0	0	0	0	0
MER85	0	0	1.0873	0	0	0	0	0	0	0	0	0	0	0	0	0	0	0	0	0	1.35458	0	0	0	0	0	0.76192	1.88793	0	0	0	1.01904	0	0	0	0	0	0	0	0	0
LTR75	0	0	0	0	0	0	0	0	0	0	0	0	0	0	0	0	0	0	0	0	0	0	0	0	0	0	0	0	0	0	0	0	0	0	0	0	0	0	0	0	0
MER50B	0	0	0	0	0	0	0	0	0	0	0	0	0	0	0	0	0	0	0	0	0	0	0	0	0	0	0	0	0	0	0	0	0	0	0	0	0	0	0	0	0
EUTREP11	0	0	0	0	0	0	0	0	0	0	0	0	0	0	0	0	0	0	0	0	0	0	0	0	0	0	0	0	0	0	0	0	0	0	0	0	0	0	0	0	0
MER65C	0	0	0	0	0	0	0	0	0	0	0	0	0	0	0	0	0	0	0	0	0	0	0	0	0	0	0	0	0	0	0	0	0	0	0	0	0	0	0	0	0
LTR37-int	0	0	0	0	0	0	0	0	0	0	0	0	0	0	0	0	0	0	0	0	0	0	0	0	0	0	0	0	0	0	0	0	0	0	0	0	0	0	0	0	0
MER5B	0	0	0	0	0	0	0	0	0	0	0	0	0	0	0	0	0	0	0	0	0	0	0	0	0	0	0	0	0	0	0	0	0	0	0	0	0	0	0	0	0
LOR1b_LTR	0	0	2.17461	0	0	2.61079	0	0	0	0	0	0	0	0	0	0	0	0	0	0	0	0	0	0	0	0.772478	2.28576	0	7.42796	0	0	0	0	0	0	0	0	0	0	1.30052	0
MER63D	0	0	0	0	0	0	0	0	0	0	0	0	0	0	0	0	0	0	0	0	0	0	0	0	0	0	0	0	0	0	0	0	0	0	0	0	0	0	0	0	0
LTR90B	0	0	0	0	0	0	0	0	0	0	0	0	0	0	0	0	0	0	0	0	0	0	0	0	0	0	0	0	0	0	0	0	0	0	0	0	0	0	0	0	0
MER110A	0	0	0	0	0	0	0	0	0	0	0	0	0	0	0	0	0	0	0	0	0	0	0	0	0	0	0	0	0	0	0	0	0	0	0	0	0	0	0	0	0
LTR16D	0	0	0	0	0	0	0	0	0	0	0	0	0	0	0	0	0	0	0	0	0	0	0	0	0	0	0	0	0	0	0	0	0	0	0	0	0	0	0	0	0
TIGGER5_B	0	0	0	0.62382	0	0	0	0	0	0	0	0	3.42732	0.871147	0.98492	0	0	0	0	0	0	0	0	0	0	0	0.76192	0	0.928495	0	0.624685	0	0	0	0	0	0	0	0.983115	0	0.785383
MER80	0	0	0	0	0	0	0	0	0	0	0	0	0	0	0	0	0	0	0	0	0	0	0	0	0	0	0	0	0	0	0	0	0	0	0	0	0	0	0	0	0
MER44A	0	0	1.0873	0.62382	0.813678	0	0	0	0	0	0	2.36372	0	2.61344	0	2.32929	1.49398	0	0	0	0	0	0	0	0	0	0	0	0.928495	1.30528	0	0	1.56171	0	0	0	0	0	0	0	0
MER81	0	0	0	0	0	0	0	0	0	0	0	0	0	0	0	0	0	0	0	0	0	0	0	0	0	0	0	0	0	0	0	0	0	0	0	0	0	0	0	0	0
MER113	0	0	0	0	0	0	0	0	0	0	0	0	0	0	0	0	0	0	0	0	0	0	0	0	0	0	0	0	0	0	0	0	0	0	0	0	0	0	0	0	0
LTR88b	0	0	0	0	0	0	0	0	0	0	0	0	0	0	0	0	0	0	0	0	0	0	0	0	0	0	0	0	0	0	0	0	0	0	0	0	0	0	0	0	0
LTR42	0	0	0	0	0	0	0	0	0	0	0	0	0	0	0	0	0	0	0	0	0	0	0	0	0	0	0	0	0	0	0	0	0	0	0	0	0	0	0	0	0
UCON78	0	0	0	0	0	0	0	0	0	0	0	0	0	0	0	0	0	0	0	0	0	0	0	0	0	0	0	0	0	0	0	0	0	0	0	0	0	0	0	0	0
HERVI	0	0	0	0.62382	0	0	0	0	0	0	0	0	0	0	0	0	0	1.34025	0	0	0	0	0	0	0	0	0	0	0	0	0	0	0	0	0	0.778502	0	0	0	0	0
L1PA14_5	0	0	0	0	0	0	0	0	0	0	0	0	0	0	0	0	0	0	0	0	0	0	0	0	0	0	0	0	0	0	0	0	0	0	0	0	0	0	0	0	0
CR1_HS	0	0	0	0	0	0	0	0	0	0	0	0	0	0	0	0	0	0	0	0	0	0	0	0	0	0	0	0	0	0	0	0	0	0	0	0	0	0	0	0	0
LTR45C	0	0	0	0	0	0	0	1.93466	0	0.789593	0.886492	0	0	0	0	0	0	0	0	0	0	0	0	1.20013	0	0	0	0	0	0	0.624685	0	0	0	0	0	0	0.965422	0	0	0
MER28	0	0	1.0873	0	0	0	0	0	0	0	0	0	1.71366	0	0	0	0	0	2.89379	0	0	0	0	0	0	0	0	0	0	0	0	0	1.56171	0	0	0	0	0	0	0	0
LTR89	0	0	0	0	0	0	0	0	0	0	0	0	0	0	0	0	0	0	0	0	0	0	0	0	0	0	0	0	0	0	0	0	0	0	0	0	0	0	0	0	0
MER68_I	0	0	0	0	0	0	0	0	0	0	0	0	0	0	0	0	0	0	0	0	0	0	0	0	0	0	0	0	0	0	0	0	0	0	0	0	0	0	0	0	0
LTR62	0	0	0	0	0	0	0	0	0	0	0	0	0	0	0	0	0	0	0	0	0	0	0	0	0	0	0	0	0	0	0	0	1.56171	0	0	0	0	0	0	0	0
L1ME5_3end	0	0	0	0	0	0	0	0	0	0	0	0	0	0	0	0	0	0	0	0	0	0	0	0	0	0	0	0	0	0	0	0	0	0	0	0	0	0	0	0	0
X23_DNA	0	0	0	0	0	0	0	0	0	0	0	0	0	0	0	0	0	0	0	0	0	0	0	0	0	0	0	0	0	0	0	0	0	0	0	0	0	0	0	0	0
MER57E1	0	0	0	0	0	0	0	0	0	0	0	0	0	0	0	0	0	0	0	0	0	0	0	0	0	0	0	0	0	0	0	0	0	0	0	0	0	0	0	0	0
LTR84a	0	0	0	0	0	0	0	0	0	0	0	0	0	0	0	0	0	0	0	0	0	0	0	0	0	0	0	0	0	0	0	0	0	0	0	0	0	0	0	0	0
MamRep1527	0	0	0	0	0	0	0	0	0	0	0	0	0	0	0	0	0	0	0	0	0	0	0	0	0	0	0	0	0	0	0	0	0	0	0	0	0	0	0	0	0
HAL1	0	0	0	0	0	0	0	0	0	0	0	0	0	0	0	0	0	0	0	0	0	0	0	0	0	0	0	0	0	0	0	0	0	0	0	0	0	0	0	0	0
LTR18C	0	0	0	0	0	0	0.659484	0	0	0	0	0	0.856831	0	0	0	0	0	0	0	0	0	0	0	2.18993	0	0	0	0	0	0	0	0	0	0	0.778502	0.758877	0	0.983115	0	0
UCON132a	0	0	0	0	0	0	0	0	0	0	0	0	0	0	0	0	0	0	0	0	0	0	0	0	0	0	0	0	0	0	0	0	0	0	0	0	0	0	0	0	0
CHARLIE4	0	0	0	0	0	0	0	0	0	0	0	0	0	0	0	0	0	0	0	0	0	0	0	0	0	0	0	0	0	0	0	0	0	0	0	0	0	0	0	0	0
L2D	0	0	0	0	0	0	0	0	0	0	0	0	0	0	0	0	0	0	0	0	0	0	0	0	0	0	0	0	0	0	0	0	0	0	0	0	0	0	0	0	0
UCON47	0	0	0	0	0	0	0	0	0	0	0	0	0	0	0	0	0	0	0	0	0	0	0	0	0	0	0	0	0	0	0	0	0	0	0	0	0	0	0	0	0
X3_LR	0	0	0	0	0	0	0	0	0	0	0	0	0	0	0	0	0	0	0	0	0	0	0	0	0	0	0	0	0	0	0	0	0	0	0	0	0	0	0	0	0
MER104B	0	0	0	0	0	0	0	0	0	0	0	0	0	0	0	0	0	0	0	0	0	0	0	0	0	0	0	0	0	0	0	0	0	0	0	0	0	0	0	0	0
HAL1M8	0	0	0	0	0	0	0	0	0	0	0	0	0	0	0	0	0	0	0	0	0	0	0	0	0	0	0	0	0	0	0	0	0	0	0	0	0	0	0	0	0
L1ME5	0	0	0	0	0	0	0	0	0	0	0	0	0	0	0	0	0	0	0	0	0	0	0	0	0	0	0	0	0	0	0	0	0	0	0	0	0	0	0	0	0
MER6A	0	0	0	0	0	0	0	0	1.03588	0.789593	0	0	0	0	0	0	0	0	0	0	0	0	0	0	0	0	0	0	0	0.652641	0	0	0	0	0	0	0	0	0	0	0
MER21B	0	0	0	0	0	0	0	0	0	0	0	0	0	0	0	0	0	0	0	0	0	0	0	0	0	0	0	0	0	0	0	0	0	0	0	0	0	0	0	0	0
MER110	0	0	0	0	0	0	0	0	0	0	0	0	0	0	0	0	0	0	0	0	0	0	0	0	0	0	0	0	0	0	0	0	0	0	0	0	0	0	0	0	0
MER68B	0	0	0	0	0	0	0	0	0	0	0	0	0	0	0	0	0	0	0	0	0	0	0	0	0	0	0	0	0	0	0	0	0	0	0	0	0	0	0	0	0
UCON48	0	0	0	0	0	0	0	0	0	0	0	0	0	0	0	0	0	0	0	0	0	0	0	0	0	0	0	0	0	0	0	0	0	0	0	0	0	0	0	0	0
L1MEA_5	0	0	0	0	0	0	0	0	0	0	0	0	0	0	0	0	0	0	0	0	0	0	0	0	0	0	0	0	0	0	0	0	0	0	0	0	0	0	0	0	0
LTR64	0	0	0	0	0	0	0	0	0	0	0	0	0	0	0	0	0	0	0	0	0	0	0	0	0	0	0	0	0	0	0	0	0	0	0	0	0	0	0	0	0
MARE8	0	0	0	0	0	0	0	0	0	0	0	0	0	0	0	0	0	0	0	0	0	0	0	0	0	0	0	0	0	0	0	0	0	0	0	0	0	0	0	0	0
MER21	0	0	0	0	0	0	0	0	0	0	0	0	0	0	0	0	0	0	0	0	0	0	0	0	0	0	0	0	0	0	0	0	0	0	0	0	0	0	0	0	0
L1MED_5	0	0	0	0	0	0	0	0	0	0	0	0	0	0	0	0	0	0	0	0	0	0	0	0	0	0	0	0	0	0	0	0	0	0	0	0	0	0	0	0	0
X7_DNA	0	0	0	0	0	0	0	0	0	0	0	0	0	0	0	0	0	0	0	0	0	0	0	0	0	0	0	0	0	0	0	0	0	0	0	0	0	0	0	0	0
LTR49	0	0	0	0	0	0	0	0	0	0	0	0	0	0	0	0	0	0	0	0	0	0	0	0	0	0	0	0	0	0	0	0	0	0.989238	0	0	0	0	0	0	0
MER34B_I	0	0	0	0	0	0	0	0	0	0	0.886492	0	0	0	0	0	0	0	2.89379	0	0.677292	0	0	0	0	0	0	0	0	0	0	0	0	0	0	0	0	0	0	0	0
Kanga1d	0	0	0	0	0	0	0	0	0	0	0	0	0	0	0	0	0	0	0	0	0	0	0	0	0	0	0	0	0	0	0	0	0	0	0	0	0	0	0	0	0
LTR78	0	0	0	0	0	0	0	0	0	0	0	0	0	0	0	0	0	0	0	0	0	0	0	0	0	0	0	0	0	0	0	0	0	0	0	0	0	0	0	0	0
LTR16D2	0	0	0	0	0	0	0	0	0	0	0	0	0	0	0	0	0	0	0	0	0	0	0	0	0	0	0	0	0	0	0	0	0	0	0	0	0	0	0	0	0
LTR81A	0	0	0	0	0	0	0	0	0	0	0	0	0	0	0	0	0	0	0	0	0	0	0	0	0	0	0	0	0	0	0	0	0	0	0	0	0	0	0	0	0
LTR14	0	0	1.0873	1.24764	0.813678	0	0	0.967332	1.03588	0	0	0	0	0	0	0	0	1.34025	2.89379	0	0	0.846754	0	0	0	3.08991	0	2.8319	0	0	1.87405	0	0	0	0	0	0	0.965422	0	0	0.785383
UCON87	0	0	0	0	0	0	0	0	0	0	0	0	0	0	0	0	0	0	0	0	0	0	0	0	0	0	0	0	0	0	0	0	0	0	0	0	0	0	0	0	0
X32_DNA	0	0	0	0	0	0	0	0	0	0	0	0	0	0	0	0	0	0	0	0	0	0	0	0	0	0	0	0	0	0	0	0	0	0	0	0	0	0	0	0	0
Tigger2b_Pri	0	0	0	0	0	0	0	0	0	0	0	0	0	0	0	1.55286	0	2.68051	0	0	0	0	0	0	0	1.54496	0	0	0	0	0	0	0	0	0	0	0	0	0	0	0
HERV3	0	1.62502	0	0	0	1.30539	0.659484	1.93466	0	0	0	3.54559	0	0	2.95476	0	0	0	0	3.82699	0.677292	0.846754	0	1.20013	1.09497	0.772478	0	0	0	0	0	0	0	0	1.64975	0	0.758877	0.965422	4.91558	1.30052	0.785383
MER57B2	0	0	0	0	0	0	0	0	0	0	0	0	0	0	0	0	0	0	0	0	0	0	0	0	0	0	0	0	0	0	0	0	0	0	0	0	0	0	0	0	0
X15_LINE	0	0	0	0	0	0	0	0	0	0	0	0	0	0	0	0	0	0	0	0	0	0	0	0	0	0	0	0	0	0	0	0	0	0	0	0	0	0	0	0	0
ERVL47	0	0	0	0	0	0	0	0	0	0	0	0	0	0	0	0	0	0	0	0	0	0	0	0	0	0	0	0	0	0	0	0	0	0	0	0	0	0	0	0	0
LTR1D1	0	0	0	0	0	0	0	0	0	0	0	0	0	0	0	0	0	0	0	0	0	0	0	0	0	0	0	0	0	0	0	0	0	0	0	0	0	0	0	0	0
LTR90A	0	0	0	0	0	0	0	0	0	0	0	0	0	0	0	0	0	0	0	0	0	0	0	0	0	0	0	0	0	0	0	0	0	0	0	0	0	0	0	0	0
X18_DNA	0	0	0	0	0	0	0	0	0	0	0	0	0	0	0	0	0	0	0	0	0	0	0	0	0	0	0	0	0	0	0	0	0	0	0	0	0	0	0	0	0
ORSL-2a	0	0	0	0	0	0	0	0	0	0	0	0	0	0	0	0	0	0	0	0	0	0	0	0	0	0	0	0	0	0	0	0	0	0	0	0	0	0	0	0	0
L1M3D_5	0	0	0	0	0	0	0	0	0	0	0	0	0	0	0	0	0	0	0	0	0	0	0	0	0	0	0	0	0	0	0	0	0	0	0	0	0	0	0	0	0
MER61A	0	0	0	0	0	0	0	0	0	0	0	0	0	0	0	0	0	0	0	0	0	0	0	0	0	0	0	0	0	0	0	0	0	0	0	0	0	0	0	0	0
UCON43	0	0	0	0	0	0	0	0	0	0	0	0	0	0	0	0	0	0	0	0	0	0	0	0	0	0	0	0	0	0	0	0	0	0	0	0	0	0	0	0	0
HERV52I	0	0	0	0	0	0	0	0	0	0	0	0	0	0	0	0	0	0	0	0	0	0	0	0	0	0	0	0	0	0	0	0	0	0	0	0	0	0	0	0	0
MER89	0	0	0	0	0	0	0	0	0	0	0	0	0	0	0	0	0	0	0	0	0	0	0	0	0	0	0	0	0	0	0	0	0	0	0	0	0	0	0	0	0
LTR18A	0	0	0	0	0	0	0	0	0	0	0	0	0	0	0	0	0	0	0	0	0	0	0	0	0	0	0	0	0	0	0	0	0	0	0	0	0	0	0	0	0
Eutr8	0	0	0	0	0	0	0	0	0	0	0	0	0	0	0	0	0	0	0	0	0	0	0	0	0	0	0	0	0	0	0	0	0	0	0	0	0	0	0	0	0
LTR59	0	0	0	0	0	0	0	0	0	0	0	0	0	0	0	0	0	0	0	0	0	0	0	0	0	0	0	0	0	0	0	0	0	0	0	0	0	0	0	0	0
MER97B	0	0	0	0	0	0	0	0	0	0	0	0	0	0	0	0	0	0	0	0	0	0	0	0	0	0	0	0	0	0	0	0	0	0	0	0	0	0	0	0	0
LTR26D	0	0	0	0	0	0	0	0	0	0	0	0	0	0	0	0	0	0	0	0	0	0	0	0	0	0	0	0	0	0	0	0	0	0	0	0	0	0	0	0	0
CHESHIRE_B	0	0	0	0	0	0	0	0	0	0	0	0	0	0	0	0	0	0	0	0	0	0	0	0	0	0	0	0	0	0	0	0	0	0	0	0	0	0	0	0	0
HSATI	0	0	0	0.62382	0	0	0.659484	0	0	0	0	0	0	0.871147	0	0	0	2.68051	0	0	0.677292	0	0	0	0	0	0.76192	0	0	0	0	2.03807	0	0.989238	1.64975	3.11401	0	0	0	0	0
UCON66	0	0	0	0	0	0	0	0	0	0	0	0	0	0	0	0	0	0	0	0	0	0	0	0	0	0	0	0	0	0	0	0	0	0	0	0	0	0	0	0	0
MER53	0	0	0	0	0	0	0	0	0	0	0	0	0	0	0	0	0	0	0	0	0	0	0	0	0	0	0	0	0	0	0	0	0	0	0	0	0	0	0	0	0
MER52C	0	0	0	0	0	0	0	0	0	0	0	0	0	0	0	0	0	0	0	0	0	0.846754	0	0	0	0	0	0	0	0	0	0	0	0	0	0	0	0	0	0	0
L1ME3F_3end	0	0	0	0	0	0	0	0	0	0	0	0	0	0	0	0	0	0	0	0	0	0	0	0	0	0	0	0	0	0	0	0	0	0	0	0	0	0	0	0	0
UCON70	0	0	0	0	0	0	0	0	0	0	0	0	0	0	0	0	0	0	0	0	0	0	0	0	0	0	0	0	0	0	0	0	0	0	0	0	0	0	0	0	0
LTR40A1	0	0	0	0	0	0	0	0	0	0	0	0	0	0	0	0	0	0	0	0	0	0	0	0	0	0	0	0	0	0	0	0	0	0	0	0	0	0	0	0	0
MER50	0	0	0.543652	0	0	0	0.659484	0	0	0	0	0	0	0	0	0	0	0	0	0	0	0	0	0	0	0	0	0	0	0	0	0	0	0	0	0	0	0	0	0	0
LTR34	0	0	0	0	0	0	0	0	0	0	0	0	0	0	0	0	0	0	0	0	0	0	0	0	0	0	0	0	0	0	0	0	0	0	0	0	0	0	0	0	0
LTR48	0	0	0	0	0	0	0	0	0	0	0	0	0	0	0	0	0	0	0	0	0	0	0	0	0	0	0	0	0	0	0	0	0	0	0	0	0	0	0	0	0
LTR39	0	0	2.71826	0.62382	1.62736	1.30539	0.659484	0.967332	0	0.789593	0.886492	2.36372	0	0.871147	0	0	1.49398	1.34025	0	0	0.677292	0	1.47838	0	0	1.54496	0.76192	0	0	0.652641	0	0	0	0	0	0	0	1.93084	0.983115	1.30052	0
MLT1J-int	0	0	0	0	0	0	0	0	0	0	0	0	0	0	0	0	0	0	0	0	0	0	0	0	0	0	0	0	0	0	0	0	0	0	0	0	0	0	0	0	0
MER20	0	0	0	0	0	0	0	0	0	0	0	0	0	0	0	0	0	0	0	0	0	0	0	0	0	0	0	0	0	0	0	0	0	0	0	0	0	0	0	0	0
LTR16E1	0	0	0	0	0	0	0	0	0	0	0	0	0	0	0	0	0	0	0	0	0	0	0	0	0	0	0	0	0	0	0	0	0	0	0	0	0	0	0	0	0
LTR38B	0	0	0	0	0	0	0	0	0	0	0	0	0	0	0	0	0	0	0	0	0	0	0	0	0	0	0	0	0	0	0	0	0	0	0	0	0	0	0	0	0
L5	0	0	0	0	0	0	0	0	0	0	0	0	0	0	0	0	0	0	0	0	0	0	0	0	0	0	0	0	0	0	0	0	0	0	0	0	0	0	0	0	0
L1P4b_5end	0	0	0	0	0	0	0	0	0	0	0	0	0	0	0	0	0	0	0	0	0	0	0	0	0	0	0	0	0	0	0	0	0	0	0	0	0	0	0	0	0
MER69A	0	0	0	0	0	0	0	0	0	0	0	0	0	0	0	0	0	0	0	0	0	0	0	0	0	0	0	0	0	0	0	0	0	0	0	0	0	0	0	0	0
Zaphod3	0	0	0	0	0	0	0	0	0	0	0	0	0	0	0	0	0	0	0	0	0	0	0	0	0	0	0	0	0	0	0	0	0	0	0	0	0	0	0	0	0
MER51E	0	0	0.543652	0	0	0	0	0	0	0	0	0	0	0	0	0	0	1.34025	0	0	0	0.846754	1.47838	0	2.18993	0	0.76192	0.943966	0	0	0	0	0	0	0	0	0	0	0.983115	1.30052	0
LTR47A2	0	0	0	0	0	0	0	0	0	0	0	0	0	0	0	0	0	0	0	0	0	0	0	0	0	0	0	0	0	0	0	0	0	0	0	0	0	0	0	0	0
MER83AI	0	0	0.543652	0	0	0	0	0	0	0	0	0	0	0	0	0	0	0	0	0	0	0	0	0	0	0	0	0	0	0	0	0	0	0	0	1.557	0	0	0	0	0
MER61B	0	0	0	0	0	0	0	0	0	0	0	0	0	0	0	0	0	0	0	0	0	0	0	0	0	0	0	0	0	0	0	0	0	0	0	0	0	0	0	0	0

## Sheet: Table S7. Deneault TEs consensus expression
TE_ID	SRR6368526	SRR6368527	SRR6368528	SRR6368529	SRR6368530	SRR6368531	SRR6368532	SRR6368533	SRR6368534	SRR6368535	SRR6368536	SRR6368537	SRR6368538	SRR6368539	SRR6368540	SRR6368541	SRR6368542	SRR6368543	SRR6368544	SRR6368545	SRR6368546	SRR6368547	SRR6368548	SRR6368549	SRR6368550	SRR6368551	SRR6368552	SRR6368553	SRR6368554	SRR6368555	SRR6368556	SRR6368557	SRR6368558	SRR6368559	SRR6368560	SRR6368561	SRR6368562	SRR6368563	SRR6368564	SRR6368565	SRR6368566	SRR6368567	SRR6368568	SRR6368569	SRR6368570	SRR6368571	SRR6368572	SRR6368573	SRR6368574
HERVH	83983.3	104923	39543.4	52259.9	77453.9	74791	91934.8	65733.6	53414.6	64975.4	67101.4	78490.6	88028.5	82047.7	78092.8	78629.7	72444.4	75076.7	86041.3	93264.8	110898	110938	113908	102556	76479.2	79418.8	74069.9	101110	64387.8	69504.8	63872.5	57272.3	51021.2	56697.2	65257.6	53644.8	51655.5	58834.5	63420.2	54929.5	93639.2	82485.4	814.761	507.495	798.259	553.468	882.06	880.765	697.115
L1HS	31595	26834.2	40669.2	32104.2	35254	32669.5	34406.5	34473.4	40206.2	29712.1	37179	31666.6	46972.2	49826.1	36886.2	37588.5	41189.9	42862.4	52603.9	42580.3	51972.8	42692.3	40842.4	37000.1	33452.9	36032.7	33753.8	38497	38898.9	38560	37131.6	35076.7	86412.6	103672	108439	89330	38071.3	32930.8	37549.4	34360.6	35725.2	31799	24942	22160.6	24202.5	26949.5	27714.4	25127.4	29843.8
HERVK	22000.3	17364	27016.5	23797.5	36587.9	37501.4	23316.2	19570.1	15144.5	10462.1	10407.3	13655.6	23372.9	21117	13034.4	11392.1	12429.5	12274.8	11943.6	15260.5	11628	15142.6	23136.6	18939.7	50661.1	55645.7	54810.1	40729.2	19796.7	17852	16998.9	16675.1	21700.6	24706.7	26782.1	16385	14065.5	17880.9	22311.3	17176.1	29401.5	19064	641.617	824.306	628.978	415.644	409.638	488.366	477.576
L1_total	16455.8	15010	27068	20703.6	20661.5	19532.4	20417.7	21103.9	21447.8	16722.3	20889.8	19862.3	25656.6	26380.5	21657.4	22125.9	23506.8	22364.5	25438.8	23725.5	23551.7	22294.5	23198.1	21529.2	20370.4	20193.4	19553.3	20461.6	23439.5	24000.5	22942	22441.7	35458.4	39229	41887.8	34781.2	24230.9	21733	23578.5	22780.2	21708.4	20894.8	21165.3	19352.4	19906	22321	23444.1	24370.3	22369.1
UHG	8599.53	6414.81	6661.86	6765.42	8751.01	8639.62	12601.2	10365.2	9216.88	8790.33	12110.3	14015	10721.5	10691.8	6711.46	6907.12	8653.27	7205.58	7617.48	5836.98	8922.48	6361.2	5787.84	5363.67	9241.83	10227	9659.93	10919.8	9070.86	8377.55	9187.3	8032.6	6554.98	9475.58	9499.41	8577.16	7917.99	7161.49	8201.22	6589.31	7762.15	6273.53	2812.58	3688.75	2785.36	2765.17	2211.84	2447.16	2034.12
LTR7Y	4016.2	4523.28	753.876	1190.73	3794.63	3826.99	4407.7	2761.67	2029	3175.14	3239.6	3750.39	2317.22	1868.31	2116.33	1877.55	1859.04	1278.08	1792.53	1817.75	2690.91	2455.94	2579.35	2529.16	1982.52	1896.46	1817.04	3199.91	2327.31	2709.76	2454.05	2111.01	1995.04	2462.49	2186.26	2540.05	1439.63	2115.31	2142.06	2039.32	2786.38	2565.57	269.271	194.868	306.724	207.279	216.141	239.918	220.58
L1PA3	3532.53	3558.07	5704.85	5182.99	4694.11	4506.26	5158.1	4884.08	5215.81	4156.85	4956.29	4736.92	6322.49	6710.63	5762.2	6177.23	6231.04	6575.91	6805.57	5858.39	7029.26	5722.75	5940.51	5376.69	5494.34	5649.4	5268.18	5904.78	5664.78	5669.55	5904.95	5532.88	8108.63	9393.8	10236.9	10054.4	5569.27	5194.72	5386.8	5034.68	6202.82	5610.06	5847.52	5049.84	5406.88	5324.14	5562.02	5337.9	5965.02
LTR12C	3101.39	3220.6	2187.24	3047.07	3009.89	2795.84	3836.46	2580.23	2748.36	3066.06	3850.58	3247.14	3621.86	3507.33	3520.71	4023.33	4027.92	4789.98	3716.1	3678.31	5040.24	4582.55	3162.93	2997.83	4091.94	4358.45	3776.05	6000.67	3239.71	3269.67	3367.53	2828.47	2683.48	3952.7	4040.67	3618.17	3731.72	3440.77	4152.82	3217.1	3760.24	3174.69	1678.17	1423.85	1648.54	1881.79	1577.83	1691.15	1623.13
L1PA2	2392.11	2265.11	3451.81	2802.96	3091.84	2955.15	3243.25	3249.02	3511.37	2587.06	3273.79	3095.37	4189.26	4383.74	3304.53	3618.56	3745.47	3961.66	4433.11	3765.45	4571.63	3703.32	3948.44	3492.54	2956.3	3160.76	2900.98	3467.5	3834.83	3628.86	3668.39	3727.87	6993.08	8534.2	8912.52	9242.45	3356.17	3233.67	3508.93	3304.35	3766	3448.69	3341.85	2848.91	3170.52	3281.74	3614.7	3450.55	3887.2
L1PREC1	2134.04	2173.45	2622.11	2096.19	2098.11	2169.1	2193.71	2251.11	2264.36	2079.61	2270.68	1957.07	2256.75	2313.31	2405.66	2412.37	2333.21	2179.48	2304.68	2472.08	2124.4	2170.11	2361.43	2342.17	2229.85	2112.6	2050.48	1973.46	2281.01	2294.23	2227.5	2435.63	2352.98	2417.05	2544.24	2289.29	2415.78	2342.41	2349.31	2356.79	2225.36	2334.6	2934.76	2804.07	2927.47	3296.93	3489.13	3372.71	3345.11
L1PA4	2044.42	2063.74	4025.44	3400.45	3011.94	3026.93	3449.43	3208.94	3234.26	2731.71	3312.55	3043.45	3913.92	4069.52	3582.48	3759.98	3801.96	3860.47	3856.19	3624.8	3813.51	3541.77	3643.1	3434.55	3443.19	3305.85	3179.48	3367.15	3546.71	3639.43	3574.15	3769.22	3949.46	4407.04	4810.39	5088.64	3925.46	3379.35	3567.47	3541.84	3390.55	3213.19	4323.39	3929.05	4080.59	4019.7	4306.35	4363.3	4252.4
L1PA5	1804.9	1808.2	2994.05	2618.46	2530.44	2529.74	2961	2871.38	2957.15	2636.86	2922.7	2761.87	3037.73	3062.33	2868.91	2737.49	2928.93	2751.05	3014.16	2959.77	2745.06	2688.95	2741.87	2632.13	2661.06	2587.83	2410.89	2464.04	2713.2	2621.72	2736.8	2712.68	3004.09	3027.68	3367.74	3454.4	2877.78	2796.61	2887.2	2800.27	2674.17	2525.94	2760.46	2706.64	2866.9	3191.66	3105.22	3450.55	2988.23
L1PA7	1650.37	1913.75	2007	1974.14	1704.71	1589.62	1926.68	1753.21	2347.88	1856.71	2318.56	2328.52	2240.02	2325.2	2156.96	2204.3	2319.52	2284.42	2271.54	2140.33	2363.92	2064.48	2029.01	1983.56	1900.94	1727.69	1778.81	1969	1656.73	1824.11	1845.07	1757.45	1915.99	2469.76	2528.87	2466.7	2092.39	1813.94	1879.45	1796.97	2238.31	2076.46	1825.25	1701.21	1860.53	1919.77	1889.69	1867.09	1846.84
L1PB2c	1553.01	1562.39	1801	1466.05	1700.62	1486.33	1600.5	1635.06	1664.58	1304.2	1420.32	1679.49	1812.86	1785.09	1734.35	1537.81	1568.03	1682.86	2001.91	1843.74	1989.02	1820.59	1745.83	1783.55	1599.22	1570.76	1490.76	1696.96	1663.59	1737.84	1565.95	1726.44	2652.74	3045.85	3111.16	2650.94	1712.36	1589.7	1640.56	1758.2	2100.21	1817.18	1420.48	1396.96	1617.48	1698.39	1630.32	1733.81	1672.04
L1PA6	1475.75	1674.88	2338.87	2056.45	2153.43	2009.78	2288.36	2289.08	2118.21	1998.99	2140.73	2222.68	2409.85	2301.42	2158.59	2108.39	2186	2057.67	2199.23	2209.13	2026.51	1907.58	1962.52	1855.74	2038.2	1783.94	1901.68	1830.75	2148.95	2250.21	2051.69	2199.92	2366.16	2397.06	2495.07	2429.17	2444.1	2325.27	2287.61	2275.6	2074.32	2118.35	2443.71	2178.22	2163.37	2079.3	2254.04	2165.66	2396.2
LTR17	1369.13	1926.25	464.914	750.768	1501.87	1484.58	2124.42	1293.28	1281.18	1901.76	2097.42	1675.49	1474.48	1436.9	1620.57	1667.85	1427.66	1887.13	1486.74	1450.84	2136.9	1714.96	1280.44	1142.09	1766.27	1859.45	1657.31	2653.58	1469.79	1424.43	1440.9	1219.88	651.106	1083.13	1027.84	1015	1134.12	1194.06	1302.01	1084.49	1378.08	1230.7	97.864	81.8926	79.2047	96.5856	107.041	79.9726	69.7115
LTR5_Hs	1349.04	1141.58	1595.01	1772.61	2007.96	1948.51	1608.95	1215.22	1427.33	1299.46	1194.62	1058.42	1537.52	1413.12	1056.54	1006.24	1128.09	1474.85	936.934	1116.03	968.476	1171.27	1431.88	1142.09	2961.48	3000.88	2950.13	3003.68	1277.71	1158.56	1178.09	1118.57	1149.59	1373.9	1610.12	1745.11	988.072	1081.22	1287.77	1071.16	1693.12	1167.3	1331.3	1096.88	1372.88	1264.29	1250.53	1200.66	1107.06
HERVH48I	1285.68	1084.64	173.091	177.403	127.034	175.068	141.966	154.012	161.333	222.9	159.586	151.773	1996.85	2012.68	196.679	154.431	157.488	149.921	134.063	163.582	277.005	114.952	1733.52	1666.38	174.814	145.084	144.708	142.714	198.945	195.441	228.368	198.489	85.6429	98.1361	125.983	109.176	116.244	81.413	112.324	104.208	683.288	518.548	148.244	224.159	215.872	193.171	146.152	147.15	168.556
L1PA8	1267.14	1490.17	1470.56	1559.72	1237.56	1146.7	1510.92	1303.83	2036.6	1508.13	2040.42	1971.05	2125.51	2134.97	1571.8	1688.99	1908.68	1849.65	1900.98	1586.9	2082.74	1682.34	1455.27	1557.5	1212.04	1144.39	1161.76	1690.27	1212.53	1380.41	1283.21	1242.62	1681.02	2344.36	2462.81	2275.64	1558.86	1341.17	1457.05	1284.42	1995.2	1881.72	1007.02	934.89	1053.73	981.049	1065.26	1150.54	1077.93
HERV9	1035.34	1206.86	768.181	884.174	635.17	786.057	873.766	797.487	740.235	725.611	823.008	988.522	782.27	691.275	864.736	791.661	1016.82	1060.69	729.061	697.136	824.767	725.441	650.07	517.194	1139.53	1034.84	1101.69	1110.49	941.558	797.61	833.726	816.699	779.57	886.859	875.734	680.646	825.629	737.002	938.141	712.489	947.972	807.26	198.623	123.138	138.996	88.989	107.041	115.161	76.9948
LTR7A	954.988	1338.79	163.077	255.46	610.583	688.019	755.462	464.146	377.71	711.383	503.836	700.952	406.574	270.056	364.099	339.748	316.687	219.259	271.138	269.07	362.398	335.536	347.196	368.072	353.513	325.699	312.623	497.268	392.745	366.232	331.678	310.139	372.217	385.275	350.294	423.058	225.036	308.512	340.135	310.199	535.122	503.83	12.1606	18.5304	19.4129	13.0228	8.23393	12.7956	8.32376
HERVK11I	928.718	518.018	726.696	571.946	493.794	586.479	599.975	689.89	392.894	538.28	389.846	495.259	464.473	492.555	547.774	559.202	542.648	391.669	608.555	625.282	587.334	489.323	856.91	749.162	477.825	513.717	506.477	372.394	533.378	503.568	556.421	558.25	613.774	556.104	688.296	491.293	511.175	577.032	552.127	545.272	612.801	603.463	226.998	239.7	240.72	201.853	195.556	216.459	190.406
LTR7B	908.629	1108.25	155.925	167.468	278.655	288.863	395.477	270.049	290.4	398.375	444.561	387.421	266.332	263.262	347.845	276.35	272.18	414.157	242.518	275.185	370.729	302.914	306.567	282.859	301.716	272.403	243	390.233	214.38	169.03	237.431	181.948	245.949	265.331	244.284	272.941	184.798	221.386	224.648	225.379	234.476	240.027	88.5988	99.8253	111.818	82.4776	99.8364	71.4422	109.249
HERVK9I	903.993	955.486	1456.25	1292.91	899.483	957.624	958.27	1084.41	1049.62	865.516	1023.63	1116.33	1118.08	1143.07	1035.41	1082.64	1194.85	931.384	921.871	941.745	853.925	921.171	999.729	866.33	1367.43	1468.61	1449.81	1110.49	1061.61	1001.85	1034.91	975.904	993.678	1086.77	1060.1	789.822	1056.63	1025.52	1134.31	1091.76	1182.45	1092.57	671.15	1004.83	841.744	824.776	579.463	574.736	606.594
LTR6B	809.731	524.962	559.327	559.173	807.281	745.791	958.27	803.817	939.53	950.882	1294.93	976.54	1159.25	1165.15	892.369	807.917	948.35	1486.09	953.503	827.084	1033.04	969.326	800.275	713.657	990.612	1071.85	845.039	1462.82	763.194	850.432	801.102	758.807	852.037	1063.14	1242.93	1153.17	847.983	754.141	828.981	708.853	697.673	597.802	159.825	155.417	154.527	184.489	74.1054	104.498	99.8852
THE1_I	647.476	726.336	486.371	523.692	780.645	682.767	919.398	727.865	603.577	585.706	734.096	856.719	679.339	659.004	650.177	653.486	631.663	515.353	599.517	614.58	706.051	720.781	638.989	564.535	719.975	712.097	675.758	742.557	744.328	836.346	697.792	754.672	793.844	975.909	1064.71	1107.12	593.141	669.872	656.541	601.011	644.448	605.728	632.931	772.899	733.808	612.07	616.516	481.968	655.496
HERV17	582.574	738.835	1038.55	884.174	665.904	724.783	1034.32	1050.66	747.828	692.413	882.283	940.593	721.798	845.835	923.252	960.722	1100.7	669.023	783.289	706.309	628.989	635.344	549.112	576.37	832.632	766.874	823.196	566.395	783.774	795.849	750.353	725.725	1016.74	576.095	729.779	521.999	1344.25	1181.2	1227.65	1388.63	707.742	799.334	362.502	395.714	335.455	479.672	359.205	379.603	367.286
MER11C	570.211	534.683	659.462	709.61	618.779	544.463	681.098	637.146	556.126	588.077	645.184	597.107	550.677	555.398	650.177	642.107	667.611	663.4	631.15	637.512	653.982	655.538	547.881	517.194	696.666	737.265	618.421	742.557	619.13	621.537	665.168	578.926	469.938	492.498	573.068	622.646	624.438	682.726	722.986	620.398	617.117	538.928	703	726.871	827.766	836.713	963.37	929.815	858.388
HERV4_I	550.123	518.018	157.355	166.049	231.53	252.098	297.452	312.244	260.031	355.692	271.296	331.504	572.549	541.81	326.714	284.478	248.214	344.818	219.923	203.331	347.818	195.729	897.54	849.761	189.058	230.95	219.792	338.945	331.003	283.477	286.367	219.165	394.177	390.727	408.676	373.587	93.8892	98.5526	115.488	102.996	398.465	298.901	13.3188	19.1282	14.7538	11.9375	12.3509	7.46411	6.24282
LTR13	508.4	433.302	547.883	536.465	381.102	406.159	452.939	443.049	428.957	495.597	533.473	549.179	380.842	475.57	481.131	492.553	504.988	507.857	480.518	539.669	554.01	466.022	424.762	442.633	483.005	430.812	464.157	437.061	435.621	429.618	427.738	440.397	355.748	334.39	430.185	394.058	418.776	431.346	425.565	421.677	414.288	362.304	696.63	734.642	863.486	948.492	782.223	729.35	824.053
MER11B	431.135	463.855	493.524	466.923	438.472	497.194	463.079	459.927	459.326	433.944	341.97	401.4	358.969	400.838	455.124	494.179	487.87	314.834	533.239	580.946	489.445	481.556	572.505	502.992	550.34	420.448	487.365	421.452	493.932	480.679	431.362	450.735	412.843	332.572	382.558	378.705	438.15	475.623	534.725	494.38	466.074	454.013	378.716	332.95	366.516	498.121	386.995	398.797	408.905
HERVL	404.865	506.908	493.524	420.089	413.885	428.917	454.629	563.305	482.102	445.8	465.079	493.262	411.721	422.918	489.259	490.927	515.259	466.629	465.454	414.307	433.211	383.692	369.358	394.109	545.161	470.784	472.348	372.394	499.077	452.507	424.113	477.614	346.964	388.91	439.404	417.94	467.956	417.063	452.459	437.429	447.374	457.409	349.763	408.865	355.644	421.07	381.849	388.134	337.112
PTR5	403.32	411.081	297.545	590.396	442.57	493.693	564.484	253.171	430.855	633.131	836.687	465.304	454.18	412.727	580.283	612.847	695	828.314	572.403	580.946	864.339	790.684	512.176	484.056	788.605	892.712	857.325	1085.96	372.164	323.974	518.36	330.815	222.891	577.912	522.368	549.293	615.496	548.466	643.884	449.546	537.999	397.403	569.233	399.899	427.86	889.89	836.773	782.665	783.474
HARLEQUINLTR	358.507	508.296	237.464	351.967	258.166	281.86	290.692	236.293	430.855	431.573	269.017	265.603	795.136	698.069	468.128	525.065	417.685	537.842	460.935	460.171	783.112	503.304	492.477	476.955	287.472	336.063	374.056	486.119	445.911	466.593	483.923	504.493	438.097	719.664	731.315	803.469	205.662	229.956	257.87	216.897	496.283	440.426	105.971	65.1554	79.9812	65.1139	81.3101	100.232	73.8734
LTR5	347.69	418.025	447.748	600.33	661.806	740.539	412.377	303.805	485.898	429.201	339.69	289.567	254.752	224.197	204.806	211.326	219.113	292.346	215.404	276.714	193.695	293.594	323.804	275.758	855.941	953.411	842.308	1027.98	480.212	410.25	424.113	409.384	350.258	576.095	545.413	562.94	375.557	387.069	517.322	444.699	663.149	481.186	155.193	113.574	125.019	147.591	115.275	131.155	156.071
HARLEQUIN	318.329	331.92	566.48	492.469	565.506	504.197	498.571	594.951	434.651	412.602	419.483	467.301	461.899	412.727	437.244	450.288	457.057	309.212	463.948	383.73	424.88	357.284	389.057	390.559	485.594	390.839	466.887	365.704	552.243	533.501	514.735	523.101	488.604	399.814	483.958	404.293	464.975	447.057	479.354	450.758	489.09	438.162	769.593	734.642	677.122	411.303	317.006	424.388	378.731
HERVE	279.697	219.429	317.572	266.813	194.649	206.581	231.54	206.756	110.086	201.559	132.228	181.728	181.415	164.751	229.188	240.587	215.69	234.252	195.822	253.782	218.688	215.924	264.706	217.766	297.831	233.911	255.286	245.289	306.992	255.306	304.491	310.139	185.56	134.483	161.319	153.529	283.158	329.937	332.225	318.681	244.545	220.779	68.3311	217.583	205.777	180.148	176	195.133	171.678
L1PREC2	278.152	374.973	167.369	144.76	178.257	194.326	165.627	194.097	191.702	225.271	205.182	181.728	176.268	157.957	193.428	169.061	160.911	155.543	156.658	183.457	156.206	205.05	176.061	172.793	200.712	165.811	187.028	205.151	166.359	149.662	134.121	169.543	183.364	194.455	164.392	189.353	137.108	197.105	162.949	216.897	175.497	186.813	202.098	191.282	194.129	238.751	221.287	211.128	183.123
L1PA7_5	202.433	129.157	233.172	229.914	190.551	159.312	184.218	204.646	163.231	208.672	246.218	207.689	146.676	173.243	212.933	180.44	169.47	191.149	182.265	200.274	193.695	208.157	178.523	197.646	189.058	183.576	207.505	205.151	204.09	149.662	228.368	192.286	150.424	170.829	193.583	163.764	226.526	198.533	200.917	226.591	184.128	186.813	254.794	264.806	266.345	316.888	386.995	244.183	276.765
SVA_A	200.887	215.262	493.524	442.797	256.117	231.09	277.172	331.232	265.726	448.171	291.815	261.609	286.918	310.819	271.449	305.61	306.416	331.7	301.265	317.992	326.991	273.4	278.25	226.051	340.564	273.884	319.449	305.497	312.138	241.22	295.429	268.787	229.479	308.947	311.884	373.587	271.235	224.243	265.78	249.613	237.353	197.003	449.943	438.155	566.08	526.337	502.27	413.725	381.853
TIGGER1	194.706	191.653	74.3862	68.1226	104.496	133.052	121.685	130.805	89.2079	82.9947	129.949	115.827	81.0575	88.3201	65.0177	53.6444	73.6084	58.0944	76.8226	81.0267	85.3925	82.3306	51.7101	94.6809	76.4002	71.0617	66.8932	71.3569	118.338	119.73	117.809	105.447	79.055	89.0494	76.8188	83.5881	83.4571	104.266	124.98	88.4552	87.7485	90.5761	94.3896	105.803	94.735	97.6708	67.9299	115.161	146.706
LTR5A	193.161	161.099	288.962	244.106	170.062	161.063	239.99	132.915	197.396	199.187	145.907	195.707	156.969	180.037	173.922	156.056	178.03	196.771	182.265	206.389	193.695	178.642	150.206	162.141	218.841	174.693	158.359	142.714	162.929	190.159	144.996	194.354	125.17	190.82	147.492	158.647	163.934	167.111	148.71	162.37	189.882	169.83	605.136	513.472	719.831	796.56	724.586	843.444	793.879
MER11A	180.799	168.043	198.84	177.403	168.013	152.309	118.305	185.658	123.373	130.42	116.27	135.797	147.962	166.45	138.163	165.81	135.234	155.543	182.265	183.457	208.274	201.943	248.701	197.646	190.353	170.252	167.916	185.082	200.66	181.355	201.182	155.07	142.738	152.656	210.483	218.352	143.069	128.547	170.859	161.158	279.069	270.596	200.361	182.316	195.682	244.177	143.065	214.327	173.759
MLT2A2	180.799	205.541	54.3592	70.961	100.398	89.2849	160.557	84.3902	89.2079	147.019	139.068	141.788	84.9174	83.2248	123.534	113.791	111.269	101.197	90.3795	90.1996	120.799	104.078	103.42	120.718	103.593	125.838	121.5	136.024	61.7415	77.4721	99.6846	111.65	74.6631	90.8667	67.6005	81.8822	96.8698	78.5564	93.3395	102.996	90.6256	108.691	111.762	77.1105	102.5	69.4548	130.714	149.282	127.978
6kbHsap	173.072	224.984	237.464	282.425	499.94	449.926	625.326	635.036	677.6	727.982	923.319	970.549	779.696	803.374	746.079	973.727	1181.16	869.542	1324.06	691.02	1499.58	821.753	558.962	466.303	339.269	421.929	297.607	443.751	1056.47	984.247	987.784	711.252	1436.17	1524.74	1760.69	1315.23	561.845	497.048	637.556	474.992	204.267	181.152	27.2166	18.5304	36.4963	68.3696	29.848	81.0389	50.9831
L1PA10	160.71	159.711	121.593	123.472	137.279	129.551	131.826	116.037	127.169	163.618	129.949	173.74	119.656	105.305	133.286	134.924	143.793	134.929	131.05	140.65	118.716	91.651	121.888	137.287	124.312	111.034	96.9269	102.576	130.343	121.49	123.246	111.65	132.856	119.944	107.546	158.647	119.224	109.979	126.562	127.23	93.5026	127.939	262.901	234.32	192.576	304.95	245.989	237.785	244.511
HERVS71	159.165	155.544	31.4711	24.1267	38.9298	50.7698	76.0532	59.0731	49.349	64.0245	100.311	101.848	64.3314	76.4309	71.5195	52.0188	68.4729	59.9684	51.215	50.4506	24.9929	57.4761	40.6294	43.7899	68.6307	72.5421	53.2415	33.4485	72.0318	40.4968	48.9361	43.4195	47.2134	45.4334	76.8188	44.3528	40.2382	38.564	66.4451	42.41	61.8555	45.2881	17.3723	20.3237	16.3068	60.7729	12.3509	22.3923	18.7285
MER4I	151.438	151.378	147.342	120.634	235.628	252.098	69.2929	116.037	111.984	156.504	79.793	95.8566	214.867	195.323	182.05	149.554	136.946	112.441	144.607	158.996	183.282	119.612	211.765	163.324	107.478	94.7489	95.5617	51.2878	229.816	232.416	257.368	279.125	208.617	152.656	164.392	131.353	113.263	119.977	151.874	153.888	250.299	243.423	33.0074	17.9327	19.4129	26.0455	32.9357	65.0444	31.2141
LTR12D	143.712	154.155	52.9287	80.8956	112.691	143.556	172.387	168.78	121.475	161.247	177.824	171.743	95.2105	105.305	92.6503	105.663	107.845	138.677	105.443	100.901	124.965	136.7	123.119	82.8458	130.787	136.202	126.961	140.484	99.4724	132.055	86.9975	101.312	101.015	134.483	90.6462	107.47	93.8892	114.264	90.1754	90.8786	100.695	93.9727	38.7982	32.8766	59.7917	22.7899	39.1112	49.0499	39.5379
HUERS-P1	140.621	145.823	320.433	244.106	151.621	164.564	76.0532	187.768	119.577	106.707	102.591	145.782	196.854	166.45	136.537	147.928	150.64	91.8266	165.696	145.237	141.627	158.448	147.743	137.287	218.841	245.755	217.062	149.403	246.966	221.852	148.621	192.286	199.834	174.464	188.974	112.588	174.366	211.388	211.991	179.334	358.187	227.573	122.185	128.518	138.22	172.552	147.182	147.15	115.492
MER11D	135.985	134.712	254.63	174.564	127.034	124.299	197.738	168.78	138.557	175.475	116.27	111.833	153.109	191.926	170.672	177.189	145.505	193.023	173.227	129.949	166.62	167.768	153.899	152.673	183.878	167.291	169.281	196.231	166.359	137.337	181.245	109.582	127.366	161.743	178.22	146.706	180.327	162.826	148.71	162.37	158.235	123.41	462.683	449.513	454.262	325.569	487.86	487.3	430.755
HERVIP10F	132.895	165.266	121.593	89.4109	147.523	157.562	152.106	151.902	130.965	154.133	152.747	153.77	150.535	157.957	79.6467	100.786	140.369	71.2125	122.012	70.3251	108.303	71.4567	86.1835	92.3138	73.8103	59.2181	57.337	98.1157	126.913	154.944	172.182	107.515	285.476	414.352	410.212	312.176	98.3601	101.409	93.3395	92.0904	151.043	121.146	13.3188	28.6923	17.8599	33.6422	23.6726	39.4531	17.688
HERVIP10FH	131.349	170.821	190.257	151.857	231.53	171.567	162.247	219.415	161.333	170.732	129.949	159.761	147.962	137.576	147.915	156.056	181.453	157.417	144.607	171.226	170.785	97.8647	163.749	147.939	189.058	108.073	152.899	93.6559	193.8	206.005	199.369	246.044	454.566	450.699	431.722	344.588	169.895	218.53	215.155	209.627	192.759	173.227	89.757	79.5016	59.7917	80.3071	65.8714	77.84	68.6711
THE1A	120.532	162.488	18.5966	35.4805	79.9085	71.778	104.784	69.6219	47.451	64.0245	75.2334	83.8746	60.4715	61.1447	79.6467	48.7676	49.6429	52.4724	61.7593	56.5658	79.1443	57.4761	112.039	99.4149	58.2713	45.894	55.9719	75.8167	80.607	72.1899	97.8722	78.5686	38.4295	43.616	52.2368	47.7646	28.3158	55.7036	39.5506	63.0092	48.909	43.0237	11.5815	16.1394	15.5303	48.8354	22.6433	8.53041	16.6475
LTR12E	111.261	88.8824	30.0406	22.7075	45.0766	36.7644	82.8135	42.1951	45.553	45.0543	72.9536	53.9194	52.7517	45.8585	55.2651	42.2653	53.0665	41.2283	52.7214	47.393	60.3996	54.3693	62.7908	40.2394	45.3221	78.464	55.9719	66.8971	54.8813	24.6502	21.7494	24.8111	45.0174	41.7987	53.7732	51.1764	38.7479	35.7074	37.9686	35.1397	37.401	32.8338	25.4794	35.2676	22.519	66.1991	56.6083	39.4531	34.3355
L1PB1	111.261	137.49	75.8167	86.5724	96.3	89.2849	86.1936	116.037	106.29	142.277	118.55	135.797	77.1977	83.2248	94.2757	76.4026	90.7266	97.4487	81.3415	91.7284	102.055	94.7579	83.7211	91.1303	64.7459	79.9444	77.8146	118.185	80.607	82.7542	65.2481	88.9065	84.5449	90.8667	84.5007	129.647	102.831	94.2677	117.07	130.865	106.449	100.766	132.609	99.2275	114.148	121.546	128.655	169.542	130.059
MER22	109.715	109.714	263.213	251.202	118.838	157.562	133.516	130.805	170.824	241.87	118.55	149.776	192.994	217.403	195.053	209.701	217.402	127.433	209.379	325.636	137.461	231.458	281.943	280.492	288.767	214.666	294.876	144.944	137.203	123.251	141.371	132.326	103.211	50.8854	72.2097	92.1175	163.934	208.532	132.89	236.284	116.519	159.64	83.9662	86.0769	89.2994	136.739	46.3159	59.7129	19.7689
LTR13A	108.17	105.548	154.494	153.276	120.887	122.548	140.276	124.476	134.761	135.163	155.026	151.773	129.949	117.194	147.915	162.559	152.352	163.039	123.519	133.006	170.785	158.448	145.281	113.617	165.75	161.369	158.359	153.863	166.359	96.8401	115.997	101.312	114.191	110.857	132.128	119.412	128.166	97.1243	115.488	98.1489	143.85	120.013	265.796	193.673	250.038	144.336	153.357	156.746	145.666
LTR70	101.989	94.4376	47.2066	39.7382	43.0277	42.0164	84.5035	69.6219	100.596	68.7671	123.109	87.8686	128.663	100.209	65.0177	87.7817	95.8621	69.3385	90.3795	53.5082	93.7235	60.5829	51.7101	59.1755	40.1425	39.9722	38.2247	35.6784	72.0318	84.515	86.9975	78.5686	103.211	90.8667	70.6733	109.176	83.4571	65.7017	71.1911	73.9146	71.925	61.1389	26.0585	20.9215	20.1894	1.08523	6.17545	5.33151	16.6475
MER41A	89.6267	90.2712	70.0947	80.8956	55.3213	43.7671	70.983	67.5122	64.5334	59.2819	68.394	73.8895	55.325	66.2401	52.0142	76.4026	77.032	84.3306	63.2656	64.2099	66.6478	55.9227	56.6349	78.1117	71.2205	75.503	62.7977	55.7476	51.4513	65.147	85.185	57.8926	37.3315	52.7027	46.0913	49.4705	52.1607	64.2734	52.2068	54.5272	46.032	66.7999	103.076	101.021	79.2047	117.205	180.117	171.674	151.909
MER9	86.5361	124.991	72.9557	87.9917	84.0064	96.2876	123.375	88.6097	81.6157	128.049	104.871	93.8596	88.7773	122.289	92.6503	92.6585	100.998	101.197	96.4048	82.5555	102.055	65.2431	82.4899	75.7447	77.6951	94.7489	86.0056	100.346	75.4618	96.8401	67.0606	97.1769	137.248	176.281	178.22	203	55.1413	75.6998	87.0114	75.1263	87.7485	71.3287	126.818	102.216	112.595	119.375	99.8364	71.4422	138.383
LTR2B	84.9908	118.047	115.871	124.891	92.2021	103.29	152.106	130.805	146.149	154.133	209.742	143.785	88.7773	90.0186	100.778	69.9003	119.828	82.4566	82.8479	82.5555	93.7235	113.399	65.2532	97.0479	98.4138	90.3076	94.1966	91.426	111.478	114.447	141.371	95.1093	96.6228	98.1361	76.8188	116	117.734	91.4111	107.578	81.1849	129.465	79.2541	113.499	113.574	132.008	161.699	158.503	126.89	124.856
LTR10C	84.9908	63.8843	123.023	102.184	108.594	82.2821	86.1936	99.1585	81.6157	73.5096	82.0728	67.8985	79.7709	71.3355	95.9012	91.0329	87.303	78.7085	97.9111	137.593	95.8063	77.6704	104.651	82.8458	99.7087	100.671	86.0056	75.8167	82.322	91.5579	70.6854	97.1769	107.603	98.1361	89.1098	93.8233	93.8892	104.266	69.6091	123.595	105.011	99.6337	122.185	119.551	98.6176	153.018	84.3978	74.6411	153.99
L1PA13	83.4455	76.3833	44.3456	35.4805	51.2234	49.0191	52.3922	46.4146	74.0235	61.6532	52.4354	47.9283	45.032	30.5724	52.0142	55.27	46.2192	44.9763	51.215	48.9218	47.9031	48.1556	46.7853	59.1755	42.7323	53.2963	32.764	24.5289	37.7309	51.0611	47.1236	45.4871	48.3114	36.3467	44.5549	51.1764	40.2382	47.1338	31.6405	48.4686	41.7165	49.8169	43.4308	59.7756	64.4508	99.8413	43.2281	125.824	53.064
L1MA3	78.8097	40.2749	28.6101	18.4499	32.783	38.515	38.8716	27.4268	32.2667	16.5989	22.798	51.9223	36.0256	27.1754	42.2615	26.0094	37.6601	9.37006	30.1265	32.1049	22.9102	24.8545	32.011	48.5239	18.1289	32.5699	30.0337	31.2186	30.8708	29.9324	23.5618	37.2167	25.2537	29.0774	26.1184	34.1176	34.277	41.4206	44.2967	54.5272	33.0855	39.6271	35.9028	45.4295	39.6023	40.1536	41.1697	93.8345	60.3473
LTR5B	77.2644	66.6618	123.023	79.4763	59.4191	78.7808	59.1525	52.7439	72.1255	90.1086	54.7152	53.9194	66.9046	56.0493	56.8905	86.1562	85.5912	67.4645	42.1771	50.4506	58.3169	68.3499	67.7156	59.1755	86.7595	48.8549	86.0056	57.9775	73.7468	51.0611	56.1859	78.5686	49.4094	30.8947	43.0185	81.8822	50.6704	75.6998	80.6833	53.3155	33.0855	39.6271	84.5453	118.356	129.678	73.7957	96.7487	94.9008	73.8734
MER4E1	75.7191	88.8824	80.1082	65.2841	55.3213	56.0219	52.3922	71.7317	47.451	61.6532	54.7152	65.9014	46.3186	59.4463	89.3994	65.0235	61.6256	46.8503	85.8605	61.1523	66.6478	62.1363	78.7964	65.0931	56.9764	63.6594	68.2584	49.0578	68.6017	79.2328	59.8108	51.6898	52.7033	50.8854	46.0913	57.9999	61.1025	75.6998	56.9529	56.9506	83.433	64.5355	49.8006	69.9375	63.6743	68.3696	84.3978	109.829	93.6424
L1PA11	74.1738	68.0506	38.6236	59.6072	69.6638	52.5205	43.9418	46.4146	49.349	54.5394	54.7152	45.9313	39.8855	54.3509	45.5124	53.6444	41.0838	58.0944	49.7087	47.393	37.4894	60.5829	52.9413	66.2766	51.7967	47.3745	64.1629	46.8279	49.7362	31.6931	56.1859	57.8926	34.0376	45.4334	36.873	47.7646	47.6898	45.7055	47.4608	59.374	41.7165	52.0813	48.0634	54.3958	51.2501	105.267	54.5498	75.7074	81.1567
MER4A1	72.6285	112.492	42.9151	32.6421	36.8809	43.7671	57.4624	40.0853	53.1451	61.6532	36.4768	55.9164	43.7453	28.8739	58.516	58.5212	47.931	44.9763	34.6455	45.8642	70.8133	31.0681	59.0973	42.6064	54.3866	51.8158	32.764	35.6784	44.5911	49.3004	32.6241	49.6222	37.3315	29.0774	29.1911	25.5882	19.374	32.8509	50.6248	35.1397	38.8395	26.0406	49.8006	60.3734	64.4508	120.461	73.0761	37.3205	84.2781
HUERS-P3B	71.0832	77.7721	183.105	127.73	77.8596	82.2821	32.1113	69.6219	70.2275	30.8266	47.8758	45.9313	48.8919	45.8585	115.406	86.1562	80.4557	58.0944	119	137.593	68.7306	90.0976	80.0275	156.223	82.8748	57.7376	80.5449	35.6784	73.7468	93.3186	90.6224	101.312	54.8993	56.3374	38.4094	42.647	78.9862	95.696	64.863	111.478	66.171	72.4609	48.6425	46.625	47.3675	53.1763	29.848	62.9118	55.1449
HSFAU	69.538	47.2188	30.0406	45.415	73.7617	105.041	174.077	99.1585	191.702	298.781	287.255	181.728	87.4907	62.8432	113.781	73.1514	85.5912	376.677	34.6455	81.0267	112.468	107.185	80.0275	91.1303	80.2849	66.6203	70.9887	151.633	27.4407	44.0182	41.6863	16.5407	85.6429	107.223	135.201	163.764	84.9474	59.9885	102.832	72.7029	60.417	58.8745	37.64	28.0945	40.3788	42.324	101.895	97.0334	49.9426
L1PA12	69.538	77.7721	24.3186	32.6421	59.4191	36.7644	43.9418	46.4146	47.451	42.683	54.7152	39.9403	30.8791	32.2708	26.0071	32.5118	49.6429	22.4882	37.6581	36.6914	31.2412	23.3011	33.2422	44.9734	16.8339	28.1286	34.1292	22.299	42.876	51.0611	61.6232	39.2843	47.2134	41.7987	43.0185	54.5881	25.3352	34.2792	25.3124	42.41	53.2245	44.1559	23.1631	32.2788	28.7311	39.0683	20.5848	57.5803	34.3355
HERVK22I	67.9927	55.5515	85.8303	114.957	69.6638	77.0301	67.6028	105.488	64.5334	71.1383	43.3162	105.842	60.4715	71.3355	79.6467	89.4073	78.7439	101.197	54.2277	87.142	41.6549	71.4567	35.7046	61.5426	93.2341	72.5421	83.2752	57.9775	61.7415	66.9077	72.4979	109.582	64.7812	74.5107	67.6005	57.9999	71.5346	99.9809	87.0114	89.6669	51.786	60.0067	41.1145	49.6138	40.3788	48.8354	64.8422	41.5857	21.8499
LTR2C	64.9021	74.9946	58.6507	63.8649	84.0064	105.041	89.5737	80.1707	163.231	182.588	123.109	123.815	90.0639	88.3201	53.6396	79.6538	94.1503	65.5904	76.8226	29.0473	70.8133	43.4954	44.3229	53.258	38.8475	23.6872	34.1292	37.9083	78.8919	100.362	76.1228	72.3658	195.442	308.947	242.747	257.588	53.651	61.4168	66.4451	70.2795	54.663	44.1559	28.9539	19.1282	14.7538	18.4489	28.8188	30.9227	26.0118
L1P_MA2	61.8115	69.4394	44.3456	49.6727	63.517	64.7753	35.4915	46.4146	72.1255	45.0543	47.8758	51.9223	48.8919	47.557	39.0106	79.6538	42.7956	31.8582	61.7593	53.5082	60.3996	52.8159	41.8606	71.0106	62.1561	72.5421	65.5281	40.1382	36.0159	42.2575	65.2481	55.825	57.0953	54.52	41.4821	39.2352	47.6898	69.9866	45.8787	73.9146	48.909	62.2711	90.336	84.2836	84.6403	100.926	125.567	159.945	124.856
L1PA14	58.7209	41.6636	18.5966	19.8691	28.6851	21.0082	16.9007	21.0975	34.1647	18.9702	27.3576	33.9492	16.7262	18.6831	9.75266	14.6303	8.55912	11.2441	15.0632	29.0473	18.7447	48.1556	28.3174	26.0372	34.9628	29.609	38.2247	17.8392	17.1504	19.368	9.06224	31.0139	16.4698	10.904	13.8274	17.0588	13.4127	18.5679	18.9843	23.0226	8.631	15.8508	14.4769	15.5417	21.7425	5.42616	11.3217	12.7956	12.4856
L1PBA_5	57.1757	47.2188	38.6236	41.1574	49.1745	40.2657	45.6319	48.5244	70.2275	35.5692	50.1556	57.9134	55.325	54.3509	56.8905	48.7676	44.5074	59.9684	48.2024	55.037	58.3169	60.5829	41.8606	56.8085	50.5018	35.5308	45.0505	60.2074	70.3167	59.8648	38.0614	62.0278	61.4872	69.0587	56.8459	47.7646	41.7285	68.5583	42.7147	53.3155	50.3475	74.7253	75.28	73.524	86.9698	93.3299	43.2281	73.5748	52.0235
L1MA1	55.6304	68.0506	44.3456	45.415	45.0766	47.2685	23.661	54.8536	64.5334	52.1681	31.9172	55.9164	42.4587	23.7785	65.0177	42.2653	51.3547	37.4803	40.6708	44.3354	45.8204	54.3693	46.7853	36.6888	34.9628	41.4527	32.764	53.5177	22.2955	51.0611	45.3112	49.6222	45.0174	45.4334	29.1911	51.1764	50.6704	45.7055	52.2068	48.4686	33.0855	45.2881	140.137	111.183	97.0645	96.5856	121.45	86.3704	132.14
LTR8	50.9945	41.6636	38.6236	55.3496	49.1745	57.7726	35.4915	37.9756	47.451	42.683	41.0364	43.9343	15.4395	40.7631	35.7598	47.142	58.202	33.7322	42.1771	45.8642	31.2412	38.8352	34.4734	27.2207	50.5018	47.3745	31.3989	20.0691	27.4407	24.6502	28.9992	26.8787	43.9195	41.7987	27.6548	40.9411	26.8255	31.4226	39.5506	32.7163	37.401	39.6271	59.0659	61.5689	48.9205	39.0683	39.1112	26.6575	44.7402
HERVK3I	49.4492	56.9403	34.3321	46.8343	55.3213	61.2739	74.3631	82.2804	53.1451	61.6532	75.2334	61.9074	45.032	44.1601	43.887	24.3838	41.0838	50.5983	31.6328	33.6337	43.7376	23.3011	33.2422	23.6702	44.0272	34.0504	50.5112	71.3569	48.0212	66.9077	56.1859	43.4195	34.0376	36.3467	47.6277	61.4116	73.0249	64.2734	47.4608	54.5272	64.7325	39.6271	191.675	187.695	236.837	326.655	375.673	279.371	281.968
MER61I	47.9039	33.3309	22.8881	43.9958	36.8809	36.7644	35.4915	44.3049	39.8588	42.683	38.7566	25.9612	27.0192	16.9846	22.7562	30.8862	17.1182	16.8661	13.5569	25.9897	33.3239	27.9613	45.5541	29.5878	28.4882	23.6872	36.8595	22.299	39.446	49.3004	43.4987	49.6222	34.0376	18.1733	36.873	30.7058	46.1994	41.4206	28.4765	48.4686	28.77	29.4372	42.8517	56.1891	52.0266	33.6422	50.4328	17.0608	52.0235
L1MA2	47.9039	47.2188	31.4711	17.0306	47.1255	54.2712	23.661	54.8536	43.6549	18.9702	41.0364	51.9223	34.7389	40.7631	30.8834	37.3885	32.5246	26.2362	21.0885	48.9218	24.9929	40.3886	30.7798	31.9548	25.8984	39.9722	39.5899	33.4485	48.0212	29.9324	30.8116	53.7574	25.2537	32.712	33.8003	30.7058	38.7479	42.8489	37.9686	48.4686	25.893	37.3627	97.285	83.6858	86.1933	65.1139	108.07	92.7682	91.5614
PABL_AI	41.7228	23.6094	52.9287	29.8036	34.8319	31.5123	16.9007	42.1951	32.2667	49.7968	31.9172	23.9642	36.0256	33.9693	39.0106	30.8862	34.2365	35.6062	25.6075	27.5185	27.0757	37.2818	30.7798	35.5053	34.9628	19.2459	35.4944	22.299	42.876	38.736	32.6241	43.4195	27.4497	27.26	15.3638	32.4117	38.7479	37.1357	41.1327	63.0092	63.294	44.1559	30.112	29.8878	36.4963	34.7274	42.1989	46.9173	11.4452
HERV-K14CI	38.6322	41.6636	62.9422	51.0919	26.6362	49.0191	47.322	48.5244	37.9608	28.4553	41.0364	55.9164	45.032	40.7631	71.5195	55.27	51.3547	63.7164	52.7214	45.8642	81.2271	62.1363	51.7101	55.625	73.8103	84.3858	75.0842	84.7363	46.3061	52.8219	45.3112	53.7574	37.3315	49.068	36.873	37.5293	49.1801	42.8489	49.0428	48.4686	57.54	55.4779	249.003	178.131	188.693	181.234	165.708	151.415	134.221
L1PA15	38.6322	51.3852	5.72202	9.93454	10.2447	10.5041	16.9007	8.43902	18.9804	26.0841	13.6788	13.9791	16.7262	8.49232	14.629	13.0047	10.2709	7.49605	19.5822	16.8169	18.7447	9.32044	7.38716	20.1197	23.3085	11.8436	16.382	15.6093	13.7203	8.80364	10.8747	14.4732	3.29396	12.7213	9.21826	13.647	8.94183	9.99809	11.0742	8.48201	10.0695	10.1898	4.63262	5.97756	12.4243	5.42616	12.3509	19.1934	11.4452
MLT2A1	38.6322	38.8861	15.7355	17.0306	18.4404	19.2575	27.0411	16.878	28.4706	28.4553	27.3576	15.9761	18.0128	10.1908	16.2544	26.0094	13.6946	9.37006	19.5822	15.2881	16.662	10.8739	16.0055	17.7527	20.7187	13.3241	8.19101	8.91961	12.0053	19.368	14.4996	16.5407	12.0778	9.08667	12.291	17.0588	8.94183	19.9962	17.4023	24.2343	12.9465	12.4542	11.0025	9.5641	19.4129	11.9375	13.3801	31.989	12.4856
HERVK11DI	37.0869	72.217	100.135	79.4763	26.6362	33.263	35.4915	27.4268	18.9804	23.7128	22.798	17.9731	36.0256	30.5724	53.6396	69.9003	46.2192	43.1023	46.6961	41.2778	45.8204	60.5829	45.5541	68.6436	103.593	108.073	120.135	153.863	36.0159	33.4538	61.6232	43.4195	41.7235	45.4334	46.0913	40.9411	58.1219	45.7055	58.5349	47.2569	89.187	99.6337	16.7932	25.7035	24.072	21.7046	14.4094	13.8619	11.4452
MER4E	37.0869	52.7739	18.5966	25.546	18.4404	21.0082	21.9709	27.4268	26.5726	26.0841	22.798	15.9761	23.1593	18.6831	27.6325	19.5071	34.2365	14.9921	25.6075	45.8642	22.9102	32.6216	36.9358	18.9362	40.1425	29.609	36.8595	33.4485	18.8655	26.4109	30.8116	20.6759	16.4698	18.1733	32.2639	23.8823	25.3352	24.2811	33.2225	14.5406	21.5775	20.3796	32.4283	19.1282	24.072	48.8354	19.5556	28.7901	17.688
LTR21A	33.9963	40.2749	15.7355	39.7382	26.6362	40.2657	45.6319	42.1951	32.2667	35.5692	52.4354	35.9462	42.4587	45.8585	30.8834	37.3885	27.3892	35.6062	25.6075	35.1625	35.4067	49.709	40.6294	37.8723	37.5526	32.5699	47.7809	33.4485	29.1557	36.9753	43.4987	22.7435	23.0577	25.4427	36.873	46.0587	41.7285	34.2792	37.9686	37.5632	38.8395	19.2474	64.8566	80.0993	72.9925	33.6422	98.8072	73.5748	55.1449
HERV-K14I	32.451	29.1645	35.7626	39.7382	49.1745	42.0164	30.4213	40.0853	41.7569	30.8266	31.9172	25.9612	43.7453	27.1754	42.2615	30.8862	41.0838	44.9763	45.1897	39.749	41.6549	31.0681	34.4734	28.4043	36.2577	34.0504	28.6685	33.4485	48.0212	33.4538	36.2489	59.9602	45.0174	56.3374	30.7275	23.8823	40.2382	44.2772	22.1484	37.5632	35.9625	29.4372	41.6936	38.2564	41.1554	35.8126	54.5498	24.5249	47.8616
PABL_A	32.451	18.0542	14.305	18.4499	26.6362	12.2548	10.1404	8.43902	3.79608	11.8564	11.399	3.99403	21.8727	22.08	11.3781	11.3791	10.2709	1.87401	10.5443	7.64403	12.4965	10.8739	13.5431	24.8537	18.1289	8.88271	13.6517	17.8392	8.57521	15.8466	10.8747	8.27037	13.1758	7.26934	7.68188	13.647	14.903	12.8547	15.8203	13.3289	31.647	32.8338	45.168	31.6811	30.2841	17.3637	31.9065	36.2542	33.2951
MER51E	32.451	24.9982	2.86101	24.1267	20.4894	10.5041	18.5908	8.43902	13.2863	4.74256	13.6788	19.9701	15.4395	8.49232	11.3781	13.0047	11.9828	16.8661	9.03795	7.64403	14.5792	12.4273	8.61835	10.6516	18.1289	7.40226	13.6517	24.5289	1.71504	1.76073	3.62489	8.27037	1.09799	10.904	7.68188	11.9412	5.96122	4.28489	18.9843	8.48201	21.5775	14.7186	2.31631	0	1.55303	0	1.02924	0	0
HSMAR2	30.9058	20.8318	1.4305	18.4499	16.3915	22.7589	15.2106	16.878	9.4902	11.8564	18.2384	9.98507	9.00639	10.1908	17.8799	19.5071	23.9655	9.37006	12.0506	10.7016	6.24823	17.0875	12.3119	4.73404	11.6543	14.8045	16.382	11.1495	13.7203	12.3251	14.4996	16.5407	15.3718	16.356	3.07275	10.2353	8.94183	4.28489	22.1484	15.7523	10.0695	11.322	33.5865	8.96634	4.6591	2.17046	16.4679	24.5249	8.32376
HERV30I	29.3605	20.8318	2.86101	4.25766	8.19574	14.0055	15.2106	6.32926	5.69412	4.74256	9.1192	11.9821	7.71977	1.69846	6.50177	4.87676	1.71182	0	4.51897	1.52881	6.24823	4.66022	7.38716	5.91755	11.6543	5.92181	9.55617	11.1495	13.7203	12.3251	18.1245	16.5407	6.58792	16.356	6.1455	3.41176	19.374	15.7113	9.49215	12.1172	12.9465	9.05761	4.05354	3.58654	3.88258	0	0	19.1934	4.16188
HSMAR1	29.3605	30.5533	10.0135	28.3844	32.783	38.515	49.012	52.7439	49.349	61.6532	72.9536	69.8955	28.3058	28.8739	47.1379	26.0094	37.6601	39.3543	28.6202	35.1625	35.4067	35.7284	29.5486	26.0372	40.1425	32.5699	23.2079	42.3681	37.7309	42.2575	30.8116	28.9463	6.58792	23.6253	21.5093	42.647	40.2382	31.4226	31.6405	26.6577	17.262	38.4949	54.4332	45.4295	32.6137	45.5797	77.1931	81.0389	82.1972
LTR66	29.3605	24.9982	18.5966	18.4499	16.3915	14.0055	18.5908	29.5366	18.9804	18.9702	18.2384	21.9671	18.0128	8.49232	16.2544	9.75353	22.2537	5.62204	18.0759	27.5185	14.5792	12.4273	13.5431	9.46809	10.3593	5.92181	12.2865	11.1495	13.7203	21.1287	14.4996	22.7435	9.88188	12.7213	13.8274	23.8823	20.8643	15.7113	17.4023	14.5406	11.508	7.92541	17.9514	34.0721	20.1894	46.6649	20.5848	54.3814	27.0522
MER57I	27.8152	41.6636	7.15252	17.0306	20.4894	12.2548	18.5908	10.5488	11.3882	23.7128	15.9586	17.9731	7.71977	8.49232	14.629	16.2559	11.9828	9.37006	15.0632	18.3457	18.7447	7.76704	19.6991	11.8351	14.2441	16.285	19.1123	6.68971	15.4354	19.368	19.9369	24.8111	12.0778	21.808	21.5093	32.4117	13.4127	17.1396	12.6562	14.5406	11.508	16.983	11.5815	8.96634	6.21213	36.8979	14.4094	2.1326	6.24282
TIGGER2	27.8152	19.443	8.58303	7.0961	12.2936	22.7589	21.9709	18.9878	20.8784	26.0841	31.9172	13.9791	16.7262	20.3816	21.1308	11.3791	29.101	26.2362	18.0759	12.2305	24.9929	10.8739	14.7743	17.7527	19.4238	19.2459	16.382	20.0691	13.7203	17.6073	16.312	8.27037	24.1557	18.1733	13.8274	8.52939	14.903	21.4245	25.3124	14.5406	15.8235	12.4542	41.1145	20.9215	22.519	81.3923	31.9065	43.7183	24.9713
MER4A	27.8152	23.6094	1.4305	0	2.04894	0	5.07021	4.21951	1.89804	0	2.2798	5.99104	1.28663	3.39693	0	1.62559	3.42365	0	0	3.05761	2.08274	0	2.46239	3.55053	1.29492	4.44136	2.73034	0	1.71504	8.80364	1.81245	4.13519	1.09799	1.81733	4.60913	0	1.4903	4.28489	6.3281	2.42343	2.877	4.52881	0	2.39102	0.776516	0	8.23393	0	3.12141
HERV15I	27.8152	45.83	18.5966	22.7075	30.734	22.7589	32.1113	31.6463	15.1843	35.5692	47.8758	43.9343	30.8791	22.08	34.1343	29.2606	17.1182	37.4803	33.1391	22.9321	33.3239	35.7284	12.3119	16.5692	32.373	31.0895	23.2079	37.9083	20.5805	17.6073	18.1245	14.4732	12.0778	1.81733	15.3638	15.3529	14.903	19.9962	34.8046	7.27029	15.8235	16.983	5.21169	8.96634	9.31819	22.7899	10.2924	13.8619	10.4047
THE1B	27.8152	29.1645	5.72202	15.6114	14.3426	8.75342	15.2106	16.878	15.1843	26.0841	22.798	25.9612	10.293	5.09539	21.1308	9.75353	13.6946	9.37006	15.0632	18.3457	8.33098	9.32044	6.15596	10.6516	15.539	5.92181	9.55617	6.68971	15.4354	12.3251	1.81245	10.338	16.4698	12.7213	15.3638	13.647	7.45152	15.7113	15.8203	7.27029	11.508	15.8508	6.36985	6.57532	12.4243	15.1932	13.3801	24.5249	5.20235
MER41B	24.7246	27.7758	10.0135	28.3844	16.3915	28.0109	28.7312	25.3171	17.0824	21.3415	13.6788	37.9433	20.586	18.6831	29.258	16.2559	35.9483	31.8582	13.5569	16.8169	24.9929	17.0875	25.8551	33.1383	27.1933	22.2068	21.8427	31.2186	8.57521	15.8466	21.7494	12.4056	18.6658	21.808	13.8274	13.647	20.8643	29.9943	18.9843	13.3289	20.139	23.7762	12.1606	14.3461	17.0834	17.3637	31.9065	42.652	29.1332
THE1C	24.7246	16.6655	5.72202	8.51532	4.09787	8.75342	15.2106	16.878	5.69412	14.2277	15.9586	15.9761	9.00639	5.09539	11.3781	1.62559	6.84729	11.2441	12.0506	16.8169	8.33098	17.0875	4.92477	10.6516	11.6543	13.3241	6.82584	4.4598	8.57521	3.52146	3.62489	12.4056	8.78389	7.26934	3.07275	3.41176	10.4321	4.28489	7.91013	10.9054	11.508	16.983	8.10708	8.96634	6.98865	15.1932	6.17545	7.46411	8.32376
LTR12	24.7246	34.7197	25.7491	26.9652	22.5383	21.0082	62.5326	27.4268	26.5726	37.9404	41.0364	47.9283	41.1721	18.6831	40.6361	30.8862	25.6773	35.6062	24.1012	25.9897	18.7447	46.6022	40.6294	31.9548	33.6679	45.894	46.4157	44.598	36.0159	21.1287	30.8116	28.9463	34.0376	10.904	30.7275	32.4117	11.9224	41.4206	22.1484	26.6577	33.0855	23.7762	43.4308	40.0497	50.4736	39.0683	36.0234	22.3923	33.2951
Tigger3b	23.1793	18.0542	5.72202	8.51532	12.2936	8.75342	5.07021	14.7683	5.69412	11.8564	18.2384	13.9791	6.43314	1.69846	8.12722	4.87676	11.9828	11.2441	9.03795	9.17284	10.4137	10.8739	6.15596	14.2021	11.6543	4.44136	12.2865	6.68971	5.14513	7.04291	5.43734	2.06759	1.09799	5.452	1.53638	10.2353	4.47091	9.99809	11.0742	7.27029	7.1925	4.52881	8.68616	5.3798	9.31819	17.3637	3.08772	19.1934	6.24282
CHARLIE3	23.1793	29.1645	21.4576	21.2883	30.734	31.5123	15.2106	21.0975	18.9804	28.4553	18.2384	37.9433	28.3058	20.3816	16.2544	30.8862	18.8301	31.8582	21.0885	33.6337	31.2412	32.6216	25.8551	30.7713	45.3221	14.8045	23.2079	20.0691	30.8708	12.3251	18.1245	14.4732	28.5476	19.9907	36.873	30.7058	17.8837	27.1377	31.6405	13.3289	17.262	16.983	19.6886	22.117	17.0834	22.7899	8.23393	20.2597	44.7402
L1PA16	23.1793	16.6655	1.4305	5.67688	8.19574	5.25205	13.5206	14.7683	7.59216	7.11383	11.399	13.9791	10.293	3.39693	8.12722	3.25118	10.2709	7.49605	9.03795	10.7016	8.33098	13.9807	4.92477	11.8351	9.06443	11.8436	13.6517	8.91961	15.4354	12.3251	9.06224	14.4732	9.88188	9.08667	7.68188	8.52939	8.94183	11.4264	14.2382	4.84686	11.508	5.66101	25.4794	16.7372	28.7311	35.8126	59.696	56.514	29.1332
HERV19I	23.1793	22.2206	21.4576	14.1922	12.2936	1.75068	5.07021	10.5488	17.0824	21.3415	18.2384	15.9761	14.1529	16.9846	16.2544	11.3791	29.101	7.49605	12.0506	27.5185	12.4965	21.7477	20.9303	23.6702	7.76951	5.92181	10.9213	6.68971	15.4354	8.80364	7.24979	10.338	10.9799	1.81733	4.60913	5.11764	20.8643	19.9962	4.74608	13.3289	12.9465	14.7186	9.84431	19.1282	9.31819	7.59662	12.3509	13.8619	24.9713
MER1A	23.1793	15.2767	34.3321	25.546	16.3915	17.5068	11.8305	25.3171	18.9804	18.9702	9.1192	25.9612	10.293	15.2862	17.8799	34.1373	17.1182	29.9842	27.1138	24.4609	27.0757	24.8545	23.3927	29.5878	37.5526	19.2459	35.4944	15.6093	18.8655	21.1287	18.1245	28.9463	19.7638	32.712	16.9001	17.0588	13.4127	21.4245	30.0585	16.964	20.139	15.8508	16.2142	23.3125	23.2955	37.9831	12.3509	23.4586	37.4569
ZOMBI	21.634	9.72152	8.58303	9.93454	22.5383	12.2548	18.5908	18.9878	17.0824	23.7128	13.6788	13.9791	6.43314	16.9846	14.629	13.0047	3.42365	14.9921	7.53162	9.17284	20.8274	23.3011	12.3119	11.8351	15.539	14.8045	19.1123	22.299	20.5805	14.0858	19.9369	6.20278	7.6859	23.6253	9.21826	10.2353	26.8255	14.283	26.8944	20.5992	12.9465	4.52881	71.2265	47.2227	45.8145	33.6422	33.965	28.7901	61.3878
LTR10D	20.0887	20.8318	21.4576	11.3538	8.19574	22.7589	18.5908	12.6585	17.0824	14.2277	22.798	29.9552	15.4395	11.8893	21.1308	14.6303	18.8301	7.49605	25.6075	16.8169	12.4965	17.0875	17.2367	24.8537	12.9492	14.8045	20.4775	15.6093	13.7203	22.8895	18.1245	18.6083	25.2537	25.4427	16.9001	13.647	11.9224	15.7113	11.0742	16.964	21.5775	10.1898	3.47446	2.39102	2.32955	0	9.26317	9.59671	3.12141
L1PBA1_5	20.0887	9.72152	1.4305	5.67688	8.19574	1.75068	5.07021	2.10975	0	11.8564	2.2798	7.98805	9.00639	11.8893	6.50177	0	5.13547	1.87401	10.5443	7.64403	4.16549	1.55341	2.46239	5.91755	6.47459	7.40226	4.0955	2.2299	1.71504	1.76073	3.62489	0	2.19597	5.452	1.53638	5.11764	8.94183	5.71319	4.74608	6.05858	5.754	5.66101	0	3.58654	5.43561	10.8523	11.3217	8.53041	9.36424
GOLEM	20.0887	22.2206	1.4305	8.51532	4.09787	10.5041	6.76028	23.2073	9.4902	21.3415	20.5182	15.9761	6.43314	1.69846	8.12722	8.12794	10.2709	5.62204	6.0253	6.11523	10.4137	12.4273	7.38716	11.8351	14.2441	10.3632	10.9213	6.68971	8.57521	8.80364	5.43734	10.338	7.6859	9.08667	6.1455	13.647	4.47091	14.283	9.49215	7.27029	12.9465	9.05761	25.4794	8.36858	17.8599	42.324	15.4386	35.1879	16.6475
LTR3A	18.5435	20.8318	10.0135	17.0306	16.3915	19.2575	23.661	6.32926	9.4902	30.8266	13.6788	11.9821	16.7262	15.2862	14.629	14.6303	23.9655	14.9921	6.0253	15.2881	16.662	18.6409	20.9303	10.6516	29.7831	25.1677	20.4775	33.4485	17.1504	12.3251	12.6871	22.7435	12.0778	12.7213	7.68188	18.7647	8.94183	15.7113	17.4023	9.69372	14.385	15.8508	24.9003	25.7035	21.7425	21.7046	22.6433	31.989	22.8904
L1M1_5	18.5435	19.443	18.5966	15.6114	18.4404	14.0055	5.07021	16.878	11.3882	11.8564	18.2384	15.9761	16.7262	15.2862	13.0035	14.6303	20.5419	5.62204	22.5949	7.64403	6.24823	13.9807	14.7743	15.3856	2.58984	10.3632	9.55617	2.2299	10.2903	17.6073	18.1245	6.20278	15.3718	7.26934	36.873	11.9412	13.4127	8.56979	14.2382	18.1757	10.0695	9.05761	27.7957	28.0945	33.3902	39.0683	33.965	49.0499	30.1736
LTR12B	16.9982	23.6094	11.444	22.7075	16.3915	8.75342	20.2808	21.0975	7.59216	7.11383	20.5182	21.9671	14.1529	15.2862	19.5053	22.7582	13.6946	29.9842	19.5822	21.4033	22.9102	27.9613	27.0862	23.6702	28.4882	28.1286	32.764	17.8392	15.4354	17.6073	25.3743	12.4056	16.4698	25.4427	21.5093	13.647	20.8643	19.9962	23.7304	13.3289	21.5775	20.3796	6.94893	16.7372	21.7425	24.9603	21.6141	0	20.8094
HUERS-P3	16.9982	20.8318	5.72202	8.51532	16.3915	5.25205	21.9709	12.6585	0	14.2277	2.2798	5.99104	3.85988	3.39693	9.75266	3.25118	11.9828	5.62204	1.50632	4.58642	24.9929	3.10681	7.38716	10.6516	6.47459	13.3241	21.8427	17.8392	24.0106	15.8466	12.6871	12.4056	2.19597	1.81733	3.07275	8.52939	8.94183	18.5679	4.74608	8.48201	23.016	14.7186	18.5305	26.899	31.8372	42.324	22.6433	15.9945	9.36424
HERVL66I	16.9982	13.8879	22.8881	15.6114	10.2447	15.7562	13.5206	23.2073	7.59216	14.2277	6.8394	7.98805	14.1529	8.49232	14.629	21.1326	15.4064	9.37006	18.0759	9.17284	12.4965	6.21363	17.2367	15.3856	15.539	8.88271	17.7472	17.8392	18.8655	21.1287	9.06224	24.8111	13.1758	3.63467	6.1455	8.52939	10.4321	11.4264	12.6562	20.5992	10.0695	15.8508	5.21169	17.9327	12.4243	16.2785	17.4971	61.8455	4.16188
LTR76	16.9982	16.6655	7.15252	8.51532	6.14681	3.50137	8.45035	4.21951	3.79608	0	2.2798	7.98805	5.14651	1.69846	4.87633	6.50235	8.55912	11.2441	10.5443	4.58642	4.16549	7.76704	6.15596	8.28458	7.76951	2.9609	4.0955	11.1495	5.14513	8.80364	10.8747	10.338	1.09799	0	1.53638	1.70588	0	2.8566	15.8203	3.63515	5.754	7.92541	4.63262	5.97756	3.10606	6.51139	2.05848	0	2.08094
MER51C	15.4529	12.4991	0	0	0	3.50137	5.07021	0	0	0	6.8394	5.99104	1.28663	0	1.62544	4.87676	5.13547	1.87401	0	1.52881	0	3.10681	1.23119	1.18351	1.29492	1.48045	0	0	8.57521	7.04291	0	2.06759	1.09799	3.63467	0	1.70588	8.94183	1.4283	1.58203	1.21172	1.4385	4.52881	7.528	9.5641	0	0	8.23393	0	3.12141
PRIMA4_I	15.4529	11.1103	4.29151	2.83844	4.09787	5.25205	6.76028	6.32926	3.79608	0	0	9.98507	3.85988	6.79386	6.50177	8.12794	1.71182	5.62204	6.0253	3.05761	2.08274	1.55341	3.69358	3.55053	7.76951	4.44136	4.0955	2.2299	1.71504	10.5644	3.62489	8.27037	3.29396	5.452	1.53638	1.70588	2.98061	0	0	12.1172	4.3155	3.3966	4.63262	11.3574	4.6591	11.9375	2.05848	4.2652	0
LTR12F	15.4529	20.8318	4.29151	11.3538	6.14681	5.25205	0	12.6585	11.3882	9.48511	6.8394	5.99104	10.293	3.39693	19.5053	17.8815	10.2709	7.49605	9.03795	9.17284	2.08274	20.1943	11.0807	10.6516	12.9492	11.8436	4.0955	20.0691	8.57521	1.76073	16.312	4.13519	4.39195	14.5387	6.1455	8.52939	5.96122	7.14149	15.8203	7.27029	11.508	2.2644	4.05354	14.3461	11.6477	19.5342	30.8772	14.9282	14.5666
HERVP71A_I	13.9076	18.0542	25.7491	19.8691	12.2936	14.0055	16.9007	18.9878	20.8784	11.8564	22.798	11.9821	23.1593	6.79386	17.8799	14.6303	17.1182	7.49605	12.0506	13.7593	14.5792	10.8739	8.61835	16.5692	16.8339	20.7263	16.382	35.6784	13.7203	10.5644	16.312	6.20278	15.3718	12.7213	13.8274	23.8823	13.4127	8.56979	7.91013	15.7523	17.262	27.1728	68.3311	61.5689	74.5456	78.1366	48.3743	43.7183	41.6188
THE1D	13.9076	15.2767	5.72202	7.0961	8.19574	7.00273	8.45035	8.43902	3.79608	4.74256	0	21.9671	2.57326	0	6.50177	6.50235	6.84729	3.74803	7.53162	10.7016	0	12.4273	4.92477	13.0186	14.2441	4.44136	6.82584	6.68971	8.57521	7.04291	9.06224	2.06759	3.29396	1.81733	3.07275	3.41176	16.3934	11.4264	14.2382	10.9054	4.3155	16.983	1.73723	5.3798	4.6591	8.68185	7.20469	21.326	0
LTR10E	13.9076	6.94394	8.58303	7.0961	8.19574	5.25205	5.07021	2.10975	9.4902	11.8564	4.5596	3.99403	3.85988	6.79386	1.62544	4.87676	10.2709	3.74803	1.50632	9.17284	4.16549	4.66022	6.15596	4.73404	7.76951	1.48045	1.36517	8.91961	5.14513	1.76073	1.81245	10.338	8.78389	0	3.07275	8.52939	8.94183	9.99809	1.58203	0	2.877	4.52881	15.6351	13.1506	8.54168	16.2785	8.23393	18.1271	12.4856
MER57A_I	13.9076	8.33273	10.0135	1.41922	14.3426	7.00273	11.8305	8.43902	0	11.8564	6.8394	9.98507	10.293	6.79386	6.50177	13.0047	10.2709	3.74803	6.0253	7.64403	8.33098	3.10681	7.38716	7.10106	9.06443	5.92181	8.19101	4.4598	5.14513	12.3251	10.8747	4.13519	9.88188	9.08667	12.291	10.2353	5.96122	11.4264	6.3281	12.1172	5.754	12.4542	0	0	0	0	1.02924	0	6.24282
LTR6A	13.9076	9.72152	7.15252	4.25766	6.14681	1.75068	8.45035	8.43902	7.59216	16.5989	9.1192	13.9791	1.28663	0	1.62544	3.25118	1.71182	5.62204	7.53162	3.05761	10.4137	4.66022	13.5431	10.6516	7.76951	5.92181	8.19101	2.2299	5.14513	19.368	10.8747	8.27037	2.19597	18.1733	4.60913	5.11764	10.4321	5.71319	7.91013	6.05858	0	7.92541	16.2142	8.96634	16.3068	13.0228	16.4679	21.326	12.4856
MER50I	13.9076	12.4991	15.7355	2.83844	6.14681	10.5041	10.1404	6.32926	3.79608	11.8564	4.5596	5.99104	6.43314	3.39693	6.50177	8.12794	5.13547	11.2441	6.0253	7.64403	4.16549	9.32044	9.84954	13.0186	6.47459	5.92181	8.19101	0	6.86017	3.52146	1.81245	10.338	7.6859	3.63467	6.1455	0	2.98061	5.71319	12.6562	3.63515	11.508	5.66101	0.579077	4.18429	2.32955	4.34092	8.23393	0	2.08094
L1PB2	12.3623	38.8861	12.8745	22.7075	10.2447	8.75342	10.1404	12.6585	15.1843	23.7128	9.1192	13.9791	14.1529	8.49232	13.0035	14.6303	20.5419	13.1181	18.0759	32.1049	12.4965	21.7477	17.2367	27.2207	22.0136	10.3632	9.55617	11.1495	13.7203	22.8895	1.81245	18.6083	13.1758	10.904	4.60913	10.2353	7.45152	17.1396	11.0742	18.1757	15.8235	12.4542	29.5329	28.6923	16.3068	16.2785	33.965	51.1825	32.2546
L1MB3	12.3623	5.55515	0	2.83844	2.04894	3.50137	0	2.10975	3.79608	0	2.2798	0	0	0	4.87633	3.25118	0	0	6.0253	4.58642	0	0	0	1.18351	3.88475	0	2.73034	2.2299	0	0	10.8747	0	1.09799	1.81733	1.53638	1.70588	4.47091	0	3.16405	2.42343	2.877	3.3966	0.579077	2.39102	3.88258	0	7.20469	25.5912	11.4452
LTR30	12.3623	13.8879	4.29151	8.51532	2.04894	1.75068	1.69007	2.10975	5.69412	2.37128	6.8394	0	6.43314	0	14.629	6.50235	6.84729	7.49605	13.5569	15.2881	6.24823	4.66022	43.0918	41.4229	14.2441	11.8436	17.7472	20.0691	3.43008	7.04291	5.43734	2.06759	3.29396	1.81733	0	3.41176	2.98061	4.28489	4.74608	10.9054	10.0695	5.66101	11.0025	13.1506	10.8712	0	5.14621	0	3.12141
Tigger3c	10.817	12.4991	0	5.67688	6.14681	10.5041	3.38014	14.7683	5.69412	9.48511	13.6788	13.9791	3.85988	1.69846	6.50177	4.87676	8.55912	3.74803	4.51897	4.58642	10.4137	7.76704	6.15596	8.28458	9.06443	2.9609	8.19101	6.68971	5.14513	5.28219	3.62489	2.06759	1.09799	3.63467	0	6.82351	0	8.56979	9.49215	1.21172	5.754	3.3966	8.68616	4.18429	7.76516	1.08523	5.14621	6.39781	9.36424
MER107	10.817	12.4991	1.4305	8.51532	4.09787	5.25205	1.69007	4.21951	15.1843	16.5989	2.2798	3.99403	6.43314	0	6.50177	6.50235	3.42365	3.74803	6.0253	1.52881	4.16549	3.10681	4.92477	8.28458	7.76951	5.92181	5.46067	8.91961	3.43008	0	1.81245	10.338	2.19597	3.63467	4.60913	1.70588	4.47091	8.56979	0	4.84686	4.3155	4.52881	5.21169	3.58654	1.55303	11.9375	4.11697	1.0663	0
L1MA4A	10.817	4.16636	1.4305	0	0	1.75068	0	2.10975	1.89804	0	0	0	9.00639	3.39693	3.25089	1.62559	1.71182	0	0	6.11523	4.16549	4.66022	2.46239	1.18351	6.47459	1.48045	5.46067	2.2299	0	3.52146	12.6871	0	0	0	0	1.70588	2.98061	4.28489	1.58203	2.42343	1.4385	3.3966	2.31631	1.79327	0.776516	7.59662	0	7.46411	0
MSTA	9.27173	6.94394	0	0	8.19574	1.75068	1.69007	2.10975	5.69412	0	2.2798	0	2.57326	0	4.87633	0	5.13547	5.62204	0	0	0	4.66022	2.46239	5.91755	0	1.48045	2.73034	4.4598	3.43008	1.76073	1.81245	2.06759	1.09799	1.81733	0	5.11764	1.4903	1.4283	1.58203	0	1.4385	1.1322	0	1.19551	2.32955	6.51139	2.05848	2.1326	0
LTR9B	9.27173	4.16636	1.4305	1.41922	0	10.5041	6.76028	8.43902	3.79608	2.37128	0	0	3.85988	0	3.25089	4.87676	10.2709	0	1.50632	3.05761	0	3.10681	0	0	3.88475	1.48045	0	2.2299	5.14513	1.76073	5.43734	4.13519	2.19597	3.63467	1.53638	3.41176	0	2.8566	0	6.05858	2.877	3.3966	8.68616	0.597756	0.776516	0	0	10.663	5.20235
MER75	9.27173	1.38879	4.29151	2.83844	4.09787	3.50137	0	8.43902	1.89804	2.37128	9.1192	5.99104	9.00639	3.39693	4.87633	4.87676	0	0	1.50632	7.64403	0	6.21363	9.84954	8.28458	2.58984	0	4.0955	2.2299	5.14513	3.52146	9.06224	10.338	1.09799	1.81733	6.1455	1.70588	0	4.28489	7.91013	8.48201	2.877	0	4.05354	7.17307	3.88258	9.76708	8.23393	12.7956	8.32376
GOLEM_B	9.27173	8.33273	0	2.83844	6.14681	1.75068	3.38014	4.21951	1.89804	11.8564	4.5596	0	1.28663	1.69846	3.25089	4.87676	6.84729	1.87401	1.50632	6.11523	6.24823	1.55341	1.23119	3.55053	1.29492	1.48045	5.46067	0	3.43008	0	3.62489	4.13519	2.19597	0	3.07275	1.70588	2.98061	2.8566	1.58203	0	5.754	2.2644	0	1.79327	1.55303	0	0	4.2652	8.32376
HERVFH19I	9.27173	8.33273	10.0135	7.0961	8.19574	5.25205	3.38014	6.32926	0	11.8564	6.8394	1.99701	2.57326	0	3.25089	3.25118	0	0	0	9.17284	4.16549	4.66022	6.15596	4.73404	2.58984	5.92181	1.36517	2.2299	1.71504	0	3.62489	0	4.39195	3.63467	6.1455	5.11764	5.96122	5.71319	3.16405	4.84686	4.3155	1.1322	5.79077	11.3574	6.21213	14.108	7.20469	0	14.5666
MER51A	9.27173	0	0	0	0	0	0	0	3.79608	0	0	1.99701	0	0	0	0	0	0	0	0	0	0	0	0	1.29492	0	0	0	0	1.76073	1.81245	0	0	0	0	0	0	0	0	0	0	1.1322	0	0.597756	1.55303	0	0	0	0
LTR21B	9.27173	20.8318	14.305	25.546	24.5872	21.0082	23.661	27.4268	17.0824	42.683	38.7566	33.9492	45.032	35.6678	29.258	35.7629	20.5419	28.1102	6.0253	32.1049	18.7447	38.8352	27.0862	24.8537	32.373	31.0895	34.1292	35.6784	13.7203	12.3251	3.62489	16.5407	16.4698	27.26	32.2639	30.7058	16.3934	14.283	15.8203	20.5992	41.7165	20.3796	3.47446	8.96634	11.6477	15.1932	11.3217	4.2652	13.5261
Charlie12	9.27173	8.33273	14.305	4.25766	6.14681	0	3.38014	10.5488	1.89804	4.74256	6.8394	11.9821	3.85988	1.69846	8.12722	11.3791	8.55912	20.6141	4.51897	9.17284	8.33098	9.32044	4.92477	7.10106	3.88475	7.40226	8.19101	8.91961	6.86017	0	7.24979	10.338	4.39195	3.63467	12.291	13.647	10.4321	5.71319	7.91013	7.27029	5.754	4.52881	19.6886	7.77083	4.6591	6.51139	15.4386	21.326	2.08094
L1PB3	9.27173	8.33273	0	1.41922	6.14681	0	1.69007	0	0	4.74256	0	1.99701	1.28663	1.69846	0	0	1.71182	1.87401	1.50632	0	0	0	0	2.36702	2.58984	0	1.36517	0	3.43008	0	0	2.06759	0	0	0	0	0	0	0	0	1.4385	1.1322	1.15815	1.19551	0	7.59662	0	0	0
LTR71B	9.27173	6.94394	1.4305	0	2.04894	1.75068	0	4.21951	5.69412	0	2.2798	5.99104	1.28663	0	1.62544	0	6.84729	3.74803	0	1.52881	2.08274	3.10681	2.46239	3.55053	1.29492	1.48045	1.36517	0	1.71504	0	0	0	6.58792	1.81733	1.53638	1.70588	2.98061	1.4283	0	6.05858	0	3.3966	8.68616	3.58654	9.31819	19.5342	10.2924	4.2652	5.20235
MST_I	7.72644	8.33273	1.4305	1.41922	10.2447	0	11.8305	2.10975	7.59216	11.8564	11.399	5.99104	5.14651	11.8893	9.75266	1.62559	5.13547	11.2441	4.51897	12.2305	8.33098	9.32044	7.38716	5.91755	7.76951	5.92181	9.55617	22.299	3.43008	10.5644	5.43734	8.27037	4.39195	3.63467	4.60913	0	2.98061	4.28489	9.49215	3.63515	5.754	4.52881	1.73723	0.597756	0	0	1.02924	0	4.16188
MER51I	7.72644	2.77758	1.4305	2.83844	2.04894	3.50137	0	4.21951	1.89804	0	2.2798	1.99701	2.57326	0	3.25089	1.62559	5.13547	3.74803	0	1.52881	0	1.55341	1.23119	4.73404	0	1.48045	4.0955	2.2299	0	0	5.43734	6.20278	3.29396	0	0	0	2.98061	0	1.58203	0	1.4385	2.2644	0	0.597756	0	0	0	0	3.12141
PRIMA41	7.72644	12.4991	2.86101	4.25766	4.09787	5.25205	10.1404	2.10975	1.89804	2.37128	2.2798	7.98805	6.43314	6.79386	1.62544	0	5.13547	1.87401	1.50632	1.52881	6.24823	0	3.69358	4.73404	0	1.48045	4.0955	2.2299	5.14513	0	0	10.338	1.09799	0	1.53638	6.82351	2.98061	4.28489	3.16405	4.84686	7.1925	1.1322	16.7932	2.98878	5.43561	5.42616	2.05848	14.9282	1.04047
LTR3B	7.72644	0	2.86101	1.41922	0	1.75068	5.07021	2.10975	5.69412	7.11383	6.8394	5.99104	2.57326	3.39693	3.25089	1.62559	5.13547	3.74803	1.50632	1.52881	4.16549	0	3.69358	3.55053	1.29492	0	1.36517	2.2299	5.14513	1.76073	1.81245	0	3.29396	3.63467	3.07275	8.52939	1.4903	1.4283	1.58203	0	0	1.1322	0.579077	4.18429	4.6591	1.08523	8.23393	0	0
LTR7C	7.72644	4.16636	12.8745	14.1922	14.3426	17.5068	13.5206	4.21951	24.6745	9.48511	36.4768	11.9821	9.00639	5.09539	11.3781	8.12794	13.6946	26.2362	12.0506	16.8169	12.4965	12.4273	4.92477	15.3856	22.0136	13.3241	10.9213	26.7588	10.2903	7.04291	9.06224	14.4732	14.2738	5.452	10.7546	20.4705	7.45152	2.8566	9.49215	3.63515	11.508	7.92541	23.1631	19.7259	34.9432	8.68185	14.4094	13.8619	15.6071
L1MA5	7.72644	2.77758	2.86101	0	0	0	1.69007	0	0	0	0	1.99701	1.28663	0	3.25089	1.62559	1.71182	0	1.50632	1.52881	0	1.55341	0	1.18351	0	0	1.36517	4.4598	0	1.76073	1.81245	2.06759	0	0	4.60913	0	2.98061	0	0	1.21172	0	1.1322	0	0.597756	0	0	0	0	0
L1MA4	7.72644	6.94394	2.86101	1.41922	6.14681	1.75068	3.38014	4.21951	5.69412	7.11383	13.6788	0	3.85988	0	4.87633	6.50235	3.42365	1.87401	0	4.58642	8.33098	7.76704	3.69358	9.46809	3.88475	4.44136	1.36517	0	3.43008	5.28219	3.62489	6.20278	1.09799	0	4.60913	0	5.96122	5.71319	6.3281	4.84686	2.877	2.2644	13.3188	2.39102	6.98865	10.8523	5.14621	4.2652	8.32376
MER44C	6.18115	8.33273	2.86101	1.41922	2.04894	3.50137	5.07021	4.21951	7.59216	2.37128	4.5596	5.99104	6.43314	8.49232	0	1.62559	5.13547	1.87401	1.50632	1.52881	2.08274	0	2.46239	3.55053	2.58984	2.9609	4.0955	2.2299	1.71504	8.80364	5.43734	4.13519	2.19597	3.63467	4.60913	0	4.47091	1.4283	1.58203	6.05858	0	1.1322	2.31631	3.58654	1.55303	0	0	0	6.24282
GOLEM_A	6.18115	6.94394	0	1.41922	4.09787	7.00273	0	2.10975	0	2.37128	4.5596	0	0	1.69846	3.25089	6.50235	5.13547	3.74803	4.51897	3.05761	2.08274	6.21363	1.23119	1.18351	1.29492	2.9609	4.0955	0	1.71504	1.76073	5.43734	4.13519	3.29396	0	1.53638	1.70588	4.47091	1.4283	1.58203	6.05858	1.4385	2.2644	0	3.58654	1.55303	0	0	0	15.6071
MSR1	6.18115	2.77758	1.4305	0	4.09787	0	1.69007	0	3.79608	0	0	3.99403	2.57326	0	3.25089	4.87676	5.13547	0	4.51897	0	4.16549	0	0	2.36702	1.29492	2.9609	2.73034	0	5.14513	1.76073	1.81245	2.06759	3.29396	3.63467	1.53638	6.82351	4.47091	7.14149	1.58203	4.84686	1.4385	2.2644	0.579077	0	0	0	0	0	0
L1MA6	6.18115	2.77758	0	2.83844	2.04894	0	0	2.10975	0	0	0	1.99701	2.57326	1.69846	1.62544	1.62559	3.42365	1.87401	0	1.52881	2.08274	0	2.46239	0	3.88475	0	4.0955	4.4598	1.71504	1.76073	0	6.20278	2.19597	0	3.07275	0	1.4903	1.4283	1.58203	0	2.877	0	9.84431	2.98878	7.76516	4.34092	2.05848	18.1271	11.4452
L1PB4	6.18115	1.38879	2.86101	0	2.04894	1.75068	0	0	1.89804	2.37128	4.5596	1.99701	1.28663	1.69846	0	0	0	0	3.01265	1.52881	2.08274	1.55341	1.23119	1.18351	0	0	1.36517	0	0	0	5.43734	2.06759	2.19597	0	0	3.41176	1.4903	1.4283	0	2.42343	1.4385	2.2644	2.31631	2.98878	1.55303	13.0228	5.14621	4.2652	2.08094
LTR43	6.18115	0	0	0	0	0	0	0	0	0	0	0	0	1.69846	0	0	0	0	0	0	0	0	0	0	0	0	0	0	0	0	0	0	0	0	0	0	0	0	0	0	0	0	7.528	0	0	0	0	0	0
HERVFH21I	6.18115	30.5533	20.0271	22.7075	8.19574	15.7562	25.3511	14.7683	24.6745	42.683	38.7566	43.9343	39.8855	35.6678	26.0071	24.3838	39.3719	33.7322	22.5949	32.1049	27.0757	27.9613	28.3174	16.5692	41.4374	51.8158	42.3202	33.4485	10.2903	15.8466	16.312	8.27037	24.1557	14.5387	21.5093	34.1176	28.3158	15.7113	17.4023	23.0226	33.0855	28.305	4.05354	10.7596	12.4243	23.8751	20.5848	3.1989	5.20235
LTR22B2	6.18115	8.33273	0	1.41922	2.04894	1.75068	3.38014	2.10975	3.79608	2.37128	2.2798	5.99104	1.28663	0	0	3.25118	0	0	3.01265	1.52881	2.08274	1.55341	7.38716	1.18351	6.47459	8.88271	9.55617	4.4598	3.43008	0	7.24979	0	3.29396	1.81733	0	1.70588	2.98061	2.8566	1.58203	0	1.4385	4.52881	13.8979	5.3798	6.98865	0	6.17545	5.33151	0
LTR14B	6.18115	5.55515	7.15252	5.67688	4.09787	7.00273	6.76028	2.10975	1.89804	7.11383	9.1192	7.98805	2.57326	1.69846	0	8.12794	8.55912	11.2441	18.0759	12.2305	2.08274	9.32044	9.84954	4.73404	12.9492	2.9609	9.55617	4.4598	15.4354	8.80364	12.6871	8.27037	6.58792	9.08667	12.291	6.82351	5.96122	8.56979	7.91013	3.63515	4.3155	6.79321	12.7397	28.0945	20.1894	17.3637	13.3801	25.5912	10.4047
HERV3	6.18115	4.16636	0	0	0	3.50137	0	2.10975	1.89804	0	2.2798	0	0	1.69846	0	1.62559	1.71182	0	0	1.52881	0	1.55341	0	7.10106	0	1.48045	2.73034	0	0	0	0	0	0	0	1.53638	0	1.4903	0	1.58203	3.63515	0	1.1322	0	1.19551	0.776516	0	0	0	0
MER30	4.63586	1.38879	0	0	0	1.75068	0	2.10975	1.89804	7.11383	0	3.99403	0	0	0	0	0	0	0	0	2.08274	0	0	0	1.29492	1.48045	1.36517	0	0	1.76073	1.81245	0	0	0	0	0	0	0	0	0	1.4385	0	0	0.597756	0.776516	0	3.08772	0	0
TAR1	4.63586	1.38879	1.4305	4.25766	4.09787	3.50137	6.76028	6.32926	1.89804	14.2277	9.1192	1.99701	0	5.09539	4.87633	4.87676	8.55912	0	4.51897	9.17284	2.08274	1.55341	0	3.55053	7.76951	8.88271	9.55617	13.3794	1.71504	0	0	4.13519	2.19597	1.81733	1.53638	0	2.98061	5.71319	4.74608	7.27029	5.754	0	16.7932	12.5529	19.4129	16.2785	17.4971	9.59671	8.32376
L1MA10	4.63586	2.77758	0	1.41922	2.04894	0	0	2.10975	0	0	0	0	0	0	0	0	0	1.87401	0	0	0	0	1.23119	2.36702	0	1.48045	1.36517	0	1.71504	1.76073	1.81245	0	1.09799	0	1.53638	0	0	1.4283	0	1.21172	2.877	0	0	0.597756	2.32955	1.08523	0	0	0
L1PA16_5	4.63586	0	1.4305	0	0	0	0	0	5.69412	2.37128	0	0	1.28663	0	3.25089	1.62559	3.42365	0	1.50632	0	4.16549	3.10681	0	0	0	0	4.0955	2.2299	0	5.28219	0	0	0	0	0	0	1.4903	4.28489	1.58203	2.42343	0	1.1322	5.21169	4.78205	12.4243	19.5342	3.08772	11.7293	9.36424
HERV46I	4.63586	2.77758	0	2.83844	2.04894	0	0	8.43902	1.89804	7.11383	2.2798	3.99403	2.57326	3.39693	4.87633	3.25118	1.71182	3.74803	4.51897	6.11523	2.08274	0	2.46239	2.36702	6.47459	1.48045	1.36517	2.2299	3.43008	0	3.62489	4.13519	3.29396	1.81733	4.60913	0	1.4903	1.4283	3.16405	1.21172	1.4385	1.1322	0	6.57532	5.43561	15.1932	0	1.0663	0
LTR22	4.63586	2.77758	1.4305	11.3538	0	0	3.38014	0	0	0	0	0	3.85988	6.79386	4.87633	3.25118	3.42365	1.87401	1.50632	7.64403	8.33098	3.10681	6.15596	2.36702	3.88475	5.92181	8.19101	0	6.86017	3.52146	3.62489	2.06759	1.09799	0	0	1.70588	4.47091	5.71319	3.16405	4.84686	4.3155	3.3966	1.15815	1.79327	2.32955	4.34092	3.08772	0	2.08094
MER48	4.63586	6.94394	1.4305	0	6.14681	0	5.07021	2.10975	3.79608	9.48511	4.5596	11.9821	7.71977	6.79386	4.87633	1.62559	1.71182	7.49605	3.01265	1.52881	6.24823	4.66022	1.23119	7.10106	6.47459	1.48045	5.46067	2.2299	3.43008	7.04291	5.43734	4.13519	4.39195	3.63467	6.1455	5.11764	2.98061	0	0	1.21172	4.3155	2.2644	1.73723	1.19551	0	0	0	2.1326	2.08094
LTR14A	4.63586	4.16636	1.4305	7.0961	2.04894	0	1.69007	0	1.89804	9.48511	0	3.99403	2.57326	1.69846	3.25089	6.50235	0	1.87401	6.0253	4.58642	4.16549	0	2.46239	2.36702	7.76951	4.44136	1.36517	0	3.43008	3.52146	3.62489	2.06759	4.39195	3.63467	0	1.70588	0	5.71319	4.74608	1.21172	2.877	1.1322	0.579077	4.78205	7.76516	6.51139	10.2924	0	5.20235
MER41C	4.63586	4.16636	0	1.41922	0	0	1.69007	0	0	0	0	0	0	0	0	0	3.42365	0	1.50632	0	2.08274	0	0	3.55053	0	0	1.36517	2.2299	0	0	0	4.13519	1.09799	3.63467	0	0	1.4903	0	1.58203	0	0	2.2644	0	1.19551	2.32955	0	2.05848	0	0
MER4D1	4.63586	4.16636	4.29151	7.0961	10.2447	1.75068	3.38014	4.21951	3.79608	11.8564	11.399	1.99701	3.85988	3.39693	3.25089	1.62559	5.13547	3.74803	1.50632	4.58642	6.24823	1.55341	4.92477	4.73404	5.17967	5.92181	6.82584	6.68971	6.86017	12.3251	1.81245	4.13519	2.19597	3.63467	1.53638	8.52939	0	4.28489	4.74608	3.63515	2.877	2.2644	6.94893	7.17307	4.6591	0	7.20469	9.59671	0
LTR19A	4.63586	2.77758	2.86101	2.83844	2.04894	0	6.76028	2.10975	1.89804	0	2.2798	1.99701	2.57326	5.09539	1.62544	1.62559	1.71182	0	1.50632	4.58642	2.08274	3.10681	6.15596	0	1.29492	1.48045	1.36517	0	3.43008	5.28219	0	2.06759	2.19597	0	3.07275	0	1.4903	2.8566	1.58203	4.84686	2.877	2.2644	11.5815	8.36858	18.6364	0	8.23393	0	2.08094
L1MA9	4.63586	2.77758	1.4305	2.83844	4.09787	0	0	4.21951	3.79608	2.37128	6.8394	0	1.28663	0	1.62544	1.62559	0	0	0	3.05761	4.16549	3.10681	1.23119	2.36702	0	1.48045	1.36517	0	1.71504	7.04291	0	4.13519	4.39195	0	0	1.70588	1.4903	2.8566	0	1.21172	1.4385	5.66101	1.73723	0.597756	1.55303	0	2.05848	0	0
TIGGER7	4.63586	8.33273	0	2.83844	2.04894	1.75068	1.69007	2.10975	7.59216	4.74256	0	3.99403	0	8.49232	3.25089	4.87676	6.84729	0	1.50632	1.52881	0	4.66022	2.46239	0	2.58984	2.9609	2.73034	0	0	7.04291	0	0	1.09799	1.81733	3.07275	0	1.4903	1.4283	1.58203	2.42343	1.4385	4.52881	4.63262	0.597756	0	0	0	0	2.08094
LTR19B	4.63586	2.77758	0	1.41922	2.04894	8.75342	3.38014	2.10975	7.59216	2.37128	6.8394	3.99403	3.85988	0	4.87633	3.25118	0	3.74803	1.50632	0	2.08274	3.10681	0	1.18351	0	2.9609	0	4.4598	0	0	0	0	1.09799	1.81733	6.1455	5.11764	0	2.8566	3.16405	2.42343	1.4385	2.2644	11.5815	2.39102	6.21213	0	2.05848	9.59671	20.8094
LTR22A	4.63586	5.55515	11.444	11.3538	2.04894	7.00273	6.76028	8.43902	9.4902	18.9702	13.6788	13.9791	5.14651	8.49232	3.25089	8.12794	6.84729	9.37006	15.0632	9.17284	4.16549	10.8739	3.69358	7.10106	6.47459	5.92181	5.46067	15.6093	3.43008	17.6073	7.24979	8.27037	4.39195	7.26934	4.60913	6.82351	2.98061	4.28489	3.16405	7.27029	10.0695	7.92541	22.0049	14.3461	20.9659	15.1932	17.4971	10.663	5.20235
L1PA12_5	4.63586	5.55515	2.86101	0	2.04894	1.75068	5.07021	0	5.69412	0	0	1.99701	1.28663	1.69846	4.87633	1.62559	3.42365	3.74803	1.50632	6.11523	0	4.66022	7.38716	3.55053	5.17967	2.9609	1.36517	0	1.71504	0	3.62489	0	3.29396	5.452	0	3.41176	0	1.4283	1.58203	2.42343	0	6.79321	0	1.19551	0	0	1.02924	0	6.24282
MER4A1_LTR	4.63586	12.4991	4.29151	2.83844	4.09787	1.75068	5.07021	10.5488	7.59216	2.37128	0	5.99104	3.85988	1.69846	3.25089	11.3791	3.42365	3.74803	1.50632	9.17284	4.16549	3.10681	0	2.36702	3.88475	5.92181	1.36517	2.2299	8.57521	1.76073	1.81245	2.06759	3.29396	0	3.07275	0	0	2.8566	6.3281	2.42343	2.877	6.79321	8.10708	2.98878	4.6591	15.1932	7.20469	7.46411	14.5666
MER41I	4.63586	1.38879	0	4.25766	12.2936	8.75342	1.69007	12.6585	3.79608	7.11383	6.8394	0	0	1.69846	3.25089	0	1.71182	3.74803	3.01265	3.05761	2.08274	6.21363	7.38716	7.10106	5.17967	4.44136	1.36517	6.68971	1.71504	1.76073	7.24979	2.06759	1.09799	3.63467	4.60913	3.41176	5.96122	7.14149	6.3281	7.27029	2.877	3.3966	1.15815	4.78205	14.7538	0	0	5.33151	14.5666
TIGGER5A	3.09058	1.38879	1.4305	1.41922	0	1.75068	0	6.32926	0	4.74256	2.2798	0	0	0	1.62544	0	0	0	1.50632	1.52881	2.08274	0	0	0	0	0	1.36517	0	0	0	0	0	1.09799	0	0	1.70588	0	1.4283	0	1.21172	0	0	0	1.19551	0	0	0	0	0
L1MC2	3.09058	5.55515	0	0	0	0	1.69007	2.10975	0	0	0	0	1.28663	0	3.25089	0	1.71182	0	1.50632	1.52881	0	3.10681	0	0	0	0	0	0	0	0	0	2.06759	0	1.81733	0	0	1.4903	0	0	0	0	0	0	0	0	0	0	0	0
LTR61	3.09058	5.55515	2.86101	2.83844	2.04894	1.75068	1.69007	2.10975	0	4.74256	2.2798	3.99403	1.28663	0	1.62544	0	5.13547	0	3.01265	1.52881	0	0	0	7.10106	1.29492	1.48045	0	4.4598	3.43008	0	1.81245	0	0	0	0	0	4.47091	0	1.58203	4.84686	0	3.3966	5.79077	5.97756	7.76516	0	7.20469	2.1326	10.4047
MER1B	3.09058	1.38879	0	0	0	0	0	0	0	0	0	0	0	0	0	0	0	0	0	0	0	0	0	0	1.29492	0	0	2.2299	0	0	0	0	0	0	0	0	0	1.4283	0	0	0	0	1.73723	0	0	0	0	0	0
L1MA5A	3.09058	6.94394	1.4305	2.83844	6.14681	1.75068	0	6.32926	3.79608	2.37128	2.2798	0	0	1.69846	1.62544	1.62559	1.71182	0	1.50632	0	2.08274	3.10681	6.15596	4.73404	1.29492	1.48045	2.73034	4.4598	6.86017	8.80364	0	2.06759	7.6859	0	0	0	1.4903	2.8566	1.58203	4.84686	1.4385	1.1322	26.0585	14.3461	17.8599	41.2388	40.1404	11.7293	21.8499
HERV1_LTR	3.09058	5.55515	0	1.41922	2.04894	1.75068	1.69007	2.10975	5.69412	0	4.5596	1.99701	5.14651	0	1.62544	0	0	1.87401	0	1.52881	0	0	1.23119	0	5.17967	0	0	2.2299	5.14513	0	3.62489	2.06759	0	1.81733	1.53638	0	0	1.4283	1.58203	2.42343	1.4385	2.2644	6.36985	7.17307	4.6591	5.42616	5.14621	5.33151	1.04047
MER83BI	3.09058	1.38879	0	0	2.04894	0	1.69007	0	0	2.37128	0	0	0	0	0	0	1.71182	0	0	0	0	1.55341	0	0	0	0	0	0	0	0	0	0	0	1.81733	0	0	0	0	0	0	0	1.1322	0	0	0	0	2.05848	0	0
MER57A1	3.09058	2.77758	0	1.41922	0	3.50137	1.69007	2.10975	0	0	9.1192	3.99403	0	1.69846	0	0	0	0	0	0	2.08274	0	1.23119	1.18351	1.29492	2.9609	1.36517	0	0	8.80364	1.81245	0	1.09799	0	0	0	2.98061	1.4283	1.58203	0	0	0	1.15815	2.39102	4.6591	9.76708	11.3217	3.1989	4.16188
MER2	3.09058	0	0	1.41922	4.09787	0	0	0	1.89804	0	0	0	1.28663	0	0	0	0	1.87401	0	0	8.33098	0	0	0	0	0	1.36517	2.2299	0	0	0	0	1.09799	0	0	0	0	0	1.58203	1.21172	1.4385	1.1322	0	0	0.776516	0	0	0	0
ALR_	3.09058	1.38879	1.4305	1.41922	4.09787	0	3.38014	0	0	4.74256	0	7.98805	0	0	0	0	3.42365	0	1.50632	3.05761	0	0	1.23119	0	1.29492	4.44136	1.36517	0	3.43008	0	0	2.06759	1.09799	0	1.53638	0	1.4903	1.4283	1.58203	3.63515	1.4385	1.1322	0	1.19551	1.55303	3.25569	6.17545	11.7293	5.20235
L1PA13_5	3.09058	1.38879	0	0	0	1.75068	5.07021	0	3.79608	7.11383	9.1192	1.99701	1.28663	0	4.87633	1.62559	1.71182	3.74803	3.01265	3.05761	2.08274	1.55341	3.69358	2.36702	3.88475	1.48045	1.36517	2.2299	0	3.52146	5.43734	4.13519	1.09799	0	0	3.41176	1.4903	2.8566	1.58203	4.84686	4.3155	0	2.31631	1.19551	0.776516	0	2.05848	4.2652	0
MER57B1	3.09058	8.33273	0	0	2.04894	3.50137	0	4.21951	1.89804	9.48511	4.5596	3.99403	2.57326	0	3.25089	0	0	0	0	1.52881	0	1.55341	0	0	0	0	2.73034	0	0	5.28219	0	0	0	0	6.1455	1.70588	0	0	1.58203	0	1.4385	1.1322	0	0	0	0	0	0	0
LTR9C	3.09058	5.55515	4.29151	4.25766	14.3426	10.5041	10.1404	8.43902	1.89804	9.48511	13.6788	9.98507	1.28663	3.39693	1.62544	8.12794	3.42365	11.2441	6.0253	9.17284	4.16549	6.21363	6.15596	3.55053	15.539	17.7654	8.19101	20.0691	6.86017	3.52146	7.24979	0	8.78389	0	4.60913	6.82351	2.98061	4.28489	6.3281	3.63515	8.631	3.3966	0	0	0	0	0	0	0
PRIMA4_LTR	3.09058	5.55515	0	0	4.09787	5.25205	1.69007	2.10975	5.69412	2.37128	0	3.99403	2.57326	5.09539	1.62544	3.25118	1.71182	3.74803	4.51897	1.52881	4.16549	4.66022	2.46239	7.10106	1.29492	4.44136	4.0955	6.68971	5.14513	5.28219	3.62489	4.13519	5.48993	5.452	3.07275	3.41176	0	4.28489	1.58203	2.42343	4.3155	9.05761	8.68616	11.9551	8.54168	0	14.4094	3.1989	5.20235
HERVKC4	3.09058	4.16636	12.8745	4.25766	12.2936	5.25205	3.38014	2.10975	9.4902	2.37128	0	3.99403	5.14651	1.69846	9.75266	4.87676	8.55912	5.62204	4.51897	7.64403	2.08274	6.21363	7.38716	11.8351	1.29492	8.88271	10.9213	2.2299	13.7203	8.80364	9.06224	8.27037	6.58792	7.26934	3.07275	6.82351	4.47091	9.99809	7.91013	9.69372	4.3155	6.79321	10.4234	8.36858	3.10606	9.76708	1.02924	0	0
MER30B	3.09058	0	0	0	0	0	0	0	0	0	0	0	1.28663	0	1.62544	0	0	0	0	0	0	1.55341	0	0	0	1.48045	0	2.2299	0	0	1.81245	0	1.09799	0	1.53638	0	0	0	0	1.21172	0	0	0	0.597756	0.776516	0	0	4.2652	0
LTR1A2	3.09058	2.77758	0	1.41922	4.09787	3.50137	5.07021	2.10975	1.89804	7.11383	0	1.99701	0	0	4.87633	3.25118	1.71182	1.87401	1.50632	7.64403	2.08274	1.55341	2.46239	3.55053	7.76951	4.44136	8.19101	2.2299	1.71504	0	1.81245	2.06759	4.39195	5.452	7.68188	5.11764	4.47091	0	1.58203	3.63515	4.3155	1.1322	4.63262	1.19551	3.10606	0	0	0	2.08094
SATR2	3.09058	0	0	0	2.04894	0	0	0	1.89804	0	0	0	2.57326	0	1.62544	0	0	3.74803	0	0	0	1.55341	1.23119	0	1.29492	0	1.36517	0	0	0	0	2.06759	0	0	0	0	0	1.4283	0	0	0	0	0	0	0	0	0	0	0
MER41F	3.09058	0	0	0	2.04894	0	0	2.10975	0	0	0	0	0	0	0	1.62559	0	0	0	0	0	0	0	0	1.29492	0	0	2.2299	0	0	0	0	0	0	0	0	0	1.4283	0	0	0	0	0	0.597756	0	0	3.08772	1.0663	0
MER85	3.09058	4.16636	0	0	2.04894	3.50137	1.69007	2.10975	3.79608	2.37128	0	1.99701	0	3.39693	0	0	0	0	1.50632	3.05761	0	1.55341	2.46239	3.55053	0	2.9609	1.36517	0	0	0	1.81245	0	3.29396	0	0	0	0	4.28489	1.58203	8.48201	1.4385	1.1322	1.15815	3.58654	0	0	0	11.7293	5.20235
HERVI	3.09058	8.33273	7.15252	8.51532	2.04894	1.75068	3.38014	2.10975	1.89804	2.37128	2.2798	1.99701	3.85988	0	6.50177	9.75353	1.71182	0	7.53162	1.52881	2.08274	1.55341	6.15596	5.91755	0	8.88271	1.36517	4.4598	8.57521	3.52146	3.62489	2.06759	0	3.63467	1.53638	1.70588	1.4903	4.28489	1.58203	3.63515	0	2.2644	0	0.597756	0.776516	0	0	1.0663	2.08094
LTR45C	3.09058	0	1.4305	0	6.14681	0	0	2.10975	1.89804	0	0	1.99701	0	0	3.25089	0	1.71182	0	1.50632	0	0	1.55341	0	1.18351	0	0	2.73034	4.4598	0	0	1.81245	0	1.09799	0	3.07275	1.70588	0	4.28489	0	2.42343	2.877	2.2644	0	0	0	0	0	0	0
MER28	3.09058	0	0	0	6.14681	5.25205	0	6.32926	1.89804	2.37128	2.2798	1.99701	0	1.69846	1.62544	0	1.71182	0	0	1.52881	0	1.55341	1.23119	1.18351	1.29492	1.48045	5.46067	0	3.43008	3.52146	3.62489	2.06759	3.29396	3.63467	0	0	1.4903	0	3.16405	2.42343	4.3155	1.1322	0	1.19551	0.776516	0	2.05848	0	0
Tigger2b_Pri	3.09058	0	0	0	0	3.50137	1.69007	0	0	7.11383	2.2798	3.99403	2.57326	0	1.62544	0	8.55912	1.87401	4.51897	1.52881	4.16549	0	1.23119	0	0	0	1.36517	6.68971	0	1.76073	1.81245	0	2.19597	1.81733	0	1.70588	2.98061	0	3.16405	0	2.877	0	0	0	0	0	1.02924	0	2.08094
L1MC1	3.09058	1.38879	1.4305	1.41922	2.04894	3.50137	1.69007	2.10975	0	2.37128	2.2798	0	1.28663	0	1.62544	1.62559	1.71182	0	1.50632	1.52881	0	0	1.23119	0	0	0	0	6.68971	0	3.52146	0	2.06759	2.19597	0	0	0	2.98061	0	1.58203	1.21172	4.3155	1.1322	1.73723	1.79327	0	14.108	1.02924	11.7293	0
MER61F	1.54529	2.77758	0	0	0	0	1.69007	0	0	0	0	1.99701	0	1.69846	0	0	0	0	1.50632	1.52881	0	0	0	0	0	0	5.46067	0	3.43008	0	3.62489	0	0	0	0	0	0	0	0	6.05858	0	0	0	0	0.776516	3.25569	3.08772	0	1.04047
LTR28C	1.54529	1.38879	0	0	0	0	1.69007	0	0	0	0	1.99701	0	0	0	0	0	0	1.50632	1.52881	0	4.66022	1.23119	1.18351	2.58984	0	0	0	0	1.76073	0	0	0	0	1.53638	0	0	0	1.58203	0	0	1.1322	0	1.19551	0	0	0	6.39781	0
HERVG25	1.54529	0	1.4305	0	0	0	3.38014	0	0	0	2.2798	1.99701	0	5.09539	0	0	0	0	10.5443	3.05761	8.33098	1.55341	2.46239	2.36702	1.29492	1.48045	0	0	0	0	0	0	0	0	0	0	1.4903	1.4283	0	0	0	2.2644	0	4.18429	0	0	2.05848	0	3.12141
MER31A	1.54529	0	0	0	0	0	0	0	0	0	0	0	0	0	0	0	0	0	0	0	0	0	0	0	0	0	0	0	0	0	0	0	0	0	0	0	0	0	0	0	0	0	0	0	0	0	0	0	0
LOR1I	1.54529	5.55515	4.29151	12.773	4.09787	7.00273	1.69007	2.10975	1.89804	4.74256	6.8394	5.99104	2.57326	0	3.25089	6.50235	1.71182	9.37006	1.50632	10.7016	6.24823	3.10681	7.38716	2.36702	5.17967	13.3241	6.82584	8.91961	6.86017	3.52146	7.24979	8.27037	4.39195	7.26934	3.07275	0	2.98061	5.71319	3.16405	3.63515	1.4385	2.2644	22.584	3.58654	3.88258	0	7.20469	9.59671	4.16188
LTR1A1	1.54529	0	0	0	0	0	1.69007	2.10975	0	0	0	5.99104	2.57326	0	0	0	1.71182	1.87401	1.50632	0	0	0	1.23119	0	0	1.48045	2.73034	0	3.43008	3.52146	1.81245	0	0	0	0	1.70588	0	1.4283	3.16405	0	0	0	0	0	2.32955	0	0	0	0
L1M1B_5	1.54529	0	0	0	0	0	0	0	0	0	0	0	0	0	0	0	0	0	1.50632	0	0	0	0	3.55053	0	0	1.36517	4.4598	0	0	0	0	2.19597	0	0	0	0	0	1.58203	0	0	0	0	0	0	0	0	0	0
MSTC	1.54529	1.38879	0	0	0	0	1.69007	0	1.89804	0	0	3.99403	0	1.69846	1.62544	1.62559	3.42365	0	1.50632	1.52881	2.08274	1.55341	1.23119	2.36702	1.29492	1.48045	1.36517	2.2299	1.71504	5.28219	1.81245	0	3.29396	1.81733	1.53638	0	5.96122	0	0	3.63515	0	0	12.7397	3.58654	10.8712	0	14.4094	7.46411	23.9308
MER41E	1.54529	0	0	0	0	0	0	0	0	0	0	0	0	0	0	0	0	0	0	0	0	0	0	0	0	0	0	0	0	0	0	0	0	0	0	0	0	0	0	0	0	0	0	0	0	0	0	0	0
LTR10G	1.54529	4.16636	2.86101	4.25766	0	0	0	2.10975	0	0	0	0	0	1.69846	3.25089	0	0	0	0	3.05761	0	0	0	3.55053	1.29492	1.48045	0	2.2299	3.43008	0	0	2.06759	0	1.81733	0	0	1.4903	2.8566	0	0	0	3.3966	0.579077	0	0	0	1.02924	0	0
MER87B	1.54529	0	0	1.41922	0	1.75068	3.38014	2.10975	3.79608	0	2.2798	0	0	0	0	0	0	1.87401	0	0	2.08274	0	2.46239	1.18351	2.58984	0	1.36517	0	1.71504	0	1.81245	2.06759	1.09799	1.81733	0	0	2.98061	1.4283	1.58203	2.42343	1.4385	4.52881	0	0	0	0	0	0	0
MARE11	1.54529	0	0	0	0	0	0	0	0	0	0	0	0	0	0	0	0	0	0	0	0	0	0	0	0	0	0	0	0	0	0	0	0	0	0	0	0	0	0	0	0	0	0	0	0	0	0	0	0
L1MB4	1.54529	0	0	1.41922	0	0	0	0	0	0	0	1.99701	1.28663	0	1.62544	0	0	0	0	0	0	1.55341	0	0	0	1.48045	0	2.2299	0	1.76073	0	0	0	3.63467	1.53638	0	0	1.4283	0	2.42343	0	2.2644	0	0	0.776516	0	0	0	0
MER9B	1.54529	2.77758	0	0	2.04894	0	1.69007	0	1.89804	2.37128	0	1.99701	1.28663	3.39693	0	1.62559	0	0	1.50632	1.52881	0	0	0	1.18351	1.29492	0	0	0	0	3.52146	0	0	1.09799	0	0	0	7.45152	1.4283	4.74608	0	0	2.2644	15.6351	13.7484	21.7425	33.6422	17.4971	33.0553	8.32376
MSTB	1.54529	4.16636	0	0	4.09787	0	0	0	3.79608	0	0	0	0	0	0	0	0	0	6.0253	1.52881	0	0	0	0	1.29492	2.9609	0	2.2299	0	0	1.81245	0	0	0	0	0	0	1.4283	1.58203	1.21172	0	0	0	0.597756	0.776516	0	0	0	0
MER61D	1.54529	1.38879	0	0	0	0	0	0	1.89804	0	0	0	0	0	0	0	0	0	0	0	0	0	0	0	0	0	0	0	0	0	0	0	0	0	0	0	0	0	0	0	0	0	0	0	0	0	0	0	0
L1MA7	1.54529	0	1.4305	0	0	1.75068	0	0	1.89804	0	0	0	0	0	0	0	0	0	0	0	2.08274	0	1.23119	0	0	0	0	0	0	0	1.81245	0	1.09799	0	0	0	0	0	0	0	2.877	0	0	0	0	0	0	3.1989	0
MER4BI	1.54529	4.16636	0	0	0	0	3.38014	0	0	0	0	0	0	0	0	1.62559	0	0	0	0	0	0	0	5.91755	0	2.9609	1.36517	0	0	0	0	0	1.09799	3.63467	3.07275	0	1.4903	1.4283	3.16405	0	4.3155	3.3966	0	0	0	0	0	0	0
LTR1D	1.54529	4.16636	0	0	2.04894	1.75068	0	0	0	0	0	1.99701	3.85988	0	0	0	1.71182	0	0	0	0	0	0	0	0	0	0	0	0	0	0	0	1.09799	1.81733	3.07275	0	0	0	0	0	0	0	0	0	0	0	0	0	0
L1ME4A	1.54529	0	0	1.41922	0	0	0	0	1.89804	0	0	1.99701	1.28663	1.69846	6.50177	1.62559	1.71182	1.87401	1.50632	4.58642	0	1.55341	2.46239	0	0	1.48045	1.36517	0	1.71504	0	0	0	1.09799	0	3.07275	0	0	0	1.58203	0	0	1.1322	0	0	0	0	0	0	0
L1MB3_5	1.54529	1.38879	0	0	2.04894	0	0	2.10975	0	0	2.2798	0	0	0	0	0	0	0	1.50632	0	0	1.55341	1.23119	0	0	0	2.73034	0	0	0	0	2.06759	0	0	1.53638	3.41176	0	0	0	0	0	1.1322	0	0	0	0	0	0	0
LTR22B	1.54529	5.55515	0	1.41922	4.09787	1.75068	3.38014	6.32926	3.79608	0	4.5596	1.99701	5.14651	3.39693	0	3.25118	3.42365	3.74803	3.01265	1.52881	2.08274	0	1.23119	8.28458	1.29492	4.44136	6.82584	0	3.43008	3.52146	0	8.27037	0	5.452	4.60913	1.70588	4.47091	1.4283	1.58203	1.21172	2.877	3.3966	0	0.597756	0	3.25569	0	4.2652	0
CHARLIE1	1.54529	0	0	0	0	0	0	0	0	0	0	0	0	0	0	0	0	0	0	0	0	0	0	0	0	0	0	0	0	0	0	0	0	0	0	0	0	0	0	0	0	0	0	0	0	0	0	0	0
LTR8A	1.54529	0	1.4305	1.41922	0	0	0	2.10975	0	0	0	0	0	0	1.62544	0	0	0	0	0	2.08274	3.10681	0	1.18351	1.29492	0	1.36517	0	0	3.52146	1.81245	2.06759	0	0	0	0	0	1.4283	0	0	0	0	2.89539	1.19551	0.776516	22.7899	0	0	3.12141
IN25	1.54529	0	0	0	0	1.75068	0	0	0	0	0	0	0	0	0	0	0	0	0	0	0	0	0	0	0	0	0	0	0	0	0	0	0	0	0	0	0	0	0	0	0	0	0	0	0	0	0	0	0
LTR10A	1.54529	2.77758	1.4305	4.25766	0	0	5.07021	2.10975	1.89804	2.37128	2.2798	1.99701	1.28663	0	0	3.25118	0	0	3.01265	3.05761	0	3.10681	1.23119	2.36702	3.88475	4.44136	4.0955	0	0	0	0	0	1.09799	0	1.53638	0	0	1.4283	3.16405	0	1.4385	0	9.26523	0	0	18.4489	2.05848	0	7.28329
LTR4	1.54529	0	1.4305	0	0	0	0	2.10975	0	0	0	0	0	0	1.62544	0	1.71182	0	0	0	0	0	1.23119	0	0	0	0	0	0	0	0	2.06759	0	1.81733	0	3.41176	1.4903	0	1.58203	0	0	0	0	0	0	0	0	0	0
LTR1	1.54529	2.77758	0	0	0	0	1.69007	0	0	2.37128	0	1.99701	0	0	0	0	0	1.87401	0	3.05761	0	3.10681	0	2.36702	2.58984	1.48045	0	2.2299	1.71504	0	0	0	0	1.81733	4.60913	0	0	0	1.58203	1.21172	0	1.1322	0	0	0	0	0	0	0
L1MB1	1.54529	0	0	0	0	0	0	0	0	0	0	0	0	0	0	0	0	0	0	0	0	0	0	1.18351	0	0	0	0	0	0	1.81245	0	0	0	0	0	0	0	0	0	0	0	0	0.597756	0	0	0	0	0
MER52AI	1.54529	1.38879	1.4305	0	0	0	1.69007	0	1.89804	0	0	0	1.28663	0	0	0	0	0	0	0	0	0	0	1.18351	2.58984	0	0	0	0	0	0	0	0	0	3.07275	0	0	0	1.58203	1.21172	1.4385	0	0	0	0	0	0	3.1989	0
L1MB7	1.54529	2.77758	0	0	0	0	1.69007	0	0	0	0	0	0	3.39693	1.62544	1.62559	0	1.87401	0	0	0	0	0	2.36702	0	0	0	2.2299	0	12.3251	0	0	1.09799	0	0	0	0	0	3.16405	0	1.4385	1.1322	0	0	0	0	0	0	2.08094
MLT1A1	1.54529	0	0	0	2.04894	0	0	0	0	0	0	0	0	0	1.62544	0	0	0	0	0	0	0	0	0	0	0	0	0	0	0	0	0	0	0	0	0	0	0	0	0	0	0	0	0	0	0	0	0	2.08094
MLT-int	1.54529	0	0	0	0	0	0	0	0	0	0	0	0	0	0	0	0	0	0	0	0	0	0	0	0	0	0	0	0	0	0	0	0	0	0	0	0	0	0	0	0	0	0	0.597756	0	0	0	0	0
L1M2C_5	1.54529	1.38879	0	0	0	0	0	0	0	0	0	0	1.28663	0	0	0	0	0	0	0	0	1.55341	0	0	0	0	0	0	0	0	0	0	0	0	0	0	0	0	0	0	1.4385	0	0	0	0	0	0	0	0
ALR	1.54529	6.94394	0	31.2228	2.04894	3.50137	3.38014	4.21951	3.79608	0	20.5182	7.98805	0	0	0	0	1.71182	0	4.51897	3.05761	2.08274	4.66022	3.69358	4.73404	0	0	0	0	0	0	1.81245	2.06759	1.09799	1.81733	1.53638	0	0	0	1.58203	0	1.4385	1.1322	10.4234	4.18429	0	10.8523	26.7603	15.9945	8.32376
ALR1	1.54529	1.38879	1.4305	17.0306	4.09787	3.50137	5.07021	2.10975	1.89804	2.37128	11.399	7.98805	0	0	0	0	1.71182	0	3.01265	0	0	3.10681	0	3.55053	1.29492	0	1.36517	0	0	0	3.62489	0	3.29396	1.81733	0	0	0	1.4283	0	0	0	0	8.10708	0.597756	0	17.3637	14.4094	10.663	9.36424
MER65I	1.54529	0	0	0	2.04894	1.75068	0	2.10975	0	0	0	0	1.28663	0	0	1.62559	1.71182	0	0	0	0	0	0	2.36702	0	1.48045	0	0	0	0	0	2.06759	0	1.81733	0	0	0	0	0	1.21172	0	0	0	0	0	0	0	0	0
LTR10F	1.54529	1.38879	7.15252	2.83844	2.04894	5.25205	1.69007	0	5.69412	0	2.2798	1.99701	0	1.69846	1.62544	3.25118	8.55912	3.74803	4.51897	1.52881	2.08274	0	2.46239	3.55053	2.58984	5.92181	1.36517	6.68971	0	0	0	0	6.58792	3.63467	7.68188	0	2.98061	0	0	3.63515	1.4385	2.2644	1.73723	1.19551	4.6591	0	3.08772	1.0663	4.16188
MER21A	1.54529	1.38879	0	0	0	0	0	0	0	0	0	0	0	0	0	0	0	0	0	0	0	0	0	0	0	0	0	0	0	0	0	2.06759	1.09799	0	0	0	0	1.4283	0	0	1.4385	2.2644	0	0	0	0	0	0	0
MSTB1	1.54529	1.38879	0	0	2.04894	0	1.69007	0	3.79608	4.74256	2.2798	0	2.57326	0	1.62544	0	3.42365	0	1.50632	0	2.08274	0	2.46239	1.18351	1.29492	2.9609	1.36517	0	1.71504	1.76073	1.81245	0	3.29396	0	0	1.70588	0	1.4283	0	1.21172	0	0	50.9588	20.9215	39.6023	111.779	151.298	92.7682	141.504
ERVL	1.54529	6.94394	1.4305	0	4.09787	3.50137	3.38014	0	0	4.74256	4.5596	5.99104	0	3.39693	1.62544	0	5.13547	0	3.01265	0	2.08274	0	2.46239	0	1.29492	1.48045	1.36517	0	0	1.76073	1.81245	2.06759	0	1.81733	1.53638	1.70588	4.47091	2.8566	1.58203	6.05858	0	3.3966	6.36985	1.79327	0	0	3.08772	0	0
SVA2	1.54529	2.77758	0	0	0	1.75068	0	0	0	0	2.2798	0	0	0	1.62544	0	0	0	0	0	0	0	1.23119	1.18351	1.29492	1.48045	0	0	0	0	0	0	0	0	1.53638	3.41176	0	0	0	0	0	0	0	0	0	0	3.08772	2.1326	0
ALRa_	1.54529	0	0	0	0	0	0	0	0	0	0	0	0	0	0	1.62559	0	0	0	0	0	0	0	1.18351	0	0	0	0	0	1.76073	1.81245	0	0	0	0	0	0	0	0	0	0	0	0	0.597756	0	0	0	4.2652	0
LTR14C	1.54529	4.16636	7.15252	7.0961	6.14681	7.00273	6.76028	0	0	11.8564	2.2798	1.99701	2.57326	3.39693	3.25089	0	5.13547	9.37006	3.01265	6.11523	6.24823	1.55341	4.92477	7.10106	3.88475	4.44136	1.36517	2.2299	1.71504	0	7.24979	8.27037	3.29396	1.81733	3.07275	1.70588	1.4903	4.28489	6.3281	6.05858	1.4385	5.66101	7.528	5.97756	10.0947	2.17046	6.17545	15.9945	1.04047
LTR8B	1.54529	0	0	1.41922	0	0	5.07021	0	0	0	0	0	0	1.69846	0	0	0	0	0	0	0	0	0	1.18351	0	0	0	0	0	1.76073	0	0	1.09799	0	0	0	0	0	0	0	0	0	0	0	0	0	0	0	0
MSTA2	1.54529	0	0	0	0	0	0	0	0	0	0	1.99701	0	0	0	0	0	0	0	0	0	0	0	0	0	0	0	0	0	0	0	0	0	0	0	0	0	0	0	0	0	0	0.579077	0	0	0	4.11697	0	0
MER50B	1.54529	0	0	0	0	0	0	0	0	0	0	0	0	0	0	1.62559	0	0	0	0	0	0	0	0	0	0	0	2.2299	0	0	0	0	0	0	0	0	0	0	0	0	0	0	0	0	0	0	0	0	0
LTR9D	1.54529	0	2.86101	1.41922	4.09787	3.50137	3.38014	2.10975	0	0	2.2798	0	2.57326	1.69846	1.62544	0	1.71182	0	0	0	2.08274	4.66022	0	1.18351	1.29492	5.92181	2.73034	0	0	0	1.81245	0	0	1.81733	1.53638	0	0	0	0	1.21172	1.4385	2.2644	3.47446	1.19551	2.32955	0	0	0	3.12141
L1PA14_5	1.54529	0	0	0	0	0	1.69007	0	0	0	0	0	0	0	1.62544	0	0	0	0	1.52881	4.16549	0	0	0	0	0	1.36517	0	1.71504	0	0	0	2.19597	1.81733	0	0	0	0	1.58203	1.21172	0	1.1322	0	0	0	0	0	0	1.04047
LTR49	1.54529	1.38879	0	0	0	0	0	0	0	0	6.8394	0	0	0	0	1.62559	0	0	1.50632	0	0	0	2.46239	0	0	0	0	0	0	0	1.81245	2.06759	0	0	0	0	0	0	0	0	0	0	0	1.19551	0	0	0	0	0
LTR26D	1.54529	0	0	0	0	0	1.69007	0	0	0	0	1.99701	0	0	0	0	0	0	0	0	0	0	0	0	0	0	0	0	0	0	0	0	0	0	0	0	0	0	0	0	0	0	0	0.597756	0	0	0	0	0
UCON54	0	0	0	0	0	0	0	0	0	0	0	0	0	0	0	0	0	0	0	0	0	0	0	0	0	0	0	0	0	0	0	0	0	0	0	0	0	0	0	0	0	0	0	0	0	0	0	0	0
MER83B	0	0	0	0	0	0	0	0	0	0	0	0	0	0	0	0	0	0	0	0	2.08274	0	0	0	0	1.48045	0	0	0	0	0	0	0	0	0	0	0	0	0	0	0	1.1322	0	0	0	0	0	0	0
X10a_DNA	0	0	0	0	0	0	0	0	0	0	0	0	0	0	0	0	0	0	0	0	0	0	0	0	0	0	0	0	0	0	0	0	0	0	0	0	0	0	0	0	0	0	0	0	0	0	0	0	0
L1P4c_5end	0	0	0	0	0	0	0	0	0	0	0	0	0	0	0	0	0	0	0	0	0	0	0	0	0	0	0	0	0	0	0	0	0	0	0	0	0	0	0	0	0	0	0	0	0	0	0	0	0
L1MCA_5	0	0	0	0	0	0	0	0	0	0	0	1.99701	0	0	0	0	0	0	0	0	0	1.55341	0	0	0	0	0	0	0	1.76073	0	0	0	0	0	0	1.4903	0	0	0	0	0	0	0.597756	0	0	0	0	0
LTR22B1	0	0	0	0	0	0	0	0	0	0	0	0	0	0	0	0	0	0	0	0	0	0	0	0	0	0	0	0	0	0	0	0	0	0	0	0	0	0	0	0	0	0	0	0	0	0	0	0	0
LTR43_I	0	0	0	1.41922	0	0	0	0	0	0	2.2798	0	0	0	1.62544	3.25118	3.42365	1.87401	0	1.52881	0	0	6.15596	0	0	0	0	0	0	0	0	0	0	0	0	0	0	0	0	0	0	0	1.15815	3.58654	3.88258	0	0	2.1326	2.08094
UCON76	0	0	0	0	0	0	0	0	0	0	0	0	0	0	0	0	0	0	0	0	0	0	0	0	0	0	0	0	0	0	0	0	0	0	0	0	0	0	0	0	0	0	0	0	0	0	0	0	0
LTR45B	0	0	0	0	0	0	0	0	0	0	0	0	0	0	0	0	0	0	0	0	0	0	0	0	0	0	0	0	0	0	0	0	0	0	0	0	0	0	0	0	0	0	0	0	0	0	0	0	0
MER67D	0	0	0	0	0	0	0	0	0	0	0	0	0	0	0	0	0	0	0	0	0	0	0	0	0	0	0	0	0	0	0	0	0	0	0	0	0	0	0	0	0	0	0	0	0	0	0	0	0
LTR1C1	0	0	0	0	0	0	0	0	0	0	0	0	0	0	0	0	0	0	0	0	0	0	1.23119	0	0	0	0	0	0	0	0	0	0	0	0	0	0	0	0	0	0	0	0	0	0	0	0	0	0
LTR50	0	0	0	0	0	0	0	0	0	0	0	0	0	0	0	0	0	0	0	0	0	0	0	0	0	0	0	0	0	0	0	0	0	0	0	0	0	0	0	0	0	0	0	0	0	0	0	0	0
MER92A	0	0	0	0	0	0	0	0	0	0	0	0	0	0	0	0	0	0	0	0	0	0	0	0	0	0	0	0	0	0	0	0	0	0	0	0	0	0	0	0	0	0	0	0	0	0	0	0	0
MLT1E1A	0	0	0	0	0	0	0	0	0	0	0	0	0	0	0	0	0	0	0	0	0	0	0	0	0	0	0	0	0	0	0	0	0	0	0	0	0	0	0	0	0	0	0	0	0	0	0	0	0
MER6C	0	0	0	0	0	0	0	0	0	0	0	0	0	0	0	0	0	0	0	0	0	0	0	0	0	0	0	0	0	0	0	0	0	0	0	0	0	0	0	0	0	0	0	0	0	0	0	0	0
Charlie16a	0	0	0	0	0	0	0	0	0	0	0	0	0	0	0	0	0	0	0	0	0	0	0	0	0	0	0	0	0	0	0	0	0	0	0	0	0	0	0	0	0	0	0	0	0	0	0	0	0
X27_DNA	0	0	0	0	0	0	0	0	0	0	0	0	0	0	0	0	0	0	0	0	0	0	0	0	0	0	0	0	0	0	0	0	0	0	0	0	0	0	0	0	0	0	0	0	0	0	0	0	0
UCON40	0	0	0	0	0	0	0	0	0	0	0	0	0	0	0	0	0	0	0	0	0	0	0	0	0	0	0	0	0	0	0	0	0	0	0	0	0	0	0	0	0	0	0	0	0	0	0	0	0
MER33	0	0	0	0	0	0	0	0	0	0	0	0	0	0	0	0	0	0	0	0	0	0	0	0	0	0	0	0	0	0	0	0	0	0	0	0	0	0	0	0	0	0	0	0	0	0	0	0	0
LTR06	0	0	0	0	0	0	0	0	0	0	0	0	0	0	0	0	0	0	0	0	0	0	0	0	0	0	0	0	0	0	0	0	0	0	0	0	0	0	0	0	0	0	0	0	0	0	0	0	0
MER83	0	0	0	0	0	0	0	0	0	0	0	0	0	0	0	0	0	0	0	0	0	0	0	0	0	0	0	0	0	0	0	0	0	0	0	0	0	0	0	0	0	0	0	0	0	0	0	0	0
Charlie13a	0	0	0	0	0	0	0	0	0	0	0	0	0	0	0	0	0	0	0	0	0	0	0	0	0	0	0	0	0	0	0	0	0	0	0	0	0	0	0	0	0	0	0	0	0	0	0	0	0
L1M4B	0	0	0	0	0	0	0	0	0	0	0	0	0	0	0	0	0	0	0	0	0	0	0	0	0	0	0	0	0	0	0	0	0	0	0	0	0	0	0	0	0	0	0	0	0	0	0	0	0
MER65A	0	0	0	0	0	0	0	0	0	0	0	0	0	0	0	0	0	0	0	0	0	0	0	0	0	0	0	0	0	0	0	0	0	0	0	0	0	0	0	0	0	0	0	0	0	0	0	0	0
Charlie17a	0	0	0	0	0	0	0	0	0	0	0	0	0	0	0	0	0	0	0	0	0	0	0	0	0	0	0	0	0	0	0	0	0	0	0	0	0	0	0	0	0	0	0	0	0	0	0	0	0
MER57E3	0	0	0	0	0	0	0	0	0	0	0	0	0	0	0	0	0	0	0	0	0	0	0	0	0	0	0	0	0	0	0	0	0	0	0	0	0	0	0	0	0	0	0	0	0	0	0	0	0
UCON63	0	0	0	0	0	0	0	0	0	0	0	0	0	0	0	0	0	0	0	0	0	0	0	0	0	0	0	0	0	0	0	0	0	0	0	0	0	0	0	0	0	0	0	0	0	0	0	0	0
MamGypLTR3	0	0	0	0	0	0	0	0	0	0	0	0	0	0	0	0	0	0	0	0	0	0	0	0	0	0	0	0	0	0	0	0	0	0	0	0	0	0	0	0	0	0	0	0	0	0	0	0	0
LTR10B2	0	0	0	0	0	0	0	0	0	0	0	0	0	0	0	0	0	0	0	0	0	0	0	0	0	0	0	0	0	0	0	0	0	0	0	0	0	0	0	0	0	0	0	0	0	0	0	0	0
X5b_DNA	0	0	0	0	0	0	0	0	0	0	0	0	0	0	0	0	0	0	0	0	0	0	0	0	0	0	0	0	0	0	0	0	0	0	0	0	0	0	0	0	0	0	0	0	0	0	0	0	0
LTR41B	0	0	0	0	0	0	0	0	0	0	0	0	0	0	0	0	0	0	0	0	0	0	0	0	0	0	0	0	0	0	0	0	0	0	0	0	0	0	0	0	0	0	0	0	0	0	0	0	0
LTR24	0	0	0	0	0	0	0	0	0	0	0	0	0	0	0	0	0	0	0	0	0	0	0	0	0	0	0	0	0	0	0	0	0	0	0	0	0	0	0	0	0	0	0	0	0	0	0	0	0
LTR38A1	0	0	0	0	0	0	0	0	0	0	0	0	0	0	0	0	0	0	0	0	0	0	0	0	0	0	0	0	0	0	0	0	0	0	0	0	0	0	0	0	0	0	0	0	0	0	0	0	0
LTR16C	0	0	0	0	0	0	0	0	0	0	0	0	0	0	0	0	0	0	0	0	0	0	0	0	0	0	0	0	0	0	0	0	0	0	0	0	0	0	0	0	0	0	0	0	0	0	0	0	0
UCON85	0	0	0	0	0	0	0	0	0	0	0	0	0	0	0	0	0	0	0	0	0	0	0	0	0	0	0	0	0	0	0	0	0	0	0	0	0	0	0	0	0	0	0	0	0	0	0	0	0
LTR54B	0	0	0	0	0	0	0	0	0	0	0	0	0	0	0	0	0	0	0	0	0	0	0	0	0	0	0	0	0	0	0	0	0	0	0	0	0	0	0	0	0	0	0	0	0	0	0	0	0
MLT1F2	0	0	0	0	0	0	0	0	0	0	0	0	0	0	0	0	0	0	0	0	0	0	0	0	0	0	0	0	0	0	0	0	0	0	0	0	0	0	0	0	0	0	0	0	0	0	0	0	0
X1_DNA	0	0	0	0	0	0	0	0	0	0	0	0	0	0	0	0	0	0	0	0	0	0	0	0	0	0	0	0	0	0	0	0	0	0	0	0	0	0	0	0	0	0	0	0	0	0	0	0	0
UCON50	0	0	0	0	0	0	0	0	0	0	0	0	0	0	0	0	0	0	0	0	0	0	0	0	0	0	0	0	0	0	0	0	0	0	0	0	0	0	0	0	0	0	0	0	0	0	0	0	0
UCON95	0	0	0	0	0	0	0	0	0	0	0	0	0	0	0	0	0	0	0	0	0	0	0	0	0	0	0	0	0	0	0	0	0	0	0	0	0	0	0	0	0	0	0	0	0	0	0	0	0
MER97d	0	0	0	0	0	0	0	0	0	0	0	0	0	0	0	0	0	0	0	0	0	0	0	0	0	0	0	0	0	0	0	0	0	0	0	0	0	0	0	0	0	0	0	0	0	0	0	0	0
Eutr4	0	0	0	0	0	0	0	0	0	0	0	0	0	0	0	0	0	0	0	0	0	0	0	0	0	0	0	0	0	0	0	0	0	0	0	0	0	0	0	0	0	0	0	0	0	0	0	0	0
LTR1B0	0	1.38879	1.4305	0	0	0	0	0	0	0	0	0	0	0	0	0	0	0	0	0	0	0	0	0	0	0	0	0	0	0	0	0	0	0	0	0	0	0	0	0	0	0	0	0	0	0	0	0	0
D20S16	0	0	0	0	0	0	0	0	0	0	0	0	0	0	0	0	0	0	0	0	0	0	0	0	0	0	0	0	0	0	0	0	0	0	0	0	0	0	0	0	0	0	0	0	0	0	0	0	0
MER82	0	1.38879	1.4305	0	0	0	0	0	0	0	0	0	0	0	0	0	0	0	0	0	0	0	0	0	0	0	0	0	0	0	0	0	0	0	0	0	0	0	0	0	0	0	0	0.597756	0	0	0	0	0
UCON74	0	0	0	0	0	0	0	0	0	0	0	0	0	0	0	0	0	0	0	0	0	0	0	0	0	0	0	0	0	0	0	0	0	0	0	0	0	0	0	0	0	0	0	0	0	0	0	0	0
MER34A1	0	0	0	0	0	0	0	0	0	0	0	0	0	0	0	0	0	0	0	0	0	0	0	0	0	0	0	0	0	0	0	0	0	0	0	0	0	0	0	0	0	0	0	0	0	0	0	0	0
MLT1G	0	0	0	0	0	0	0	0	0	0	0	0	0	0	0	0	0	0	0	0	0	0	0	0	0	0	0	0	0	0	0	0	0	0	0	0	0	0	0	0	0	0	0	0	0	0	0	0	0
LTR41C	0	0	0	0	0	0	0	0	0	0	0	0	0	0	0	0	0	0	0	0	0	0	0	0	0	0	0	0	0	0	0	0	0	0	0	0	0	0	0	0	0	0	0	0	0	0	0	0	0
MER65B	0	0	0	0	0	0	0	0	0	0	0	0	0	0	0	0	0	0	0	0	0	0	0	0	0	0	0	0	0	0	0	0	0	0	0	0	0	0	0	0	0	0	0	0	0	0	0	0	0
X3_LINE	0	0	0	0	0	0	0	0	0	0	0	0	0	0	0	0	0	0	0	0	0	0	0	0	0	0	0	0	0	0	0	0	0	0	0	0	0	0	0	0	0	0	0	0	0	0	0	0	0
MLT1J2	0	0	0	0	0	0	0	0	0	0	0	0	0	0	0	0	0	0	0	0	0	0	0	0	0	0	0	0	0	0	0	0	0	0	0	0	0	0	0	0	0	0	0	0	0	0	0	0	0
LTR86A2	0	0	0	0	0	0	0	0	0	0	0	0	0	0	0	0	0	0	0	0	0	0	0	0	0	0	0	0	0	0	0	0	0	0	0	0	0	0	0	0	0	0	0	0	0	0	0	0	0
MER96	0	0	0	0	0	0	0	0	0	0	0	0	0	0	0	0	0	0	0	0	0	0	0	0	0	0	0	0	0	0	0	0	0	0	0	0	0	0	0	0	0	0	0	0	0	0	0	0	0
LTR29	0	0	0	0	0	0	0	0	0	0	0	0	0	0	0	0	0	0	0	0	0	0	0	0	0	0	0	0	0	0	0	0	0	0	0	0	0	0	0	0	0	0	0	0	0	0	0	0	0
UCON69	0	0	0	0	0	0	0	0	0	0	0	0	0	0	0	0	0	0	0	0	0	0	0	0	0	0	0	0	0	0	0	0	0	0	0	0	0	0	0	0	0	0	0	0	0	0	0	0	0
MER34C2	0	0	0	0	0	0	0	0	0	0	0	0	0	0	0	0	0	0	0	0	0	0	0	0	0	0	0	0	0	0	0	0	0	0	0	0	0	0	0	0	0	0	0	0	0	0	0	0	0
X2a_DNA	0	0	0	0	0	0	0	0	0	0	0	0	0	0	0	0	0	0	0	0	0	0	0	0	0	0	0	0	0	0	0	0	0	0	0	0	0	0	0	0	0	0	0	0	0	0	0	0	0
LTR47A	0	0	0	0	0	0	0	0	0	0	0	0	0	0	0	0	0	0	0	0	0	0	0	0	0	0	0	0	0	0	0	0	0	0	0	0	0	0	0	0	0	0	0	0	0	0	0	0	0
LTR86B2	0	0	0	0	0	0	0	0	0	0	0	0	0	0	0	0	0	0	0	0	0	0	0	0	0	0	0	0	0	0	0	0	0	0	0	0	0	0	0	0	0	0	0	0	0	0	0	0	0
LTR36	0	0	0	0	0	0	0	0	0	0	0	0	0	0	0	0	0	0	0	0	0	0	0	0	0	0	0	0	0	0	0	0	0	0	0	0	0	0	0	0	0	0	0	0	0	0	0	0	0
GGAAT	0	0	0	0	0	0	0	0	0	0	0	0	0	0	0	0	0	0	0	0	0	0	0	0	0	0	0	0	0	0	0	0	0	0	0	0	0	0	0	0	0	0	0	0	0	0	0	0	0
Charlie11	0	0	0	0	0	0	0	0	0	0	0	0	0	0	0	0	0	0	0	0	0	0	0	0	0	0	0	0	0	0	0	0	0	0	0	0	0	0	0	0	0	0	0	0	0	0	0	0	0
LTR26E	0	0	0	0	0	0	0	0	0	0	0	0	0	0	0	0	0	0	0	0	0	0	0	0	0	0	0	0	0	0	0	0	0	0	0	0	0	0	0	0	0	0	0	0	0	0	0	0	0
L3	0	0	0	0	0	0	0	0	0	0	0	0	0	0	0	0	0	0	0	0	0	0	0	0	0	0	0	0	0	0	0	0	0	0	0	0	0	0	0	0	0	0	0	0	0	0	0	0	0
ZAPHOD	0	0	0	0	0	0	0	0	0	0	0	0	0	0	0	0	0	0	0	0	0	0	0	0	0	0	0	0	0	0	0	0	0	0	0	0	0	0	0	0	0	0	0	0	0	0	0	0	0
LOR1a_LTR	0	1.38879	0	1.41922	0	0	0	0	0	0	0	0	0	1.69846	0	0	0	0	0	0	0	0	0	1.18351	0	0	0	0	0	0	0	2.06759	0	0	0	0	1.4903	0	0	0	0	0	0	1.19551	0.776516	0	0	0	0
MLT1H1	0	0	0	0	0	0	0	0	0	0	0	0	0	0	0	0	0	0	0	0	0	0	0	0	0	0	0	0	0	0	0	0	0	0	0	0	0	0	0	0	0	0	0	0	0	0	0	0	0
L1MC4B	0	0	0	0	0	0	0	0	0	0	0	0	0	0	0	0	0	0	0	0	0	0	0	0	0	0	0	0	0	0	0	0	0	0	0	0	0	0	0	0	0	0	0	0	0	0	0	0	0
HERVL74	0	0	0	0	0	0	0	0	0	0	0	0	0	0	0	0	0	0	0	0	0	0	0	0	0	0	0	0	0	0	0	0	0	0	1.53638	0	0	0	0	0	0	0	0	0	0	0	0	0	0
MARE3	0	0	0	0	0	0	0	0	0	0	0	0	0	0	0	0	0	0	0	0	0	0	0	0	0	0	0	0	0	0	0	0	0	0	0	0	0	0	0	0	0	0	0	0	0	0	0	0	0
X25_DNA	0	0	0	0	0	0	0	0	0	0	0	0	0	0	0	0	0	0	0	0	0	0	0	0	0	0	0	0	0	0	0	0	0	0	0	0	0	0	0	0	0	0	0	0	0	0	0	0	0
HERV49I	0	1.38879	0	0	0	0	0	0	0	0	0	0	0	0	0	0	0	0	0	0	0	0	0	0	0	0	0	0	0	1.76073	0	0	0	0	0	0	0	0	1.58203	0	0	0	0	0	0.776516	0	0	0	0
LTR47B4	0	0	0	0	0	0	0	0	0	0	0	0	0	0	0	0	0	0	0	0	0	0	0	0	0	0	0	0	0	0	0	0	0	0	0	0	0	0	0	0	0	0	0	0	0	0	0	0	0
X24_LINE	0	0	0	0	0	0	0	0	0	0	0	0	0	0	0	0	0	0	0	0	0	0	0	0	0	0	0	0	0	0	0	0	0	0	0	0	0	0	0	0	0	0	0	0	0	0	0	0	0
LOOPER	0	0	0	0	0	0	0	0	0	0	0	0	0	0	0	0	0	0	0	0	0	0	0	0	0	0	0	0	0	0	0	0	0	0	0	0	0	0	0	0	0	0	0	0	0	0	0	0	0
LTR85b	0	0	0	0	0	0	0	0	0	0	0	0	0	0	0	0	0	0	0	0	0	0	0	0	0	0	0	0	0	0	0	0	0	0	0	0	0	0	0	0	0	0	0	0	0	0	0	0	0
MER92C	0	0	0	0	0	0	0	0	0	0	0	0	0	0	0	0	0	0	0	0	0	0	0	0	0	0	0	0	0	0	0	0	0	0	0	0	0	0	0	0	0	0	0	0	0	0	0	0	0
MER51B	0	1.38879	0	4.25766	0	3.50137	0	2.10975	0	0	2.2798	0	0	1.69846	0	0	0	0	0	3.05761	0	1.55341	3.69358	0	1.29492	0	0	2.2299	1.71504	0	1.81245	0	1.09799	0	0	3.41176	0	1.4283	0	0	1.4385	0	0	1.79327	0.776516	0	5.14621	0	0
L1M3DE_5	0	0	0	0	0	0	0	0	0	0	0	0	0	0	0	0	0	0	0	0	0	0	0	0	0	0	0	0	0	0	0	0	0	0	0	0	0	0	0	0	0	0	0	0	0	0	0	0	0
LTR16	0	0	0	0	0	0	0	0	0	0	0	0	0	0	0	0	0	0	0	0	0	0	0	0	0	0	0	0	0	0	0	0	0	0	0	0	0	0	0	0	0	0	0	0	0	0	0	0	0
HSAT5	0	0	0	0	0	0	0	0	0	0	0	0	0	0	0	0	0	0	0	0	0	0	0	0	0	0	0	0	0	0	0	0	0	0	0	0	0	0	0	0	0	0	0	0	0	0	0	0	0
MER31B	0	0	0	0	0	0	0	0	0	0	0	0	0	0	0	0	0	0	0	0	0	0	0	0	0	0	0	0	0	0	0	0	0	0	0	0	0	0	0	0	0	0	0	0	0	0	0	0	0
Tigger9b	0	0	0	0	0	0	0	0	0	0	0	0	0	0	0	0	0	0	0	0	0	0	0	0	0	0	0	0	0	0	0	0	0	0	0	0	0	0	0	0	0	0	0	0	0	0	0	0	0
LTR1B	0	1.38879	0	0	0	0	0	2.10975	0	0	0	0	0	1.69846	0	0	0	3.74803	0	0	0	0	0	1.18351	0	0	0	0	0	0	0	2.06759	0	0	1.53638	0	0	0	0	0	1.4385	0	0	0	0.776516	0	0	0	0
MARNA	0	0	0	0	0	0	0	0	0	0	0	0	0	0	0	0	0	0	0	0	0	0	0	0	0	0	0	0	0	0	0	0	0	0	0	0	0	0	0	0	0	0	0	0	0	0	0	0	0
LTR28B	0	0	0	0	0	0	0	0	0	0	0	0	0	0	0	0	0	0	0	0	0	0	0	0	0	0	0	0	0	0	0	0	0	0	0	0	0	0	0	0	0	0	0	0	0	0	0	0	0
MER101B	0	0	0	0	0	0	0	0	0	0	0	0	0	0	0	0	0	0	0	0	0	0	0	0	0	0	0	0	0	0	0	0	0	0	0	0	0	0	0	0	0	0	0	0	0	0	0	0	0
Eutr6	0	0	0	0	0	0	0	0	0	0	0	0	0	0	0	0	0	0	0	0	0	0	0	0	0	0	0	0	0	0	0	0	0	0	0	0	0	0	0	0	0	0	0	0	0	0	0	0	0
MLT1F1	0	0	0	0	0	0	0	0	0	0	0	0	0	0	0	0	0	0	0	0	0	0	0	0	0	0	0	0	0	0	0	0	0	0	0	0	0	0	0	0	0	0	0	0	0	0	0	0	0
MER89I	0	0	0	0	0	0	0	0	0	0	0	0	0	0	0	0	0	0	0	0	0	0	0	0	0	0	0	0	0	0	0	0	0	0	0	0	0	0	0	0	0	0	0	0	0	0	0	0	0
LTR18B	0	0	0	0	0	0	0	0	0	0	2.2798	0	0	0	0	0	0	0	0	0	0	0	0	0	0	0	0	0	0	0	0	0	0	0	0	0	0	0	0	0	0	0	0	0.597756	2.32955	0	3.08772	0	0
MER103	0	0	0	0	0	0	0	0	0	0	0	0	0	0	0	0	0	0	0	0	0	0	0	0	0	0	0	0	0	0	0	0	0	0	0	0	0	0	0	0	0	0	0	0	0	0	0	0	0
TIGGER5	0	1.38879	0	2.83844	0	0	0	2.10975	1.89804	4.74256	0	0	1.28663	1.69846	4.87633	4.87676	6.84729	1.87401	0	1.52881	0	3.10681	2.46239	1.18351	1.29492	1.48045	1.36517	0	0	3.52146	3.62489	4.13519	0	1.81733	1.53638	1.70588	1.4903	0	1.58203	1.21172	0	3.3966	0	0.597756	0	0	2.05848	0	0
MIRc	0	0	0	0	0	0	0	0	0	0	0	0	0	0	0	0	0	0	0	0	0	0	0	0	0	0	0	0	0	0	0	0	0	0	0	0	0	0	0	0	0	0	0	0	0	0	0	0	0
HSTC2	0	0	0	0	0	0	0	0	0	0	0	0	0	0	0	0	0	0	0	0	0	0	0	0	0	0	0	0	0	0	0	0	0	0	0	0	0	0	0	0	0	0	0	0	0	0	0	0	0
LTR80B	0	0	0	0	0	0	0	0	0	0	0	0	0	0	0	0	0	0	0	0	0	0	0	0	0	0	0	0	0	0	0	0	0	0	0	0	0	0	0	0	0	0	0	0	0	0	0	0	0
MLT1L	0	0	0	0	0	0	0	0	0	0	0	0	0	0	0	0	0	0	0	0	0	0	0	0	0	0	0	0	0	0	0	0	0	0	0	0	0	0	0	0	0	0	0	0	0	0	0	0	0
LTR68	0	0	0	0	0	0	0	0	0	0	0	0	0	0	0	0	0	0	0	0	0	0	0	0	0	0	0	0	0	0	0	0	0	0	0	0	0	0	0	0	0	0	0	0	0	0	0	0	0
MamRep38	0	0	0	0	0	0	0	0	0	0	0	0	0	0	0	0	0	0	0	0	0	0	0	0	0	0	0	0	0	0	0	0	0	0	0	0	0	0	0	0	0	0	0	0	0	0	0	0	0
MLT1D	0	0	0	0	0	0	0	0	0	0	0	0	0	0	0	0	0	0	0	0	0	0	0	0	0	0	0	0	0	0	0	0	0	0	0	0	0	0	0	0	0	0	0	0	0	0	0	0	0
EUTREP5	0	0	0	0	0	0	0	0	0	0	0	0	0	0	0	0	0	0	0	0	0	0	0	0	0	0	0	0	0	0	0	0	0	0	0	0	0	0	0	0	0	0	0	0	0	0	0	0	0
MER90a_LTR	0	0	0	0	0	0	0	0	0	0	0	0	0	0	0	0	0	0	0	0	0	0	0	0	0	0	0	0	0	0	0	0	0	0	0	0	0	0	0	0	0	0	0	0	0	0	0	0	0
LTR69	0	0	0	0	0	0	0	0	0	0	0	0	0	0	0	0	0	0	0	0	0	0	0	0	0	0	0	0	0	0	0	0	0	0	0	0	0	0	0	0	0	0	0	0	0	0	0	0	0
HERVL_40	0	0	0	0	0	0	0	0	0	0	0	0	0	0	0	0	0	0	0	0	0	0	0	0	0	0	0	0	0	0	0	0	0	0	0	0	0	0	0	0	0	0	0	0	0	0	0	0	0
LTR16B2	0	0	0	0	0	0	0	0	0	0	0	0	0	0	0	0	0	0	0	0	0	0	0	0	0	0	0	0	0	0	0	0	0	0	0	0	0	0	0	0	0	0	0	0	0	0	0	0	0
HSAT6	0	0	0	0	0	0	0	0	0	0	0	0	0	0	0	0	0	0	0	0	0	0	0	0	0	0	0	0	0	0	0	0	0	0	0	0	0	0	0	0	0	0	0	0	0	0	0	0	0
X10b_DNA	0	0	0	0	0	0	0	0	0	0	0	0	0	0	0	0	0	0	0	0	0	0	0	0	0	0	0	0	0	0	0	0	0	0	0	0	0	0	0	0	0	0	0	0	0	0	0	0	0
UCON83	0	0	0	0	0	0	0	0	0	0	0	0	0	0	0	0	0	0	0	0	0	0	0	0	0	0	0	0	0	0	0	0	0	0	0	0	0	0	0	0	0	0	0	0	0	0	0	0	0
LTR27C	0	0	0	0	0	0	0	0	0	0	0	0	0	0	0	0	0	0	0	0	0	0	0	0	1.29492	1.48045	0	0	3.43008	1.76073	0	0	0	1.81733	0	0	0	1.4283	0	0	0	0	0	0	0	0	0	0	0
L1ME_ORF2	0	0	0	0	0	0	0	0	0	0	0	0	0	0	0	0	0	0	0	0	0	0	0	0	0	0	0	0	0	0	0	0	0	0	0	0	0	0	0	0	0	0	0	0	0	0	0	0	0
LTR33A	0	0	0	0	0	0	0	0	0	0	0	0	0	0	0	0	0	0	0	0	0	0	0	0	0	0	0	0	0	0	0	0	0	0	0	0	0	0	0	0	0	0	0	0	0	0	0	0	0
MER5A1	0	0	0	0	0	0	0	0	0	0	0	0	0	0	0	0	0	0	0	0	0	0	0	0	0	0	0	0	0	0	0	0	0	0	0	0	0	0	0	0	0	0	0	0	0	0	0	0	0
MLT1C	0	0	0	0	0	0	0	0	0	0	0	0	0	0	0	0	0	0	0	0	0	0	0	0	0	0	0	0	0	0	0	0	0	0	0	0	0	0	0	0	0	0	0	0	0	0	0	0	0
HAL1B	0	0	0	0	0	0	0	0	0	0	0	0	0	0	0	0	0	0	0	0	0	0	0	0	0	0	0	0	0	0	0	0	0	0	0	0	0	0	0	0	0	0	0	0	0	0	0	0	0
L1ME2	0	0	0	0	0	0	0	0	0	0	0	0	0	0	0	0	0	0	0	0	0	0	0	0	0	0	0	0	0	0	0	0	0	0	0	0	0	0	0	0	0	0	0	0	0	0	0	0	0
L1MCB_5	0	0	0	0	0	0	0	0	0	0	0	0	0	0	0	0	0	0	0	0	0	0	0	0	0	0	0	0	0	0	0	0	0	0	0	0	0	0	0	0	0	0	0	0	0	0	0	0	0
Kanga1	0	0	0	0	0	0	0	0	0	0	0	0	0	0	0	0	0	0	0	0	0	0	0	0	0	0	0	0	0	0	0	0	0	0	0	0	0	0	0	0	0	0	0	0	0	0	0	0	0
L1M6_5end	0	0	0	0	0	0	0	0	0	0	0	0	0	0	0	0	0	0	0	0	0	0	0	0	0	0	0	0	0	0	0	0	0	0	0	0	0	0	0	0	0	0	0	0	0	0	0	0	0
MER70C	0	0	0	0	0	0	0	0	0	0	0	0	0	0	0	0	0	0	0	0	0	0	0	0	0	0	0	0	0	0	0	0	0	0	0	0	0	0	0	0	0	0	0	0	0	0	0	0	0
EUTREP13	0	0	0	0	0	0	0	0	0	0	0	0	0	0	0	0	0	0	0	0	0	0	0	0	0	0	0	0	0	0	0	0	0	0	0	0	0	0	0	0	0	0	0	0	0	0	0	0	0
MER94B	0	0	0	0	0	0	0	0	0	0	0	0	0	0	0	0	0	0	0	0	0	0	0	0	0	0	0	0	0	0	0	0	0	0	0	0	0	0	0	0	0	0	0	0	0	0	0	0	0
CHARLIE9	0	0	0	0	0	1.75068	0	0	1.89804	4.74256	2.2798	0	0	0	1.62544	0	0	0	0	0	0	0	0	0	0	0	0	2.2299	0	0	0	0	1.09799	1.81733	0	3.41176	0	0	0	0	0	0	0	1.79327	0.776516	8.68185	4.11697	0	0
MamGypLTR1d	0	0	0	0	0	0	0	0	0	0	0	0	0	0	0	0	0	0	0	0	0	0	0	0	0	0	0	0	0	0	0	0	0	0	0	0	0	0	0	0	0	0	0	0	0	0	0	0	0
LTR77	0	0	0	0	0	0	0	0	0	0	0	0	0	0	0	0	0	0	0	0	0	0	0	0	0	0	0	0	0	0	0	0	0	0	0	0	0	0	0	0	0	0	0	0	0	0	0	0	0
MARE6	0	0	0	0	0	0	0	0	0	0	0	0	0	0	0	0	0	0	0	0	0	0	0	0	0	0	0	0	0	0	0	0	0	0	0	0	0	0	0	0	0	0	0	0	0	0	0	0	0
MER96B	0	0	0	0	0	0	0	0	0	0	0	0	0	0	0	0	0	0	0	0	0	0	0	0	0	0	0	0	0	0	0	0	0	0	0	0	0	0	0	0	0	0	0	0	0	0	0	0	0
MER21C_BT	0	0	0	0	0	0	0	0	0	0	0	0	0	0	0	0	0	0	0	0	0	0	0	0	0	0	0	0	0	0	0	0	0	0	0	0	0	0	0	0	0	0	0	0	0	0	0	0	0
THER1	0	0	0	0	0	0	0	0	0	0	0	0	0	0	0	0	0	0	0	0	0	0	0	0	0	0	0	0	0	0	0	0	0	0	0	0	0	0	0	0	0	0	0	0	0	0	0	0	0
LTR84b	0	0	0	0	0	0	0	0	0	0	0	0	0	0	0	0	0	0	0	0	0	0	0	0	0	0	0	0	0	0	0	0	0	0	0	0	0	0	0	0	0	0	0	0	0	0	0	0	0
MER41D	0	0	0	0	0	0	0	0	0	0	0	0	0	0	0	0	0	0	0	0	0	0	0	0	0	0	0	0	0	0	0	0	0	0	0	0	0	0	0	0	0	0	0	0.597756	0	0	0	0	0
MamGyp-int	0	0	0	0	0	0	0	0	0	0	0	0	0	0	0	0	0	0	0	0	0	0	0	0	0	0	0	0	0	0	0	0	0	0	0	0	0	0	0	0	0	0	0	0	0	0	0	0	0
MER52D	0	0	0	0	0	0	0	0	0	0	0	0	0	1.69846	0	0	0	0	0	0	0	0	0	0	0	0	0	0	0	0	0	0	0	0	0	0	0	0	0	0	0	0	0	1.19551	0.776516	0	0	0	2.08094
THER2	0	0	0	0	0	0	0	0	0	0	0	0	0	0	0	0	0	0	0	0	0	0	0	0	0	0	0	0	0	0	0	0	0	0	0	0	0	0	0	0	0	0	0	0	0	0	0	0	0
X13_LINE	0	0	0	0	0	0	0	0	0	0	0	0	0	0	0	0	0	0	0	0	0	0	0	0	0	0	0	0	0	0	0	0	0	0	0	0	0	0	0	0	0	0	0	0	0	0	0	0	0
X2b_DNA	0	0	0	0	0	0	0	0	0	0	0	0	0	0	0	0	0	0	0	0	0	0	0	0	0	0	0	0	0	0	0	0	0	0	0	0	0	0	0	0	0	0	0	0	0	0	0	0	0
Eutr10	0	0	0	0	0	0	0	0	0	0	0	0	0	0	0	0	0	0	0	0	0	0	0	0	0	0	0	0	0	0	0	0	0	0	0	0	0	0	0	0	0	0	0	0	0	0	0	0	0
MamGypLTR2b	0	0	0	0	0	0	0	0	0	0	0	0	0	0	0	0	0	0	0	0	0	0	0	0	0	0	0	0	0	0	0	0	0	0	0	0	0	0	0	0	0	0	0	0	0	0	0	0	0
LTR15	0	0	0	0	0	0	0	0	0	0	0	0	0	0	0	0	0	0	0	1.52881	0	0	0	0	0	0	0	0	0	0	0	0	0	0	0	0	1.4903	0	0	0	0	0	0	0	0	0	0	0	0
UCON41	0	0	0	0	0	0	0	0	0	0	0	0	0	0	0	0	0	0	0	0	0	0	0	0	0	0	0	0	0	0	0	0	0	0	0	0	0	0	0	0	0	0	0	0	0	0	0	0	0
UCON101	0	0	0	0	0	0	0	0	0	0	0	0	0	0	0	0	0	0	0	0	0	0	0	0	0	0	0	0	0	0	0	0	0	0	0	0	0	0	0	0	0	0	0	0	0	0	0	0	0
UCON58	0	0	0	0	0	0	0	0	0	0	0	0	0	0	0	0	0	0	0	0	0	0	0	0	0	0	0	0	0	0	0	0	0	0	0	0	0	0	0	0	0	0	0	0	0	0	0	0	0
X9a_DNA	0	0	0	0	0	0	0	0	0	0	0	0	0	0	0	0	0	0	0	0	0	0	0	0	0	0	0	0	0	0	0	0	0	0	0	0	0	0	0	0	0	0	0	0	0	0	0	0	0
LTR51	0	0	0	0	0	0	0	0	0	0	0	0	0	0	0	0	0	0	0	0	0	0	0	0	0	0	0	0	0	0	0	0	0	0	0	0	0	0	0	0	0	0	0	0	0	0	0	0	0
L1M3C_5	0	0	0	0	0	0	0	0	0	0	0	0	0	0	0	0	0	0	0	0	0	0	0	0	0	0	0	0	0	0	0	0	0	0	0	0	0	0	0	0	0	0	0	0	0	0	0	0	0
UCON68	0	0	0	0	0	0	0	0	0	0	0	0	0	0	0	0	0	0	0	0	0	0	0	0	0	0	0	0	0	0	0	0	0	0	0	0	0	0	0	0	0	0	0	0	0	0	0	0	0
EuthAT-N1	0	0	0	0	0	0	0	0	0	0	0	0	0	0	0	0	0	0	0	0	0	0	0	0	0	0	0	0	0	0	0	0	0	0	0	0	0	0	0	0	0	0	0	0	0	0	0	0	0
UCON67	0	0	0	0	0	0	0	0	0	0	0	0	0	0	0	0	0	0	0	0	0	0	0	0	0	0	0	0	0	0	0	0	0	0	0	0	0	0	0	0	0	0	0	0	0	0	0	0	0
PABL_BI	0	0	0	0	0	0	0	0	0	0	0	0	0	0	0	0	0	0	0	0	0	0	0	0	0	0	0	0	0	0	0	0	0	0	0	0	0	0	0	0	0	0	0	0	0	0	0	0	0
Charlie24	0	0	0	0	0	0	0	0	0	0	0	0	0	0	0	0	0	0	0	0	0	0	0	0	0	0	0	0	0	0	0	0	0	0	0	0	0	0	0	0	0	0	0	0	0	0	0	0	0
MLT1O	0	0	0	0	0	0	0	0	0	0	0	0	0	0	0	0	0	0	0	0	0	0	0	0	0	0	0	0	0	0	0	0	0	0	0	0	0	0	0	0	0	0	0	0	0	0	0	0	0
LTR38	0	0	0	0	0	0	0	0	0	0	0	0	0	0	0	0	0	0	0	0	0	0	0	0	0	0	0	0	0	0	0	0	0	0	0	0	0	0	0	0	0	1.1322	0	0	0	0	0	0	0
UCON36	0	0	0	0	0	0	0	0	0	0	0	0	0	0	0	0	0	0	0	0	0	0	0	0	0	0	0	0	0	0	0	0	0	0	0	0	0	0	0	0	0	0	0	0	0	0	0	0	0
HSAT4	0	0	0	0	0	0	0	0	0	0	0	0	0	0	0	0	0	0	0	0	0	0	0	0	0	0	0	0	0	0	0	0	0	0	0	0	0	0	0	0	0	0	0	0	0	0	0	0	0
PRIMAX_I	0	0	0	0	0	0	0	0	0	0	0	0	0	0	0	0	0	0	0	0	0	0	0	0	0	0	0	0	0	0	0	0	0	0	0	0	0	0	0	0	0	0	0	0	0	0	0	0	0
MER104C	0	0	0	0	0	0	0	0	0	0	0	0	0	0	0	0	0	0	0	0	0	0	0	0	0	0	0	0	0	0	0	0	0	0	0	0	0	0	0	0	0	0	0	0	0	0	0	0	0
ALINE	0	0	0	0	0	0	0	0	0	0	0	0	0	0	0	0	0	0	0	0	0	0	0	0	0	0	0	0	0	0	0	0	0	0	0	0	0	0	0	0	0	0	0	0	0	0	0	0	0
MLT2B3	0	0	0	0	0	0	0	0	0	0	0	0	0	0	0	0	0	0	0	0	0	0	0	0	0	0	0	0	0	0	0	0	0	0	0	0	0	0	0	0	0	0	0	0	0	0	0	0	0
UCON105	0	0	0	0	0	0	0	0	0	0	0	0	0	0	0	0	0	0	0	0	0	0	0	0	0	0	0	0	0	0	0	0	0	0	0	0	0	0	0	0	0	0	0	0	0	0	0	0	0
MamSINE1	0	0	0	0	0	0	0	0	0	0	0	0	0	0	0	0	0	0	0	0	0	0	0	0	0	0	0	0	0	0	0	0	0	0	0	0	0	0	0	0	0	0	0	0	0	0	0	0	0
MER61E	0	0	0	0	0	0	0	0	0	0	0	0	0	0	0	0	0	0	0	0	0	0	0	0	0	0	0	0	0	0	0	0	0	0	0	0	0	0	0	0	0	0	0	0	0.776516	0	0	0	0
LTR88a	0	0	0	0	0	0	0	0	0	0	0	0	0	0	0	0	0	0	0	0	0	0	0	0	0	0	0	0	0	0	0	0	0	0	0	0	0	0	0	0	0	0	0	0	0	0	0	0	0
MER75B	0	0	0	0	0	0	0	0	0	0	0	1.99701	1.28663	1.69846	0	0	1.71182	0	1.50632	3.05761	0	0	0	0	1.29492	0	2.73034	2.2299	0	1.76073	1.81245	4.13519	0	0	0	1.70588	1.4903	0	0	2.42343	2.877	2.2644	4.05354	3.58654	0	18.4489	1.02924	0	2.08094
MamRep1879	0	0	0	0	0	0	0	0	0	0	0	0	0	0	0	0	0	0	0	0	0	0	0	0	0	0	0	0	0	0	0	0	0	0	0	0	0	0	0	0	0	0	0	0	0	0	0	0	0
LTR22E	0	1.38879	1.4305	2.83844	4.09787	0	0	0	0	0	0	0	1.28663	0	1.62544	0	0	0	0	0	0	0	2.46239	1.18351	0	0	0	0	1.71504	0	0	2.06759	2.19597	1.81733	0	1.70588	0	0	1.58203	1.21172	2.877	1.1322	0.579077	1.19551	0.776516	0	0	0	0
LTR16A1	0	0	0	0	0	0	0	0	0	0	0	0	0	0	0	0	0	0	0	0	0	0	0	0	0	0	0	0	0	0	0	0	0	0	0	0	0	0	0	0	0	0	0	0	0	0	0	0	0
MER8	0	0	0	0	0	0	0	0	0	0	0	0	0	0	0	0	0	0	0	0	0	0	0	0	0	0	0	0	0	0	0	0	0	0	0	0	0	0	0	0	0	0	0	0	0	0	0	0	0
LOR1	0	0	0	4.25766	4.09787	1.75068	1.69007	0	0	0	0	0	1.28663	1.69846	0	3.25118	1.71182	1.87401	0	0	2.08274	1.55341	0	1.18351	1.29492	0	0	0	1.71504	0	0	2.06759	1.09799	0	0	1.70588	0	4.28489	1.58203	1.21172	0	0	2.89539	0.597756	0	0	0	0	4.16188
L1M7_5end	0	0	0	0	0	0	0	0	0	0	0	0	0	0	0	0	0	0	0	0	0	0	0	0	0	0	0	0	0	0	0	0	0	0	0	0	0	0	0	0	0	0	0	0	0	0	0	0	0
MER74B	0	0	0	0	0	0	0	0	0	0	0	0	0	0	0	0	0	0	0	0	0	0	0	0	0	0	0	0	0	0	0	0	0	0	0	0	0	0	0	0	0	0	0	0	0	0	0	0	0
LTR2	0	0	0	0	0	0	0	0	0	0	0	0	0	1.69846	1.62544	0	0	0	0	1.52881	0	1.55341	1.23119	2.36702	0	0	0	0	0	0	0	0	0	0	0	0	0	0	0	0	0	0	0	0	0	0	0	0	0
L1ME3D_3end	0	0	0	0	0	0	0	0	0	0	0	0	0	0	0	0	0	0	0	0	0	0	0	0	0	0	0	0	0	0	0	0	0	0	0	0	0	0	0	0	0	0	0	0	0	0	0	0	0
MLT1G2	0	0	0	0	0	0	0	0	0	0	0	0	0	0	0	0	0	0	0	0	0	0	0	0	0	0	0	0	0	0	0	0	0	0	0	0	0	0	0	0	0	0	0	0	0	0	0	0	0
Eutr14	0	0	0	0	0	0	0	0	0	0	0	0	0	0	0	0	0	0	0	0	0	0	0	0	0	0	0	0	0	0	0	0	0	0	0	0	0	0	0	0	0	0	0	0	0	0	0	0	0
ZOMBI_C	0	0	0	0	0	0	0	0	0	0	0	0	0	0	0	0	0	0	0	0	0	0	0	0	0	0	0	0	0	0	0	0	0	0	0	0	0	0	0	0	0	0	0	0	0	0	0	0	0
MER44D	0	0	0	1.41922	2.04894	1.75068	0	0	3.79608	0	0	0	0	1.69846	1.62544	1.62559	3.42365	0	0	0	0	3.10681	1.23119	0	1.29492	1.48045	1.36517	0	0	1.76073	0	0	0	1.81733	0	0	0	1.4283	0	0	1.4385	2.2644	3.47446	0	0	0	0	0	2.08094
MamGypLTR1a	0	0	0	0	0	0	0	0	0	0	0	0	0	0	0	0	0	0	0	0	0	0	0	0	0	0	0	0	0	0	0	0	0	0	0	0	0	0	0	0	0	0	0	0	0	0	0	0	0
L1M6B_5end	0	0	0	0	0	0	0	0	0	0	0	0	0	0	0	0	0	0	0	0	0	0	0	0	0	0	0	0	0	0	0	0	0	0	0	0	0	0	0	0	0	0	0	0	0	0	0	0	0
MER103C	0	0	0	0	0	0	0	0	0	0	0	0	0	0	0	0	0	0	0	0	0	0	0	0	0	0	0	0	0	0	0	0	0	0	0	0	0	0	0	0	0	0	0	0	0	0	0	0	0
MER21C	0	0	0	0	0	0	0	0	0	0	0	0	0	0	0	0	0	0	0	0	0	0	0	0	0	0	0	0	0	0	0	0	0	0	0	0	0	0	0	0	0	0	0	0	0	0	0	0	0
UCON132b	0	0	0	0	0	0	0	0	0	0	0	0	0	0	0	0	0	0	0	0	0	0	0	0	0	0	0	0	0	0	0	0	0	0	0	0	0	0	0	0	0	0	0	0	0	0	0	0	0
LTR27E	0	0	0	0	0	0	0	0	0	0	0	0	0	0	0	0	0	0	0	0	0	0	0	0	0	0	0	0	0	0	0	0	0	0	0	0	0	0	0	0	0	0	0	0	0	0	0	0	0
CR1_Mam	0	0	0	0	0	0	0	0	0	0	0	0	0	0	0	0	0	0	0	0	0	0	0	0	0	0	0	0	0	0	0	0	0	0	0	0	0	0	0	0	0	0	0	0	0	0	0	0	0
CHARLIE7	0	0	0	0	0	0	0	0	0	0	0	0	0	0	0	0	0	0	0	0	0	0	0	0	0	0	0	0	0	0	0	0	0	0	0	0	0	0	0	0	0	0	0	0	0	0	0	0	0
EutTc1-N1	0	0	0	0	0	0	0	0	0	0	0	0	0	0	0	0	0	0	0	0	0	0	0	0	0	0	0	0	0	0	0	0	0	0	0	0	0	0	0	0	0	0	0	0	0	0	0	0	0
LTR53	0	0	0	0	0	0	0	0	0	0	0	0	0	0	0	0	0	0	0	0	0	0	0	0	0	0	0	0	0	0	0	0	0	0	0	0	0	0	0	0	0	0	0	0	0	0	0	0	0
LTR9	0	1.38879	0	0	0	0	0	0	0	14.2277	0	1.99701	0	1.69846	1.62544	0	0	1.87401	0	0	0	0	1.23119	2.36702	2.58984	2.9609	0	0	0	5.28219	0	0	0	0	0	1.70588	0	0	0	0	5.754	1.1322	0.579077	0	0	0	2.05848	0	0
Eutr5	0	0	0	0	0	0	0	0	0	0	0	0	0	0	0	0	0	0	0	0	0	0	0	0	0	0	0	0	0	0	0	0	0	0	0	0	0	0	0	0	0	0	0	0	0	0	0	0	0
LTR108d_Mam	0	0	0	0	0	0	0	0	0	0	0	0	0	0	0	0	0	0	0	0	0	0	0	0	0	0	0	0	0	0	0	0	0	0	0	0	0	0	0	0	0	0	0	0	0	0	0	0	0
Charlie22a	0	0	0	0	0	0	0	0	0	0	0	0	0	0	0	0	0	0	0	0	0	0	0	0	0	0	0	0	0	0	0	0	0	0	0	0	0	0	0	0	0	0	0	0	0	0	0	0	0
MER72	0	0	0	0	0	0	0	0	0	0	0	0	0	0	0	0	0	0	0	0	0	0	0	0	0	0	0	0	0	0	0	0	0	0	0	0	0	0	0	0	0	0	0	0	0	0	0	0	0
MamGypLTR2	0	0	0	0	0	0	0	0	0	0	0	0	0	0	0	0	0	0	0	0	0	0	0	0	0	0	0	0	0	0	0	0	0	0	0	0	0	0	0	0	0	0	0	0	0	0	0	0	0
MamGypLTR2c	0	0	0	0	0	0	0	0	0	0	0	0	0	0	0	0	0	0	0	0	0	0	0	0	0	0	0	0	0	0	0	0	0	0	0	0	0	0	0	0	0	0	0	0	0	0	0	0	0
MER70A	0	0	0	0	0	0	0	0	0	0	0	0	0	0	0	0	0	0	0	0	0	0	0	0	0	0	0	0	0	0	0	0	0	0	0	0	0	0	0	0	0	0	0	0	0	0	0	0	0
LTR10B1	0	0	0	0	0	0	0	0	0	0	0	0	0	0	0	0	0	0	0	0	0	0	0	0	0	0	0	0	0	0	0	0	0	0	0	0	0	0	0	0	0	0	0	0	0	0	0	0	0
X2_LR	0	0	0	0	0	0	0	0	0	0	0	0	0	0	0	0	0	0	0	0	0	0	0	0	0	0	0	0	0	0	0	0	0	0	0	0	0	0	0	0	0	0	0	0	0	0	0	0	0
LTR22C2	0	0	0	0	0	0	0	0	0	0	0	0	0	0	0	0	0	0	0	0	0	0	0	0	0	0	0	0	0	0	0	0	0	0	0	0	0	0	0	0	0	0	0	0	0	0	0	0	0
LTR55	0	0	0	0	0	0	0	0	0	0	0	0	0	0	0	0	0	0	0	0	0	0	0	0	0	0	0	0	0	0	0	0	0	0	0	0	0	0	0	0	0	0	0	0	0	0	0	0	0
L1MEe_5end	0	0	0	0	0	0	0	0	0	0	0	0	0	0	0	0	0	0	0	0	0	0	0	0	0	0	0	0	0	0	0	0	0	0	0	0	0	0	0	0	0	0	0	0	0	0	0	0	0
MER34	0	0	0	0	0	0	0	0	0	0	0	0	0	0	0	0	0	0	0	0	0	0	0	0	0	0	0	0	0	0	0	0	0	0	0	0	0	0	0	0	0	0	0	0	0	0	0	0	0
L1ME3	0	0	0	0	0	0	0	0	0	0	0	0	0	0	0	0	0	0	0	0	0	0	0	0	0	0	0	0	0	0	0	0	0	0	0	0	0	0	0	0	0	0	0	0	0	0	0	0	0
L1MEE_5	0	0	0	0	0	0	0	0	0	0	0	0	0	0	0	0	0	0	0	0	0	0	0	0	0	0	0	0	0	0	0	0	0	0	0	0	0	0	0	0	0	0	0	0	0	0	0	0	0
UCON81	0	0	0	0	0	0	0	0	0	0	0	0	0	0	0	0	0	0	0	0	0	0	0	0	0	0	0	0	0	0	0	0	0	0	0	0	0	0	0	0	0	0	0	0	0	0	0	0	0
MamRep488	0	0	0	0	0	0	0	0	0	0	0	0	0	0	0	0	0	0	0	0	0	0	0	0	0	0	0	0	0	0	0	0	0	0	0	0	0	0	0	0	0	0	0	0	0	0	0	0	0
MER117	0	0	0	0	0	0	0	0	0	0	0	0	0	0	0	0	0	0	0	0	0	0	0	0	0	0	0	0	0	0	0	0	0	0	0	0	0	0	0	0	0	0	0	0	0	0	0	0	0
LTR40B	0	0	0	0	0	0	0	0	0	0	0	0	0	0	0	0	0	0	0	0	0	0	0	0	0	0	0	0	0	0	0	0	0	0	0	0	0	0	0	0	0	0	0	0	0	0	0	0	0
LTR71A	0	0	0	1.41922	0	1.75068	1.69007	0	0	0	0	0	0	0	0	0	1.71182	0	0	0	0	1.55341	0	1.18351	1.29492	0	0	2.2299	0	1.76073	0	0	0	0	0	0	0	0	0	0	0	0	1.15815	0.597756	0.776516	1.08523	2.05848	0	1.04047
Charlie15a	0	0	0	0	0	0	0	0	0	0	0	0	0	0	0	0	0	0	0	0	0	0	0	0	0	0	0	0	0	0	0	0	0	0	0	0	0	0	0	0	0	0	0	0	0	0	0	0	0
Eutr2	0	0	0	0	0	0	0	0	0	0	0	0	0	0	0	0	0	0	0	0	0	0	0	0	0	0	0	0	0	0	0	0	0	0	0	0	0	0	0	0	0	0	0	0	0	0	0	0	0
EuthAT-2	0	0	0	0	0	0	0	0	0	0	0	0	0	0	0	0	0	0	0	0	0	0	0	0	0	0	0	0	0	0	0	0	0	0	0	0	0	0	0	0	0	0	0	0	0	0	0	0	0
TIGGER6B	0	0	0	0	0	0	0	0	0	0	0	0	0	0	0	0	0	0	0	0	0	0	0	0	0	0	0	0	0	0	0	0	0	0	0	0	0	0	0	0	0	0	0	0	0	0	0	0	0
L1MC4_5end	0	0	0	0	0	0	0	0	0	0	0	0	0	0	0	0	0	0	0	0	0	0	0	0	0	0	0	0	0	0	0	0	0	0	0	0	0	0	0	0	0	0	0	0	0	0	0	0	0
UCON61	0	0	0	0	0	0	0	0	0	0	0	0	0	0	0	0	0	0	0	0	0	0	0	0	0	0	0	0	0	0	0	0	0	0	0	0	0	0	0	0	0	0	0	0	0	0	0	0	0
ERV24B_Prim	0	0	0	0	0	0	0	0	0	0	0	0	0	0	0	0	0	0	0	0	0	0	0	0	0	0	0	0	0	0	0	0	0	0	0	0	0	0	0	0	0	0	0	0	0	0	0	0	0
MER93	0	0	0	0	0	0	0	0	0	0	0	0	0	0	0	0	0	0	0	0	0	0	0	0	0	0	0	0	0	0	0	0	0	0	0	0	0	0	0	0	0	0	0	0	0	0	0	0	0
Tigger12A	0	0	0	0	0	0	0	0	0	0	0	0	0	0	0	0	0	0	0	0	0	0	0	0	0	0	0	0	0	0	0	0	0	0	0	0	0	0	0	0	0	0	0	0	0	0	0	0	0
LTR1E	0	0	0	0	0	0	0	0	0	0	0	0	0	0	0	0	0	0	0	0	0	0	0	0	0	0	0	0	0	0	0	0	0	0	0	0	0	0	0	0	0	0	0	0	0	0	0	0	0
BSRa	0	0	0	0	0	0	0	0	0	0	0	0	0	0	0	0	0	0	0	0	0	0	0	0	0	0	0	0	0	0	0	0	0	0	0	0	0	0	0	0	0	0	0	0	0	0	0	0	0
LTR35A	0	0	0	0	0	0	0	0	0	0	0	0	0	0	0	0	0	0	0	0	0	0	0	0	0	0	0	0	0	0	0	0	0	0	0	0	0	0	0	0	0	0	0	0	0	0	0	0	0
MLT1H2	0	0	0	0	0	0	0	0	0	0	0	0	0	0	0	0	0	0	0	0	0	0	0	0	0	0	0	0	0	0	0	0	0	0	0	0	0	0	0	0	0	0	0	0	0	0	0	0	0
UCON86	0	0	0	0	0	0	0	0	0	0	0	0	0	0	0	0	0	0	0	0	0	0	0	0	0	0	0	0	0	0	0	0	0	0	0	0	0	0	0	0	0	0	0	0	0	0	0	0	0
MER47B	0	0	0	0	0	0	0	0	0	0	0	0	0	0	0	0	0	0	0	0	0	0	0	0	0	0	0	0	0	0	0	0	0	0	0	0	0	0	0	0	0	0	0	0	0	0	0	0	0
MARE1	0	0	0	0	0	0	0	0	0	0	0	0	0	0	0	0	0	0	0	0	0	0	0	0	0	0	0	0	0	0	0	0	0	0	0	0	0	0	0	0	0	0	0	0	0	0	0	0	0
LTR1C	0	0	0	0	0	0	0	0	0	0	0	0	0	0	0	0	0	0	0	1.52881	0	0	0	0	0	0	0	0	0	0	0	0	0	0	0	0	0	0	0	0	0	0	0	0	0	0	0	0	0
Eutr1	0	0	0	0	0	0	0	0	0	0	0	0	0	0	0	0	0	0	0	0	0	0	0	0	0	0	0	0	0	0	0	0	0	0	0	0	0	0	0	0	0	0	0	0	0	0	0	0	0
MER104	0	0	0	0	0	0	0	0	0	0	0	0	0	0	0	0	0	0	0	0	0	0	0	0	0	0	0	0	0	0	0	0	0	0	0	0	0	0	0	0	0	0	0	0	0	0	0	0	0
MER4C	0	1.38879	0	0	0	0	0	2.10975	0	0	0	0	0	3.39693	0	0	0	0	0	1.52881	0	1.55341	0	2.36702	0	0	0	0	0	0	1.81245	0	0	0	0	0	0	1.4283	0	1.21172	1.4385	2.2644	0	0.597756	0	0	2.05848	0	0
MLT1C1	0	0	0	0	0	0	0	0	0	0	0	0	0	0	0	0	0	0	0	0	0	0	0	0	0	0	0	0	0	0	0	0	0	0	0	0	0	0	0	0	0	0	0	0	0	0	0	0	0
X17_LINE	0	0	0	0	0	0	0	0	0	0	0	0	0	0	0	0	0	0	0	0	0	0	0	0	0	0	0	0	0	0	0	0	0	0	0	0	0	0	0	0	0	0	0	0	0	0	0	0	0
MER3	0	0	0	0	0	0	0	0	0	0	0	0	0	0	0	0	0	0	0	0	0	0	0	0	0	0	0	0	0	0	0	0	0	0	0	0	0	0	0	0	0	0	0	0	0	0	0	0	0
LTR43B	0	0	0	0	0	0	0	0	0	0	0	0	0	0	0	0	0	0	0	0	0	0	0	0	0	0	0	0	0	0	0	0	1.09799	0	0	0	0	1.4283	0	0	0	0	0	0	0	0	0	0	0
CHARLIE1B	0	0	0	0	0	0	0	0	0	0	0	0	0	0	0	0	0	0	0	0	0	0	0	0	0	0	0	0	0	0	0	0	0	0	0	0	0	0	0	0	0	0	0	0	0	0	0	0	0
LTR27	0	0	1.4305	0	0	0	0	0	0	0	0	0	0	0	0	0	0	0	0	0	2.08274	0	0	1.18351	0	0	0	0	0	0	0	0	0	0	0	0	0	0	0	0	0	0	0	0	0	0	0	0	0
UCON75	0	0	0	0	0	0	0	0	0	0	0	0	0	0	0	0	0	0	0	0	0	0	0	0	0	0	0	0	0	0	0	0	0	0	0	0	0	0	0	0	0	0	0	0	0	0	0	0	0
HERV4_LTR	0	0	0	0	0	0	0	0	0	0	0	0	0	0	0	0	0	0	0	0	0	0	0	0	0	0	0	0	0	0	0	0	0	0	0	0	0	0	0	0	0	0	0	0	0	0	0	0	0
LTR82A	0	0	0	0	0	0	0	0	0	0	0	0	0	0	0	0	0	0	0	0	0	0	0	0	0	0	0	0	0	0	0	0	0	0	0	0	0	0	0	0	0	0	0	0	0	0	0	0	0
UCON57	0	0	0	0	0	0	0	0	0	0	0	0	0	0	0	0	0	0	0	0	0	0	0	0	0	0	0	0	0	0	0	0	0	0	0	0	0	0	0	0	0	0	0	0	0	0	0	0	0
UCON64	0	0	0	0	0	0	0	0	0	0	0	0	0	0	0	0	0	0	0	0	0	0	0	0	0	0	0	0	0	0	0	0	0	0	0	0	0	0	0	0	0	0	0	0	0	0	0	0	0
CHESHIRE	0	0	0	1.41922	0	0	0	0	0	0	0	0	0	0	0	0	0	0	0	0	0	0	0	0	0	0	0	0	0	0	0	0	0	0	0	0	0	0	0	0	0	0	0	0	0	0	0	0	0
L1ME3E_3end	0	0	0	0	0	0	0	0	0	0	0	0	0	0	0	0	0	0	0	0	0	0	0	0	0	0	0	0	0	0	0	0	0	0	0	0	0	0	0	0	0	0	0	0	0	0	0	0	0
MER54A	0	0	0	0	0	0	0	0	0	0	0	0	0	0	0	0	0	0	0	0	0	0	0	0	0	0	0	0	0	0	0	0	0	0	0	0	0	0	0	0	0	0	0	0	0	0	0	0	0
L1M2_5	0	0	0	0	0	0	0	0	0	0	0	0	0	0	0	0	0	0	0	0	0	0	0	0	0	1.48045	0	0	0	0	0	0	0	0	0	0	0	0	0	0	0	0	0	0	0	0	1.02924	0	1.04047
LTR22C	0	0	0	0	0	0	0	0	0	0	0	0	0	0	0	0	0	0	0	0	0	0	0	0	0	0	0	0	0	0	0	0	0	0	0	0	0	0	0	0	0	0	0	0	0.776516	0	0	0	0
CER	0	4.16636	0	0	0	0	0	0	0	0	2.2798	0	0	0	1.62544	0	0	0	0	0	0	0	0	0	0	0	0	0	0	0	0	0	0	0	1.53638	0	0	0	0	0	0	1.1322	0	1.19551	2.32955	7.59662	0	8.53041	0
MER4D_LTR	0	1.38879	0	1.41922	0	0	0	0	1.89804	0	4.5596	0	0	3.39693	1.62544	3.25118	0	1.87401	0	0	0	0	3.69358	0	0	0	0	0	0	8.80364	1.81245	0	2.19597	0	1.53638	1.70588	0	1.4283	1.58203	0	2.877	1.1322	0	1.19551	0.776516	0	1.02924	1.0663	0
LTR16B	0	0	0	0	0	0	0	0	0	0	0	0	0	0	0	0	0	0	0	0	0	0	0	0	0	0	0	0	0	0	0	0	0	0	0	0	0	0	0	0	0	0	0	0	0	0	0	0	0
X4a_DNA	0	0	0	0	0	0	0	0	0	0	0	0	0	0	0	0	0	0	0	0	0	0	0	0	0	0	0	0	0	0	0	0	0	0	0	0	0	0	0	0	0	0	0	0	0	0	0	0	0
MER6	0	0	4.29151	0	0	0	0	0	0	0	0	0	0	0	0	1.62559	0	0	1.50632	1.52881	0	0	0	0	0	0	0	0	0	0	0	0	0	0	0	0	0	2.8566	0	0	0	0	0	0.597756	0	3.25569	5.14621	0	0
LTR1F	0	0	0	0	0	0	0	0	0	0	0	0	0	0	0	0	0	0	0	0	0	0	0	0	0	0	0	0	0	0	0	0	0	0	0	0	0	0	0	0	0	0	0	0	0	0	0	0	0
MER45R	0	0	0	0	0	0	0	0	0	0	0	0	0	0	0	0	0	0	0	0	0	0	0	0	0	0	0	0	0	0	0	0	0	0	0	0	0	0	0	0	0	0	0	0	0	0	0	0	0
MamRep434	0	0	0	0	0	0	0	0	0	0	0	0	0	0	0	0	0	0	0	0	0	0	0	0	0	0	0	0	0	0	0	0	0	0	0	0	0	0	0	0	0	0	0	0	0	0	0	0	0
UCON51	0	0	0	0	0	0	0	0	0	0	0	0	0	0	0	0	0	0	0	0	0	0	0	0	0	0	0	0	0	0	0	0	0	0	0	0	0	0	0	0	0	0	0	0	0	0	0	0	0
MER94	0	0	0	0	0	0	0	0	0	0	0	0	0	0	0	0	0	0	0	0	0	0	0	0	0	0	0	0	0	0	0	0	0	0	0	0	0	0	0	0	0	0	0	0	0	0	0	0	0
MER52B	0	0	0	0	0	1.75068	0	0	0	0	0	0	1.28663	0	0	0	0	0	0	0	0	0	0	0	0	0	0	0	0	0	0	0	3.29396	0	1.53638	1.70588	2.98061	0	0	0	0	0	0	0	0	0	0	0	0
CHARLIE8	0	0	0	0	0	0	0	0	0	0	0	0	0	0	0	0	0	0	0	0	0	0	0	0	0	0	0	0	0	0	0	0	0	0	0	0	0	0	0	0	0	0	0	0	0	0	0	0	0
L2	0	0	0	0	0	0	0	0	0	0	0	0	0	0	0	0	0	0	0	0	0	0	0	0	0	0	0	0	0	0	0	0	0	0	0	0	0	0	0	0	0	0	0	0	0	0	0	0	0
L2B	0	0	0	0	0	0	0	0	0	0	0	0	0	0	0	0	0	0	0	0	0	0	0	0	0	0	0	0	0	0	0	0	0	0	0	0	0	0	0	0	0	0	0	0	0	0	0	0	0
MER91C	0	0	0	0	0	0	0	0	0	0	0	0	0	0	0	0	0	0	0	0	0	0	0	0	0	0	0	0	0	0	0	0	0	0	0	0	0	0	0	0	0	0	0	0	0	0	0	0	0
MER105	0	0	0	0	0	0	0	0	0	0	0	0	0	0	0	0	0	0	0	0	0	0	0	0	0	0	0	0	0	0	0	0	0	0	0	0	0	0	0	0	0	0	0	0	0	0	0	0	0
MER4B	0	0	0	0	0	0	0	0	0	0	0	0	0	0	0	0	0	0	0	0	0	0	0	0	0	0	0	0	0	1.76073	0	0	0	0	0	0	0	0	0	0	0	0	0	0	0	0	0	0	0
BSRb	0	0	0	0	0	0	0	0	0	0	0	0	0	0	0	0	0	0	0	0	0	0	0	0	0	0	0	0	0	0	0	0	0	0	0	0	0	0	0	0	0	0	0	0	0	0	0	0	0
X4b_DNA	0	0	0	0	0	0	0	0	0	0	0	0	0	0	0	0	0	0	0	0	0	0	0	0	0	0	0	0	0	0	0	0	0	0	0	0	0	0	0	0	0	0	0	0	0	0	0	0	0
EUTREP8	0	0	0	0	0	0	0	0	0	0	0	0	0	0	0	0	0	0	0	0	0	0	0	0	0	0	0	0	0	0	0	0	0	0	0	0	0	0	0	0	0	0	0	0	0	0	0	0	0
MER97C	0	0	0	0	0	0	0	0	0	0	0	0	0	0	0	0	0	0	0	0	0	0	0	0	0	0	0	0	0	0	0	0	0	0	0	0	0	0	0	0	0	0	0	0	0	0	0	0	0
X30_DNA	0	0	0	0	0	0	0	0	0	0	0	0	0	0	0	0	0	0	0	0	0	0	0	0	0	0	0	0	0	0	0	0	0	0	0	0	0	0	0	0	0	0	0	0	0	0	0	0	0
ZOMBI_B	0	1.38879	0	0	0	0	0	0	0	0	0	0	0	0	0	1.62559	0	0	0	0	0	0	0	1.18351	0	0	0	0	0	0	0	0	0	0	0	0	0	1.4283	1.58203	0	0	0	1.15815	0	0.776516	0	0	3.1989	0
EUTREP14	0	0	0	0	0	0	0	0	0	0	0	0	0	0	0	0	0	0	0	0	0	0	0	0	0	0	0	0	0	0	0	0	0	0	0	0	0	0	0	0	0	0	0	0	0	0	0	0	0
X12_LINE	0	0	0	0	0	0	0	0	0	0	0	0	0	0	0	0	0	0	0	0	0	0	0	0	0	0	0	0	0	0	0	0	0	0	0	0	0	0	0	0	0	0	0	0	0	0	0	0	0
MamRep4096	0	0	0	0	0	0	0	0	0	0	0	0	0	0	0	0	0	0	0	0	0	0	0	0	0	0	0	0	0	0	0	0	0	0	0	0	0	0	0	0	0	0	0	0	0	0	0	0	0
Eutr18	0	0	0	0	0	0	0	0	0	0	0	0	0	0	0	0	0	0	0	0	0	0	0	0	0	0	0	0	0	0	0	0	0	0	0	0	0	0	0	0	0	0	0	0	0	0	0	0	0
ORSL-2b	0	0	0	0	0	0	0	0	0	0	0	0	0	0	0	0	0	0	0	0	0	0	0	0	0	0	0	0	0	0	0	0	0	0	0	0	0	0	0	0	0	0	0	0	0	0	0	0	0
L1MD2	0	0	1.4305	0	0	0	0	0	1.89804	0	0	0	0	0	0	0	0	0	0	0	0	0	0	0	0	0	0	0	0	0	0	0	0	0	0	0	0	0	0	0	0	0	0	0	0	0	0	0	0
UCON52	0	0	0	0	0	0	0	0	0	0	0	0	0	0	0	0	0	0	0	0	0	0	0	0	0	0	0	0	0	0	0	0	0	0	0	0	0	0	0	0	0	0	0	0	0	0	0	0	0
LTR81C	0	0	0	0	0	0	0	0	0	0	0	0	0	0	0	0	0	0	0	0	0	0	0	0	0	0	0	0	0	0	0	0	0	0	0	0	0	0	0	0	0	0	0	0	0	0	0	0	0
X9c_DNA	0	0	0	0	0	0	0	0	0	0	0	0	0	0	0	0	0	0	0	0	0	0	0	0	0	0	0	0	0	0	0	0	0	0	0	0	0	0	0	0	0	0	0	0	0	0	0	0	0
UCON62	0	0	0	0	0	0	0	0	0	0	0	0	0	0	0	0	0	0	0	0	0	0	0	0	0	0	0	0	0	0	0	0	0	0	0	0	0	0	0	0	0	0	0	0	0	0	0	0	0
LTR48B	0	0	0	0	0	0	0	0	0	0	0	0	0	0	0	0	0	0	0	0	0	0	0	0	0	0	0	0	0	0	0	0	0	0	0	0	0	0	0	0	0	0	0	0	0	0	0	0	0
EUTREP2	0	0	0	0	0	0	0	0	0	0	0	0	0	0	0	0	0	0	0	0	0	0	0	0	0	0	0	0	0	0	0	0	0	0	0	0	0	0	0	0	0	0	0	0	0	0	0	0	0
LTR25-int	0	0	0	0	0	0	0	0	0	0	0	0	0	3.39693	0	0	0	0	0	0	2.08274	0	1.23119	0	0	0	0	0	1.71504	0	0	0	0	0	0	0	1.4903	0	0	0	0	0	2.31631	0	0.776516	0	0	0	0
MLT1F_I	0	0	0	0	0	0	0	0	0	0	0	0	0	0	0	0	0	0	0	0	0	0	0	0	0	0	0	0	0	0	0	0	0	0	0	0	0	0	0	0	0	0	0	0	0	0	0	0	0
L1MA8	0	5.55515	1.4305	1.41922	0	0	0	0	1.89804	0	0	0	0	1.69846	0	0	0	0	1.50632	1.52881	0	0	0	0	0	0	0	0	0	0	0	0	0	0	0	0	0	0	0	0	0	0	0	0.597756	2.32955	3.25569	0	0	1.04047
MER67A	0	0	0	0	0	0	0	0	0	0	0	0	0	0	0	0	0	0	0	0	0	0	0	0	0	0	0	0	0	0	0	0	0	0	0	0	0	0	0	0	0	0	0	0	0	0	0	0	0
LTR16E	0	0	0	0	0	0	0	0	0	0	0	0	0	0	0	0	0	0	0	0	0	0	0	0	0	0	0	0	0	0	0	0	0	0	0	0	0	0	0	0	0	0	0	0	0	0	0	0	0
X26_DNA	0	0	0	0	0	0	0	0	0	0	0	0	0	0	0	0	0	0	0	0	0	0	0	0	0	0	0	0	0	0	0	0	0	0	0	0	0	0	0	0	0	0	0	0	0	0	0	0	0
MER99	0	0	0	0	0	0	0	0	0	0	0	0	0	0	0	0	0	0	0	0	0	0	0	0	0	0	0	0	0	0	0	0	0	0	0	0	0	0	0	0	0	0	0	0	0	0	0	0	0
Eutr15	0	0	0	0	0	0	0	0	0	0	0	0	0	0	0	0	0	0	0	0	0	0	0	0	0	0	0	0	0	0	0	0	0	0	0	0	0	0	0	0	0	0	0	0	0	0	0	0	0
CHARLIE2	0	0	0	0	0	0	0	0	0	0	0	0	0	0	0	0	0	0	0	0	0	0	0	0	0	0	0	0	0	0	0	0	0	0	0	0	0	0	0	0	0	0	0	0	0	0	0	0	0
RICKSHA	0	0	0	0	0	0	0	0	0	0	0	0	0	1.69846	0	0	0	0	0	0	0	0	0	0	0	0	0	0	0	0	0	0	0	0	0	0	0	0	0	0	0	0	0	0	0	0	0	0	0
SAR	0	0	0	0	0	0	0	0	0	0	0	0	0	0	0	0	0	0	0	0	0	0	0	0	0	0	0	0	0	0	0	0	0	0	0	0	0	0	0	0	0	0	0	0	0	0	0	0	0
LTR40A	0	0	0	0	0	0	0	0	0	0	0	0	0	0	0	0	0	0	0	0	0	0	0	0	0	0	0	0	0	0	0	0	0	0	0	0	0	0	0	0	0	0	0	0	0	0	0	0	0
MLT1C2	0	0	0	0	0	0	0	0	0	0	0	0	0	0	0	0	0	0	0	0	0	0	0	0	0	0	0	0	0	0	0	0	0	0	0	0	0	0	0	0	0	0	0	0	0	0	0	0	0
CHARLIE8A	0	0	0	0	0	0	0	0	0	0	0	0	0	0	0	0	0	0	0	0	0	0	0	0	0	0	0	0	0	0	0	0	0	0	0	0	0	0	0	0	0	0	0	0	0	0	0	0	0
L1MD1_5	0	0	0	0	0	0	0	0	0	0	0	0	0	0	0	0	0	0	0	0	0	0	0	0	0	0	0	0	0	0	0	0	0	0	0	0	0	0	0	0	0	0	0	0	0	0	0	0	0
MamGypLTR1b	0	0	0	0	0	0	0	0	0	0	0	0	0	0	0	0	0	0	0	0	0	0	0	0	0	0	0	0	0	0	0	0	0	0	0	0	0	0	0	0	0	0	0	0	0	0	0	0	0
EUTREP16	0	0	0	0	0	0	0	0	0	0	0	0	0	0	0	0	0	0	0	0	0	0	0	0	0	0	0	0	0	0	0	0	0	0	0	0	0	0	0	0	0	0	0	0	0	0	0	0	0
MER52A	0	0	0	0	0	0	0	0	0	0	0	0	0	0	0	0	0	0	0	0	0	0	0	0	0	0	0	0	0	0	0	0	0	0	0	0	0	0	0	0	0	0	0	0	0	0	0	0	0
GOLEM_C	0	0	0	0	0	0	0	0	0	0	0	0	0	0	0	0	0	0	0	0	0	0	0	0	0	0	0	0	0	0	0	0	0	0	0	0	0	0	0	0	0	0	0	0.597756	0	0	0	0	0
BLACKJACK	0	0	0	0	0	0	0	0	0	0	0	0	0	0	0	0	0	0	0	0	0	0	0	0	0	0	0	0	0	0	0	0	0	0	0	0	0	0	0	0	0	0	0	0	0	0	0	0	0
LTR104_Mam	0	0	0	0	0	0	0	0	0	0	0	0	0	0	0	0	0	0	0	0	0	0	0	0	0	0	0	0	0	0	0	0	0	0	0	0	0	0	0	0	0	0	0	0	0	0	0	0	0
UCON103	0	0	0	0	0	0	0	0	0	0	0	0	0	0	0	0	0	0	0	0	0	0	0	0	0	0	0	0	0	0	0	0	0	0	0	0	0	0	0	0	0	0	0	0	0	0	0	0	0
Charlie25	0	0	0	0	0	0	0	0	0	0	0	0	0	0	0	0	0	0	0	0	0	0	0	0	0	0	0	0	0	0	0	0	0	0	0	0	0	0	0	0	0	0	0	0	0	0	0	0	0
L1MDB_5	0	0	0	0	0	0	0	0	0	0	0	0	0	0	0	0	0	0	0	0	0	0	0	0	0	0	0	0	0	0	0	0	0	0	0	0	0	0	0	0	0	0	0	0	0	0	0	0	0
MER2B	0	0	0	0	0	0	0	0	1.89804	0	0	0	1.28663	0	0	0	0	0	0	0	0	0	0	0	0	0	0	0	0	0	0	2.06759	0	0	0	0	0	0	0	0	0	0	0	0	0	0	0	0	0
MER77	0	0	0	0	0	0	0	0	0	0	0	0	0	0	0	0	0	0	0	0	0	0	0	0	0	0	0	0	0	0	0	0	0	0	0	0	0	0	0	0	0	0	0	0	0	0	0	0	0
HUERS-P2	0	2.77758	0	0	0	0	1.69007	0	0	2.37128	4.5596	0	1.28663	1.69846	0	0	0	0	1.50632	0	4.16549	0	0	2.36702	0	1.48045	1.36517	0	0	1.76073	1.81245	4.13519	0	0	1.53638	3.41176	1.4903	1.4283	0	0	1.4385	1.1322	0	2.98878	1.55303	2.17046	3.08772	4.2652	0
BSR	0	0	0	0	0	0	0	0	0	0	0	0	0	0	0	0	0	0	0	0	0	0	0	0	0	0	0	0	0	0	0	0	0	0	0	0	0	0	0	0	0	0	0	0	0	0	0	0	0
Charlie13b	0	0	0	0	0	0	0	0	0	0	0	0	0	0	0	0	0	0	0	0	0	0	0	0	0	0	0	0	0	0	0	0	0	0	0	0	0	0	0	0	0	0	0	0	0	0	0	0	0
MER5A	0	0	0	0	0	0	0	0	0	0	0	0	0	0	0	0	0	0	0	0	0	0	0	0	0	0	0	0	0	0	0	0	0	0	0	0	0	0	0	0	0	0	0	0	0	0	0	0	0
MER57D	0	0	0	0	0	0	0	0	0	0	0	0	0	0	0	0	0	0	0	0	0	0	0	0	0	0	0	0	0	0	0	0	0	0	0	0	0	0	0	0	0	0	0	0	0	0	0	0	0
PABL_B	0	6.94394	1.4305	1.41922	2.04894	1.75068	0	4.21951	0	0	0	0	1.28663	1.69846	1.62544	0	0	0	0	0	0	1.55341	2.46239	1.18351	0	0	1.36517	4.4598	0	1.76073	3.62489	0	2.19597	1.81733	4.60913	1.70588	0	0	4.74608	0	2.877	3.3966	5.21169	0.597756	6.98865	6.51139	0	3.1989	0
LTR26C	0	0	0	0	0	0	0	0	0	0	0	0	0	0	0	0	0	0	0	1.52881	0	0	0	0	0	0	0	0	0	0	0	0	0	0	0	0	0	0	0	1.21172	0	0	0	0	0	0	0	0	0
MamRep1894	0	0	0	0	0	0	0	0	0	0	0	0	0	0	0	0	0	0	0	0	0	0	0	0	0	0	0	0	0	0	0	0	0	0	0	0	0	0	0	0	0	0	0	0	0	0	0	0	0
Tigger15a	0	0	0	0	0	0	0	0	0	0	0	0	0	0	0	0	0	0	0	0	0	0	0	0	0	0	0	0	0	0	0	0	0	0	0	0	0	0	0	0	0	0	0	0	0	0	0	0	0
MER70_I	0	0	0	0	0	0	0	0	0	0	0	0	0	0	0	0	0	0	0	0	0	0	0	0	0	0	0	0	0	0	0	0	0	0	0	0	0	0	0	0	0	0	0	0	0	0	0	0	0
MER51D	0	0	0	0	0	0	0	0	0	0	0	0	0	0	0	0	0	0	0	0	0	1.55341	0	0	0	0	0	0	0	0	0	0	0	0	0	0	0	0	0	0	0	0	0	0.597756	0	0	0	0	0
LTR37B	0	0	0	0	0	0	0	0	0	0	0	0	0	0	0	0	0	0	0	0	0	0	0	0	0	0	0	0	0	0	0	0	0	0	0	0	0	0	0	0	0	0	0	0	0	0	0	0	0
X17_DNA	0	0	0	0	0	0	0	0	0	0	0	0	0	0	0	0	0	0	0	0	0	0	0	0	0	0	0	0	0	0	0	0	0	0	0	0	0	0	0	0	0	0	0	0	0	0	0	0	0
HERVR	0	0	0	0	0	0	0	0	0	0	0	0	0	0	0	0	0	0	0	0	0	0	0	0	0	0	0	0	0	0	0	0	0	0	0	0	0	0	0	0	0	0	0	0	0	0	0	0	0
MER45B	0	0	0	0	0	0	0	0	0	0	0	0	0	0	0	0	0	0	0	0	0	0	0	0	0	0	0	0	0	0	0	0	0	0	0	0	0	0	0	0	0	0	0	0	0	0	0	0	0
X5a_DNA	0	0	0	0	0	0	0	0	0	0	0	0	0	0	0	0	0	0	0	0	0	0	0	0	0	0	0	0	0	0	0	0	0	0	0	0	0	0	0	0	0	0	0	0	0	0	0	0	0
Tigger12	0	0	0	0	0	0	0	0	0	0	0	0	0	0	0	0	0	0	0	0	0	0	0	0	0	0	0	0	0	0	0	0	0	0	0	0	0	0	0	0	0	0	0	0	0	0	0	0	0
MER69B	0	0	0	0	0	0	0	0	0	0	0	0	0	0	0	0	0	0	0	0	0	0	0	0	0	0	0	0	0	0	0	0	0	0	0	0	0	0	0	0	0	0	0	0	0	0	0	0	0
L1M3B_5	0	0	0	0	0	0	0	0	0	0	0	0	0	0	0	0	0	0	0	0	0	0	0	0	0	0	0	0	0	0	0	0	0	0	0	0	0	0	0	0	0	0	0	0	0	0	0	0	0
LTR37A	0	0	0	0	0	0	0	0	0	0	0	0	0	0	0	0	0	0	0	0	0	0	0	0	0	0	0	0	0	0	0	0	0	0	0	0	0	0	0	0	0	0	0	0	0	0	0	0	0
HSATII	0	0	0	0	0	0	0	4.21951	0	0	0	0	0	0	0	0	0	0	0	0	0	0	0	0	0	0	0	0	0	0	0	0	0	0	0	0	0	0	0	0	0	0	0	0	0	0	0	1.0663	0
EUTREP3	0	0	0	0	0	0	0	0	0	0	0	0	0	0	0	0	0	0	0	0	0	0	0	0	0	0	0	0	0	0	0	0	0	0	0	0	0	0	0	0	0	0	0	0	0	0	0	0	0
LTR16A	0	0	0	0	0	0	0	0	0	0	0	0	0	0	0	0	0	0	0	0	0	0	0	0	0	0	0	0	0	0	0	0	0	0	0	0	0	0	0	0	0	0	0	0	0	0	0	0	0
X29a_DNA	0	0	0	0	0	0	0	0	0	0	0	0	0	0	0	0	0	0	0	0	0	0	0	0	0	0	0	0	0	0	0	0	0	0	0	0	0	0	0	0	0	0	0	0	0	0	0	0	0
HERV39	0	0	0	0	2.04894	3.50137	0	0	0	0	0	0	2.57326	1.69846	3.25089	0	0	0	0	0	0	0	0	2.36702	2.58984	1.48045	0	2.2299	0	0	0	0	1.09799	0	0	0	0	0	0	1.21172	0	1.1322	8.68616	5.3798	3.88258	4.34092	3.08772	7.46411	9.36424
MER101_I	0	0	0	0	0	0	0	0	0	0	0	0	0	0	0	0	0	0	0	0	0	0	0	0	0	0	0	0	0	0	0	0	0	0	0	0	0	0	0	0	0	0	0	0	0	0	0	0	0
MLT1I	0	0	0	0	0	0	0	0	0	0	0	0	0	0	0	0	0	0	0	0	0	0	0	0	0	0	0	0	0	0	0	0	0	0	0	0	0	0	0	0	0	0	0	0	0	0	0	0	0
LTR19C	0	0	0	0	0	0	0	0	0	0	0	0	0	0	0	0	0	0	0	0	0	0	0	1.18351	0	0	0	0	0	0	0	0	0	0	0	0	0	0	0	0	0	0	0	0	0	0	0	0	0
MER76	0	0	0	0	0	0	0	0	0	0	0	0	0	0	0	0	0	0	0	0	0	0	0	0	0	0	0	0	0	0	0	0	0	0	0	0	0	0	0	0	0	0	0	0	0	0	0	0	0
UCON35	0	0	0	0	0	0	0	0	0	0	0	0	0	0	0	0	0	0	0	0	0	0	0	0	0	0	0	0	0	0	0	0	0	0	0	0	0	0	0	0	0	0	0	0	0	0	0	0	0
UCON44	0	0	0	0	0	0	0	0	0	0	0	0	0	0	0	0	0	0	0	0	0	0	0	0	0	0	0	0	0	0	0	0	0	0	0	0	0	0	0	0	0	0	0	0	0	0	0	0	0
MER88	0	0	0	0	0	0	0	0	0	0	0	0	0	0	0	0	0	0	0	0	0	0	0	0	0	0	0	0	0	0	0	0	0	0	0	0	0	0	0	0	0	0	0	0	0	0	0	0	0
LTR26	0	0	0	0	0	0	0	0	0	0	0	0	0	0	0	0	0	0	0	0	0	0	0	0	0	0	0	0	0	0	0	0	0	0	0	0	0	0	0	0	0	0	0	0	0	0	0	0	0
TIGGER6A	0	0	0	0	0	0	0	0	0	0	0	0	0	0	0	0	0	0	0	0	0	0	0	0	0	0	0	0	0	0	0	0	0	0	0	0	0	0	0	0	0	0	0	0	0	0	0	0	0
LSAU	0	0	1.4305	1.41922	2.04894	0	0	2.10975	0	0	0	0	0	0	1.62544	0	0	0	1.50632	1.52881	0	1.55341	0	1.18351	1.29492	4.44136	2.73034	2.2299	0	0	1.81245	0	1.09799	0	0	0	1.4903	0	0	1.21172	0	0	0	1.79327	3.10606	6.51139	1.02924	10.663	2.08094
ERVL-B4	0	2.77758	0	0	0	1.75068	0	4.21951	0	0	0	0	0	1.69846	0	0	0	1.87401	1.50632	0	0	1.55341	0	0	1.29492	0	0	0	0	0	0	0	0	0	0	0	1.4903	0	0	0	0	0	0	0	2.32955	0	0	0	3.12141
UCON34	0	0	0	0	0	0	0	0	0	0	0	0	0	0	0	0	0	0	0	0	0	0	0	0	0	0	0	0	0	0	0	0	0	0	0	0	0	0	0	0	0	0	0	0	0	0	0	0	0
MamTip2	0	0	0	0	0	0	0	0	0	0	0	0	0	0	0	0	0	0	0	0	0	0	0	0	0	0	0	0	0	0	0	0	0	0	0	0	0	0	0	0	0	0	0	0	0	0	0	0	0
MER67C	0	0	0	0	0	0	0	0	0	0	0	0	0	0	0	0	0	0	0	0	0	0	0	0	0	0	0	0	0	0	0	0	0	0	0	0	0	0	0	0	0	0	0	0	0	0	0	0	0
CHARLIE6	0	0	0	0	0	0	0	0	0	0	0	0	0	0	0	0	0	0	0	0	0	0	0	0	0	0	0	0	0	0	0	0	0	0	0	0	0	0	0	0	0	0	0	0	0	0	0	0	0
MER45C	0	0	0	0	0	0	0	0	0	0	0	0	0	0	0	0	0	0	0	0	0	0	0	0	0	0	0	0	0	0	0	0	0	0	0	0	0	0	0	0	0	0	0	0	0	0	0	0	0
MER72B	0	0	0	0	0	0	0	0	0	0	0	0	0	0	3.25089	0	0	0	0	0	0	0	1.23119	0	0	0	0	0	0	0	0	0	0	0	0	0	0	0	0	0	0	0	0	0	0	0	0	0	0
MSTD	0	0	0	0	0	0	0	0	0	0	0	0	0	0	0	0	0	0	0	0	0	0	0	0	0	0	0	0	0	0	0	0	0	0	0	0	0	0	0	0	0	0	0	0	0	0	0	0	0
X20_DNA	0	0	0	0	0	0	0	0	0	0	0	0	0	0	0	0	0	0	0	0	0	0	0	0	0	0	0	0	0	0	0	0	0	0	0	0	0	0	0	0	0	0	0	0	0	0	0	0	0
MARE9	0	0	0	0	0	0	0	0	0	0	0	0	0	0	0	0	0	0	0	0	0	0	0	0	0	0	0	0	0	0	0	0	0	0	0	0	0	0	0	0	0	0	0	0	0	0	0	0	0
MER21I	0	0	0	0	0	0	0	0	0	0	0	0	0	0	0	0	0	0	0	0	0	0	0	0	0	0	0	0	0	0	0	0	0	0	0	0	0	0	0	0	0	0	0	0	0	0	0	0	0
MER45	0	0	0	0	0	0	0	0	0	0	0	0	0	0	0	0	0	0	0	0	0	0	0	0	0	0	0	0	0	0	0	0	0	0	0	0	0	0	0	0	0	0	0	0	0	0	0	0	0
MER63C	0	0	0	0	0	0	0	0	0	0	0	0	0	0	0	0	0	0	0	0	0	0	0	0	0	0	0	0	0	0	0	0	0	0	0	0	0	0	0	0	0	0	0	0	0	0	0	0	0
EUTREP10	0	0	0	0	0	0	0	0	0	0	0	0	0	0	0	0	0	0	0	0	0	0	0	0	0	0	0	0	0	0	0	0	0	0	0	0	0	0	0	0	0	0	0	0	0	0	0	0	0
LTR10B	0	0	0	0	0	0	0	0	0	0	0	0	0	0	0	0	0	0	0	0	0	0	0	0	0	0	0	0	0	0	0	0	0	0	0	0	0	0	0	0	0	1.1322	0	0	0	0	0	0	0
MER66D	0	0	0	0	0	0	0	0	0	0	0	0	0	0	0	0	0	0	0	0	0	0	0	0	0	0	0	0	0	0	0	0	0	0	0	0	0	0	0	0	0	0	0	0	0	0	0	0	0
Charlie21a	0	0	0	0	0	0	0	0	0	0	0	0	0	0	0	0	0	0	0	0	0	0	0	0	0	0	0	0	0	0	0	0	0	0	0	0	0	0	0	0	0	0	0	0	0	0	0	0	0
CHARLIE1A	0	0	0	0	0	0	0	0	0	0	0	0	0	0	0	0	0	0	0	0	0	0	0	0	0	0	0	0	0	0	0	0	0	0	0	0	0	0	1.58203	0	0	0	0	0	0	0	0	0	0
MER47C	0	0	0	0	0	0	0	0	0	0	0	0	0	0	0	0	0	0	0	0	0	0	0	0	0	0	0	0	0	0	0	0	0	0	0	0	0	0	0	0	0	0	0	0	0	0	0	0	0
CHESHIRE_A	0	0	0	0	0	0	0	0	0	0	0	0	0	0	0	0	0	0	0	0	0	0	0	0	0	0	0	0	0	0	0	0	0	0	0	0	0	0	0	0	0	0	0	0	0	0	0	0	0
UCON77	0	0	0	0	0	0	0	0	0	0	0	0	0	0	0	0	0	0	0	0	0	0	0	0	0	0	0	0	0	0	0	0	0	0	0	0	0	0	0	0	0	0	0	0	0	0	0	0	0
X22_DNA	0	0	0	0	0	0	0	0	0	0	0	0	0	0	0	0	0	0	0	0	0	0	0	0	0	0	0	0	0	0	0	0	0	0	0	0	0	0	0	0	0	0	0	0	0	0	0	0	0
LTR2752	0	0	0	0	0	0	0	0	0	0	0	0	0	0	0	0	0	0	0	0	0	0	0	0	0	0	0	0	0	0	0	0	0	0	0	0	0	0	0	0	0	0	0	0	0	0	0	0	0
MER63A	0	0	0	0	0	0	0	0	0	0	0	0	0	0	0	0	0	0	0	0	0	0	0	0	0	0	0	0	0	0	0	0	0	0	0	0	0	0	0	0	0	0	0	0	0	0	0	0	0
MER90	0	0	0	0	0	0	0	0	0	0	0	0	0	0	0	0	0	0	0	0	0	0	0	0	0	0	0	0	0	0	0	0	0	0	0	0	0	0	0	0	0	0	0	0	0	0	0	0	0
LTR85c	0	0	0	0	0	0	0	0	0	0	0	0	0	0	0	0	0	0	0	0	0	0	0	0	0	0	0	0	0	0	0	0	0	0	0	0	0	0	0	0	0	0	0	0	0	0	0	0	0
MER68A	0	0	0	0	0	0	0	0	0	0	0	0	0	0	0	0	0	0	0	0	0	0	0	0	0	0	0	0	0	0	0	0	0	0	0	0	0	0	0	0	0	0	0	0	0	0	0	0	0
MER84	0	0	0	0	0	0	0	0	0	0	0	0	0	0	0	0	0	0	0	0	0	0	0	0	0	0	0	0	0	0	0	0	0	0	0	0	0	0	0	0	0	0	0	0	0	0	0	0	0
Eutr9	0	0	0	0	0	0	0	0	0	0	0	0	0	0	0	0	0	0	0	0	0	0	0	0	0	0	0	0	0	0	0	0	0	0	0	0	0	0	0	0	0	0	0	0	0	0	0	0	0
MER83C	0	0	0	0	0	0	0	0	0	0	0	0	0	0	0	0	0	0	0	0	0	0	0	0	0	0	0	0	0	0	0	0	0	0	0	0	0	0	0	0	0	0	0	0	0	0	0	0	0
LTR81B	0	0	0	0	0	0	0	0	0	0	0	0	0	0	0	0	0	0	0	0	0	0	0	0	0	0	0	0	0	0	0	0	0	0	0	0	0	0	0	0	0	0	0	0	0	0	0	0	0
ZOMBI_A	0	0	0	0	0	0	0	0	0	0	0	0	0	0	0	0	0	0	0	0	0	0	0	0	0	0	0	0	0	0	0	0	0	0	0	0	0	0	0	0	0	0	0	0	0	0	0	0	0
MER74C	0	0	0	0	0	0	0	0	0	0	0	0	0	0	0	0	0	0	0	0	0	0	0	0	0	0	0	0	0	0	0	0	0	0	0	0	0	0	0	0	0	0	0	0	0	0	0	0	0
LTR67B	0	0	0	0	0	0	0	0	0	0	0	0	0	0	0	0	0	0	0	0	0	0	0	0	0	0	0	0	0	0	0	0	0	0	0	0	0	0	0	0	0	0	0	0	0	0	0	0	0
L1MEC_5	0	0	0	0	0	0	0	0	0	0	0	0	0	0	0	0	0	0	0	0	0	0	0	0	0	0	0	0	0	0	0	0	0	0	0	0	0	0	0	0	0	0	0	0	0	0	0	0	0
LTR57	0	0	0	0	0	0	0	0	0	0	0	0	0	0	0	0	0	0	0	0	0	0	0	0	0	0	0	0	0	0	0	0	0	0	0	0	0	0	0	0	0	0	0	0	0	0	0	0	0
MER67B	0	0	0	0	0	0	0	0	0	0	0	0	0	0	0	0	0	0	0	0	0	0	0	0	0	0	0	0	0	0	0	0	0	0	0	0	0	0	0	0	0	0	0	0	0	0	0	0	0
UCON72	0	0	0	0	0	0	0	0	0	0	0	0	0	0	0	0	0	0	0	0	0	0	0	0	0	0	0	0	0	0	0	0	0	0	0	0	0	0	0	0	0	0	0	0	0	0	0	0	0
MER121	0	0	0	0	0	0	0	0	0	0	0	0	0	0	0	0	0	0	0	0	0	0	0	0	0	0	0	0	0	0	0	0	0	0	0	0	0	0	0	0	0	0	0	0	0	0	0	0	0
HERV35I	0	1.38879	0	0	0	0	0	0	0	0	0	0	1.28663	0	0	1.62559	0	0	1.50632	0	0	0	2.46239	0	0	0	0	0	0	0	1.81245	0	0	0	0	0	0	0	0	0	0	0	0.579077	0	1.55303	0	5.14621	0	0
MER63B	0	0	0	0	0	0	0	0	0	0	0	0	0	0	0	0	0	0	0	0	0	0	0	0	0	0	0	0	0	0	0	0	0	0	0	0	0	0	0	0	0	0	0	0	0	0	0	0	0
REP522	0	0	0	0	0	0	0	0	0	0	0	0	0	0	1.62544	0	0	0	0	0	0	0	0	0	0	0	0	0	0	0	0	0	0	0	0	0	0	0	0	3.63515	1.4385	0	0	0	0	0	0	0	0
MER41G	0	1.38879	0	0	0	0	0	0	0	0	0	0	0	0	0	0	0	0	0	0	0	0	0	0	0	0	0	0	0	0	0	0	0	0	0	1.70588	0	0	0	0	0	0	0	0	0	0	0	0	0
L1ME4	0	0	0	0	0	0	0	0	0	0	0	0	0	0	0	0	0	0	0	0	0	0	0	0	0	0	0	0	0	0	0	0	0	0	0	0	0	0	0	0	0	0	0	0	0	0	0	0	0
MLT1H	0	0	0	0	0	0	0	0	0	0	0	0	0	0	0	0	0	0	0	0	0	0	0	0	0	0	0	0	0	0	0	0	0	0	0	0	0	0	0	0	0	0	0	0	0	0	0	0	0
MER91A	0	0	0	0	0	0	0	0	0	0	0	0	0	0	0	0	0	0	0	0	0	0	0	0	0	0	0	0	0	0	0	0	0	0	0	0	0	0	0	0	0	0	0	0	0	0	0	0	0
UCON92	0	0	0	0	0	0	0	0	0	0	0	0	0	0	0	0	0	0	0	0	0	0	0	0	0	0	0	0	0	0	0	0	0	0	0	0	0	0	0	0	0	0	0	0	0	0	0	0	0
LTR16A2	0	0	0	0	0	0	0	0	0	0	0	0	0	0	0	0	0	0	0	0	0	0	0	0	0	0	0	0	0	0	0	0	0	0	0	0	0	0	0	0	0	0	0	0	0	0	0	0	0
MLT2B2	0	0	0	0	0	0	0	0	0	0	0	0	0	0	0	0	0	0	0	0	0	0	0	0	0	0	0	0	0	0	0	0	0	0	0	0	0	0	0	0	0	0	0	0	0	0	0	0	0
MER66_I	0	0	1.4305	0	0	0	0	0	0	0	0	0	0	0	1.62544	0	0	0	1.50632	0	0	0	0	0	0	0	0	0	1.71504	0	0	0	0	0	1.53638	0	0	0	0	1.21172	0	1.1322	0	1.19551	0	0	0	0	0
MER57F	0	0	0	0	0	0	0	0	0	0	0	0	0	0	0	0	0	0	0	0	0	0	0	0	0	0	0	0	0	0	0	0	0	0	0	0	0	0	0	0	0	0	0	0	0	0	0	0	0
UCON91	0	0	0	0	0	0	0	0	0	0	0	0	0	0	0	0	0	0	0	0	0	0	0	0	0	0	0	0	0	0	0	0	0	0	0	0	0	0	0	0	0	0	0	0	0	0	0	0	0
GSATII	0	0	0	0	0	0	0	0	0	0	0	0	0	0	0	0	0	0	0	0	0	0	0	0	0	0	0	0	0	0	0	0	0	0	0	0	0	0	0	0	0	0	0	0	0	0	0	1.0663	0
LTR79	0	0	0	0	0	0	0	0	0	0	0	0	0	0	0	0	0	0	0	0	0	0	0	0	0	0	0	0	0	0	0	0	0	0	0	0	0	0	0	0	0	0	0	0	0	0	0	0	0
LTR21C	0	0	0	1.41922	0	0	0	0	0	0	0	0	0	0	0	0	0	0	0	0	0	0	0	0	0	0	0	0	0	0	1.81245	0	0	0	0	0	0	0	0	0	0	0	0	0	0	0	0	0	0
X11_LINE	0	0	0	0	0	0	0	0	0	0	0	0	0	0	0	0	0	0	0	0	0	0	0	0	0	0	0	0	0	0	0	0	0	0	0	0	0	0	0	0	0	0	0	0	0	0	0	0	0
CHARLIE5	0	0	0	0	0	0	0	0	0	0	0	0	0	0	0	0	0	0	0	0	0	0	0	0	0	0	0	0	0	0	0	0	0	0	0	0	0	0	0	0	0	0	0	0	0	0	0	0	0
UCON32	0	0	0	0	0	0	0	0	0	0	0	0	0	0	0	0	0	0	0	0	0	0	0	0	0	0	0	0	0	0	0	0	0	0	0	0	0	0	0	0	0	0	0	0	0	0	0	0	0
MER65D	0	0	0	0	0	0	0	0	0	0	0	0	0	0	0	0	0	0	0	0	0	0	0	0	0	0	0	0	0	0	0	0	0	0	0	0	0	0	0	0	0	0	0	0	0	0	0	0	0
UCON38	0	0	0	0	0	0	0	0	0	0	0	0	0	0	0	0	0	0	0	0	0	0	0	0	0	0	0	0	0	0	0	0	0	0	0	0	0	0	0	0	0	0	0	0	0	0	0	0	0
Tigger13a	0	0	0	0	0	0	0	0	0	0	0	0	0	0	0	0	0	0	0	0	0	0	0	0	0	0	0	0	0	0	0	0	0	0	0	0	0	0	0	0	0	0	0	0	0	0	0	0	0
UCON65	0	0	0	0	0	0	0	0	0	0	0	0	0	0	0	0	0	0	0	0	0	0	0	0	0	0	0	0	0	0	0	0	0	0	0	0	0	0	0	0	0	0	0	0	0	0	0	0	0
SUBTEL2_sat	0	0	0	0	0	0	0	0	0	0	0	0	0	0	0	0	0	0	0	0	0	0	0	0	0	0	0	0	0	0	0	0	0	0	0	0	0	0	0	0	0	0	0	0	0	0	0	0	0
L1PA17_5	0	0	0	0	0	0	0	0	0	0	0	0	0	0	0	0	0	0	0	0	0	0	0	0	0	0	0	0	0	0	0	0	0	0	0	0	0	0	0	0	0	0	0	0	0	0	0	0	0
EUTREP15	0	0	0	0	0	0	0	0	0	0	0	0	0	0	0	0	0	0	0	0	0	0	0	0	0	0	0	0	0	0	0	0	0	0	0	0	0	0	0	0	0	0	0	0	0	0	0	0	0
MER106B	0	0	0	0	0	0	0	0	0	0	0	0	0	0	0	0	0	0	0	0	0	0	0	0	0	0	0	0	0	0	0	0	0	0	0	0	0	0	0	0	0	0	0	0	0	0	0	0	0
MLT2D	0	0	0	0	0	0	0	0	0	0	0	0	0	0	0	0	0	0	0	0	0	0	0	0	0	0	0	0	0	0	0	0	0	0	0	0	0	0	0	0	0	0	0	0	0	0	0	0	0
LTR27B	0	2.77758	2.86101	2.83844	0	3.50137	6.76028	0	1.89804	2.37128	0	0	0	3.39693	0	0	0	1.87401	1.50632	0	0	0	0	0	0	0	1.36517	0	0	0	0	2.06759	0	5.452	0	1.70588	0	1.4283	0	0	1.4385	1.1322	12.7397	8.96634	10.0947	30.3865	26.7603	17.0608	13.5261
MER106	0	0	0	0	0	0	0	0	0	0	0	0	0	0	0	0	0	0	0	0	0	0	0	0	0	0	0	0	0	0	0	0	0	0	0	0	0	0	0	0	0	0	0	0	0	0	0	0	0
L1MC5	0	0	0	0	0	0	0	0	0	0	0	0	0	0	0	0	0	0	0	0	0	0	0	0	0	0	0	0	0	0	0	0	0	0	0	0	0	0	0	0	0	0	0	0	0	0	0	0	0
MLT1G3	0	0	0	0	0	0	0	0	0	0	0	0	0	0	0	0	0	0	0	0	0	0	0	0	0	0	0	0	0	0	0	0	0	0	0	0	0	0	0	0	0	0	0	0	0	0	0	0	0
L1ME1	0	0	0	0	0	0	0	0	0	0	0	0	0	0	0	0	0	0	0	0	0	0	0	0	0	0	0	0	0	0	0	0	0	0	0	0	0	0	0	0	0	0	0	0	0	0	0	0	0
MADE1	0	0	0	0	0	0	0	0	0	0	0	0	0	0	0	0	0	0	0	0	0	0	0	0	0	0	0	0	0	0	0	0	0	0	0	0	0	0	0	0	0	0	0	0	0	0	0	0	0
L1M3A_5	0	0	0	0	0	0	0	0	0	0	0	0	0	0	0	0	0	0	0	0	0	0	0	0	0	0	0	0	0	0	0	0	0	0	0	0	0	0	0	0	0	0	0	0	0	0	0	0	0
KANGA2_A	0	0	0	0	0	0	0	0	0	0	0	0	0	0	0	0	0	0	0	0	0	0	0	0	0	0	0	0	0	0	0	0	0	0	0	0	0	0	0	0	0	0	0	0	0	0	0	0	0
DNA1_Mam	0	0	0	0	0	0	0	0	0	0	0	0	0	0	0	0	0	0	0	0	0	0	0	0	0	0	0	0	0	0	0	0	0	0	0	0	0	0	0	0	0	0	0	0	0	0	0	0	0
Eutr17	0	0	0	0	0	0	0	0	0	0	0	0	0	0	0	0	0	0	0	0	0	0	0	0	0	0	0	0	0	0	0	0	0	0	0	0	0	0	0	0	0	0	0	0	0	0	0	0	0
LTR78B	0	0	0	0	0	0	0	0	0	0	0	0	0	0	0	0	0	0	0	0	0	0	0	0	0	0	0	0	0	0	0	0	0	0	0	0	0	0	0	0	0	0	0	0	0	0	0	0	0
MER44B	0	0	0	0	2.04894	0	0	0	3.79608	0	0	0	0	1.69846	0	0	0	0	0	0	0	1.55341	0	0	0	0	1.36517	0	0	1.76073	0	0	0	0	0	0	0	1.4283	0	0	1.4385	1.1322	0	0	0	0	0	0	2.08094
EUTREP4	0	0	0	0	0	0	0	0	0	0	0	0	0	0	0	0	0	0	0	0	0	0	0	0	0	0	0	0	0	0	0	0	0	0	0	0	0	0	0	0	0	0	0	0	0	0	0	0	0
MIR3	0	0	0	0	0	0	0	0	0	0	0	0	0	0	0	0	0	0	0	0	0	0	0	0	0	0	0	0	0	0	0	0	0	0	0	0	0	0	0	0	0	0	0	0	0	0	0	0	0
KER	0	0	0	0	0	0	0	0	0	0	0	0	0	0	0	0	0	0	0	0	0	0	0	0	0	0	0	0	0	0	0	0	0	0	0	0	0	0	0	0	0	0	0	0	0	0	0	0	0
TIGGER5_A	0	1.38879	0	0	0	0	0	0	1.89804	2.37128	0	0	0	1.69846	3.25089	1.62559	5.13547	1.87401	1.50632	0	0	3.10681	1.23119	0	1.29492	0	1.36517	0	0	0	0	0	0	1.81733	1.53638	1.70588	0	0	1.58203	1.21172	0	2.2644	0	0.597756	0	0	0	0	0
RICKSHA_0	0	0	0	0	0	0	0	0	0	0	0	0	0	0	0	0	0	0	0	0	0	0	0	0	0	0	0	0	0	0	0	0	0	0	0	0	0	0	0	0	0	0	0	0	0	0	0	0	0
UCON100	0	0	0	0	0	0	0	0	0	0	0	0	0	0	0	0	0	0	0	0	0	0	0	0	0	0	0	0	0	0	0	0	0	0	0	0	0	0	0	0	0	0	0	0	0	0	0	0	0
MLT1G1	0	0	0	0	0	0	0	0	0	0	0	0	0	0	0	0	0	0	0	0	0	0	0	0	0	0	0	0	0	0	0	0	0	0	0	0	0	0	0	0	0	0	0	0	0	0	0	0	0
LTR25	0	0	0	0	0	0	0	0	0	0	0	0	0	0	0	0	0	0	0	0	0	1.55341	2.46239	0	0	0	0	2.2299	0	0	0	0	0	0	0	0	0	0	0	0	0	0	0	0	0	0	0	0	0
LTR33	0	0	0	0	0	0	0	0	0	0	0	0	0	0	0	0	0	0	0	0	0	0	0	0	0	0	0	0	0	0	0	0	0	0	0	0	0	0	0	0	0	0	0	0	0	0	0	0	0
LTR83	0	0	0	0	0	0	0	0	0	0	0	0	0	0	0	0	0	0	0	0	0	0	0	0	0	0	0	0	0	0	0	0	0	0	0	0	0	0	0	0	0	0	0	0	0	0	0	0	0
L1PBB_5	0	0	0	0	0	0	0	0	0	0	0	0	0	0	0	0	0	0	0	0	0	0	0	0	0	0	0	0	0	0	0	0	0	0	0	0	0	0	0	0	0	0	0	0	0	0	0	0	0
LTR33B	0	0	0	0	0	0	0	0	0	0	0	0	0	0	0	0	0	0	0	0	0	0	0	0	0	0	0	0	0	0	0	0	0	0	0	0	0	0	0	0	0	0	0	0	0	0	0	0	0
UCON107	0	0	0	0	0	0	0	0	0	0	0	0	0	0	0	0	0	0	0	0	0	0	0	0	0	0	0	0	0	0	0	0	0	0	0	0	0	0	0	0	0	0	0	0	0	0	0	0	0
LTR56	0	1.38879	1.4305	0	0	1.75068	0	0	0	0	2.2798	0	0	0	0	0	0	0	1.50632	0	0	0	0	1.18351	0	1.48045	0	0	0	0	0	0	0	1.81733	0	0	0	0	0	1.21172	0	1.1322	1.15815	0	0	0	0	0	0
MSTA1	0	0	0	0	0	0	0	0	0	0	0	0	0	0	0	0	0	0	0	0	0	0	0	0	0	0	0	0	0	0	0	0	0	0	0	0	0	0	0	0	0	0	0	0	0	0	0	0	0
LTR47B3	0	0	0	0	0	0	0	0	0	0	0	0	0	0	0	0	0	0	0	0	0	0	0	0	0	0	0	0	0	0	0	0	0	0	0	0	0	0	0	0	0	0	0	0	0	0	0	0	0
MER34C	0	1.38879	0	0	0	0	0	0	0	0	0	0	0	0	0	0	0	0	0	0	0	0	0	0	0	0	0	0	0	0	0	0	1.09799	0	0	0	0	0	0	1.21172	0	0	0	0.597756	0	0	0	0	0
MER80B	0	0	0	0	0	0	0	0	0	0	0	0	0	0	0	0	0	0	0	0	0	0	0	0	0	0	0	0	0	0	0	0	0	0	0	0	0	0	0	0	0	0	0	0	0	0	0	0	0
MER92B	0	0	0	0	0	0	0	0	0	0	0	0	0	0	0	0	0	0	0	0	0	0	0	0	0	0	0	0	0	0	0	0	0	0	0	0	0	0	0	0	0	0	0	0	0	0	0	0	0
HERV16	0	0	0	0	0	0	0	0	0	0	0	0	0	0	0	0	0	0	0	0	0	0	0	0	0	0	0	0	0	0	0	0	0	0	0	0	0	0	0	0	0	0	0	0	0	0	0	0	0
X21_DNA	0	0	0	0	0	0	0	0	0	0	0	0	0	0	0	0	0	0	0	0	0	0	0	0	0	0	0	0	0	0	0	0	0	0	0	0	0	0	0	0	0	0	0	0	0	0	0	0	0
LTR86A1	0	0	0	0	0	0	0	0	0	0	0	0	0	0	0	0	0	0	0	0	0	0	0	0	0	0	0	0	0	0	0	0	0	0	0	0	0	0	0	0	0	0	0	0	0	0	0	0	0
LTR72B	0	0	0	0	0	0	0	0	0	0	0	0	0	0	0	0	0	0	0	0	0	0	0	0	0	0	0	0	0	0	0	0	0	0	0	0	0	0	0	0	0	0	0	0	0	0	0	0	0
MLT1A0	0	0	0	0	0	0	0	0	0	0	0	3.99403	0	0	0	0	0	0	0	0	0	0	0	0	0	0	0	0	0	0	0	0	0	0	0	0	0	0	0	0	0	0	0.579077	0.597756	0	0	0	0	0
UCON104	0	0	0	0	0	0	0	0	0	0	0	0	0	0	0	0	0	0	0	0	0	0	0	0	0	0	0	0	0	0	0	0	0	0	0	0	0	0	0	0	0	0	0	0	0	0	0	0	0
MER4D	0	1.38879	0	0	0	0	0	0	0	4.74256	2.2798	0	0	1.69846	0	0	0	0	0	0	2.08274	0	0	0	0	0	0	0	0	0	0	0	0	1.81733	0	1.70588	0	0	0	0	0	0	0	1.19551	4.6591	0	1.02924	0	2.08094
UCON98	0	0	0	0	0	0	0	0	0	0	0	0	0	0	0	0	0	0	0	0	0	0	0	0	0	0	0	0	0	0	0	0	0	0	0	0	0	0	0	0	0	0	0	0	0	0	0	0	0
LTR11	0	0	1.4305	4.25766	0	0	0	0	0	0	0	0	1.28663	0	1.62544	1.62559	1.71182	0	1.50632	3.05761	0	1.55341	1.23119	1.18351	0	0	0	0	0	0	0	0	1.09799	0	1.53638	0	4.47091	0	0	0	0	0	0	1.19551	0.776516	0	0	0	0
UCON46	0	0	0	0	0	0	0	0	0	0	0	0	0	0	0	0	0	0	0	0	0	0	0	0	0	0	0	0	0	0	0	0	0	0	0	0	0	0	0	0	0	0	0	0	0	0	0	0	0
LTR87	0	0	0	0	0	0	0	0	0	0	0	0	0	0	0	0	0	0	0	0	0	0	0	0	0	0	0	0	0	0	0	0	0	0	0	0	0	0	0	0	0	0	0	0	0	0	0	0	0
LTR73	0	0	0	0	0	0	0	0	0	0	0	0	0	0	0	0	0	0	0	0	0	0	0	0	0	0	0	0	0	0	0	0	0	0	0	0	0	0	0	0	0	0	0	0	0	0	0	0	0
MLT2C2	0	0	0	0	0	0	0	0	0	0	0	0	0	0	0	0	0	0	0	0	0	0	0	0	0	0	0	0	0	0	0	0	0	0	0	0	0	0	0	0	0	0	0	0	0	0	0	0	0
UCON88	0	0	0	0	0	0	0	0	0	0	0	0	0	0	0	0	0	0	0	0	0	0	0	0	0	0	0	0	0	0	0	0	0	0	0	0	0	0	0	0	0	0	0	0	0	0	0	0	0
MER31_I	0	0	0	0	0	0	0	0	0	0	0	0	0	0	0	0	0	0	0	0	0	0	0	0	0	0	0	0	0	0	0	0	0	0	0	0	0	0	0	0	0	0	0	0	0	0	0	0	0
LTR85a	0	0	0	0	0	0	0	0	0	0	0	0	0	0	0	0	0	0	0	0	0	0	0	0	0	0	0	0	0	0	0	0	0	0	0	0	0	0	0	0	0	0	0	0	0	0	0	0	0
X15_DNA	0	0	0	0	0	0	0	0	0	0	0	0	0	0	0	0	0	0	0	0	0	0	0	0	0	0	0	0	0	0	0	0	0	0	0	0	0	0	0	0	0	0	0	0	0	0	0	0	0
MIRb	0	0	0	0	0	0	0	0	0	0	0	0	0	0	0	0	0	0	0	0	0	0	0	0	0	0	0	0	0	0	0	0	0	0	0	0	0	0	0	0	0	0	0	0	0	0	0	0	0
UCON82	0	0	0	0	0	0	0	0	0	0	0	0	0	0	0	0	0	0	0	0	0	0	0	0	0	0	0	0	0	0	0	0	0	0	0	0	0	0	0	0	0	0	0	0	0	0	0	0	0
LTR27D	0	0	0	0	0	0	0	0	0	0	0	0	0	0	0	0	0	0	0	0	0	0	0	0	0	0	0	0	0	0	0	0	0	0	0	0	0	0	0	0	0	0	0	0	0	0	0	0	0
MARE5	0	0	0	0	0	0	0	0	0	0	0	0	0	0	0	0	0	0	0	0	0	0	0	0	0	0	0	0	0	0	0	0	0	0	0	0	0	0	0	0	0	0	0	0	0	0	0	0	0
MER110I	0	0	0	0	0	0	0	0	0	0	0	0	0	0	0	0	0	0	0	0	0	0	0	0	0	0	0	0	0	0	0	0	0	0	0	0	0	0	0	0	0	0	0	0	0	0	0	0	0
L3b_3end	0	0	0	0	0	0	0	0	0	0	0	0	0	0	0	0	0	0	0	0	0	0	0	0	0	0	0	0	0	0	0	0	0	0	0	0	0	0	0	0	0	0	0	0	0	0	0	0	0
UCON102	0	0	0	0	0	0	0	0	0	0	0	0	0	0	0	0	0	0	0	0	0	0	0	0	0	0	0	0	0	0	0	0	0	0	0	0	0	0	0	0	0	0	0	0	0	0	0	0	0
MER5C1	0	0	0	0	0	0	0	0	0	0	0	0	0	0	0	0	0	0	0	0	0	0	0	0	0	0	0	0	0	0	0	0	0	0	0	0	0	0	0	0	0	0	0	0	0	0	0	0	0
Tigger10	0	0	0	0	0	0	0	0	0	0	0	0	0	0	0	0	0	0	0	0	0	0	0	0	0	0	0	0	0	0	0	0	0	0	0	0	0	0	0	0	0	0	0	0	0	0	0	0	0
MLT1E	0	0	0	0	0	0	0	0	0	0	0	0	0	0	0	0	0	0	0	0	0	0	0	0	0	0	0	0	0	0	0	0	0	0	0	0	0	0	0	0	0	0	0	0	0	0	0	0	0
Kanga11a	0	0	0	0	0	0	0	0	0	0	0	0	0	0	0	0	0	0	0	0	0	0	0	0	0	0	0	0	0	0	0	0	0	0	0	0	0	0	0	0	0	0	0	0	0	0	0	0	0
L1MB6_5	0	0	0	0	0	0	0	0	0	0	0	0	0	0	0	0	0	0	0	0	0	0	0	0	0	0	0	0	0	0	0	0	0	0	0	0	0	0	0	0	0	0	0	0	0	0	0	0	0
MLT1J1	0	0	0	0	0	0	0	0	0	0	0	0	0	0	0	0	0	0	0	0	0	0	0	0	0	0	0	0	0	0	0	0	0	0	0	0	0	0	0	0	0	0	0	0	0	0	0	0	0
FORDPREFECT_A	0	0	0	0	0	0	0	0	0	0	0	0	0	0	0	0	0	0	0	0	0	0	0	0	0	0	0	0	0	0	0	0	0	0	0	0	0	0	0	0	0	0	0	0	0	0	0	0	0
L1MC4	0	0	0	0	0	0	0	0	0	0	0	0	0	0	0	0	0	0	0	0	0	0	0	0	0	0	0	0	0	0	0	0	0	0	0	0	0	0	0	0	0	0	0	0	0	0	0	0	0
EUTREP6	0	0	0	0	0	0	0	0	0	0	0	0	0	0	0	0	0	0	0	0	0	0	0	0	0	0	0	0	0	0	0	0	0	0	0	0	0	0	0	0	0	0	0	0	0	0	0	0	0
UCON53	0	0	0	0	0	0	0	0	0	0	0	0	0	0	0	0	0	0	0	0	0	0	0	0	0	0	0	0	0	0	0	0	0	0	0	0	0	0	0	0	0	0	0	0	0	0	0	0	0
LTR60	0	0	0	0	0	0	0	0	0	0	0	0	0	0	0	0	0	0	0	0	0	0	0	0	0	0	0	0	0	0	0	0	0	0	0	0	0	0	0	0	0	0	0	0	0	0	0	0	0
MERX	0	0	0	0	0	0	0	0	0	0	0	0	0	0	0	0	0	0	0	0	0	0	0	0	0	0	0	0	0	0	0	0	0	0	0	0	0	0	0	0	0	0	0	0	0	0	0	0	0
LTR41	0	0	0	0	0	0	0	0	0	0	0	0	0	0	0	0	0	0	0	0	0	0	0	0	0	0	0	0	0	0	0	0	0	0	0	0	0	0	0	0	0	0	0	0	0	0	0	0	0
LTR108e_Mam	0	0	0	0	0	0	0	0	0	0	0	0	0	0	0	0	0	0	0	0	0	0	0	0	0	0	0	0	0	0	0	0	0	0	0	0	0	0	0	0	0	0	0	0	0	0	0	0	0
LTR52	0	0	0	0	0	0	0	0	0	0	0	0	0	0	0	0	0	0	0	0	0	0	0	0	0	0	0	0	0	0	0	0	0	0	0	0	0	0	0	0	0	0	0	0	0	0	0	0	0
X24_DNA	0	0	0	0	0	0	0	0	0	0	0	0	0	0	0	0	0	0	0	0	0	0	0	0	0	0	0	0	0	0	0	0	0	0	0	0	0	0	0	0	0	0	0	0	0	0	0	0	0
MER103B	0	0	0	0	0	0	0	0	0	0	0	0	0	0	0	0	0	0	0	0	0	0	0	0	0	0	0	0	0	0	0	0	0	0	0	0	0	0	0	0	0	0	0	0	0	0	0	0	0
MamRep137	0	0	0	0	0	0	0	0	0	0	0	0	0	0	0	0	0	0	0	0	0	0	0	0	0	0	0	0	0	0	0	0	0	0	0	0	0	0	0	0	0	0	0	0	0	0	0	0	0
L1MA9_5	0	0	0	0	0	0	0	0	0	0	0	0	0	0	0	0	0	0	0	0	0	0	0	0	0	0	0	0	0	0	0	0	0	0	0	0	0	0	0	0	0	0	0	0	0	0	0	0	0
LTR1C3	0	0	0	0	0	0	0	0	0	0	0	0	0	0	0	0	0	0	0	0	0	0	0	0	0	0	0	0	0	0	0	0	0	0	0	0	0	0	0	0	1.4385	0	0	0	0	0	0	0	0
X1_LR	0	0	0	0	0	0	0	0	0	0	0	0	0	0	0	0	0	0	0	0	0	0	0	0	0	0	0	0	0	0	0	0	0	0	0	0	0	0	0	0	0	0	0	0	0	0	0	0	0
X34_DNA	0	0	0	0	0	0	0	0	0	0	0	0	0	0	0	0	0	0	0	0	0	0	0	0	0	0	0	0	0	0	0	0	0	0	0	0	0	0	0	0	0	0	0	0	0	0	0	0	0
L1ME3C_3end	0	0	0	0	0	0	0	0	0	0	0	0	0	0	0	0	0	0	0	0	0	0	0	0	0	0	0	0	0	0	0	0	0	0	0	0	0	0	0	0	0	0	0	0	0	0	0	0	0
MER20B	0	0	0	0	0	0	0	0	0	0	0	0	0	0	0	0	0	0	0	0	0	0	0	0	0	0	0	0	0	0	0	0	0	0	0	0	0	0	0	0	0	0	0	0	0	0	0	0	0
BSRf	0	0	0	0	0	0	0	0	0	0	0	0	0	0	0	0	0	0	0	0	0	0	0	0	0	0	0	0	0	0	0	0	0	0	0	0	0	0	0	0	0	0	0	0	0	0	0	0	0
Helitron3Na_Mam	0	0	0	0	0	0	0	0	0	0	0	0	0	0	0	0	0	0	0	0	0	0	0	0	0	0	0	0	0	0	0	0	0	0	0	0	0	0	0	0	0	0	0	0	0	0	0	0	0
MLT1E1	0	0	0	0	0	0	0	0	0	0	0	0	0	0	0	0	0	0	0	0	0	0	0	0	0	0	0	0	0	0	0	0	0	0	0	0	0	0	0	0	0	0	0	0	0	0	0	0	0
Tigger3d	0	0	0	0	0	0	0	0	0	0	0	0	0	0	0	0	0	0	1.50632	0	0	0	0	0	0	0	0	0	0	0	0	0	0	0	0	0	0	0	0	0	0	0	0	0	0.776516	0	0	0	0
UCON84	0	0	0	0	0	0	0	0	0	0	0	0	0	0	0	0	0	0	0	0	0	0	0	0	0	0	0	0	0	0	0	0	0	0	0	0	0	0	0	0	0	0	0	0	0	0	0	0	0
LTR35	0	0	0	0	0	0	0	0	0	0	0	0	0	0	0	0	0	0	0	0	0	0	0	0	0	0	0	0	0	0	0	0	0	0	0	0	0	0	0	0	0	0	0	0	0	0	0	0	0
LTR45	0	0	0	0	0	0	0	0	0	0	0	0	0	0	0	0	0	0	0	0	0	0	0	0	0	0	0	0	0	0	0	0	0	0	0	0	0	0	0	0	0	0	0	0	0	0	0	0	0
AmnSINE1_HS	0	0	0	0	0	0	0	0	0	0	0	0	0	0	0	0	0	0	0	0	0	0	0	0	0	0	0	0	0	0	0	0	0	0	0	0	0	0	0	0	0	0	0	0	0	0	0	0	0
Tigger16a	0	0	0	0	0	0	0	0	0	0	0	0	0	0	0	0	0	0	0	0	0	0	0	0	0	0	0	0	0	0	0	0	0	0	0	0	0	0	0	0	0	0	0	0	0	0	0	0	0
CHARLIE2A	0	0	0	0	0	0	0	0	0	0	0	0	0	0	0	0	0	0	0	0	0	0	0	0	0	0	0	0	0	0	0	0	0	0	0	0	0	0	0	0	0	0	0	0	0	0	0	0	0
MLT1_I	0	0	0	0	0	0	0	0	0	0	0	0	0	0	0	0	0	0	0	0	0	0	0	0	0	0	0	0	0	0	0	0	0	0	0	0	0	0	0	0	0	0	0	0	0	0	0	0	0
SATR1	0	0	0	0	0	0	0	0	0	0	0	0	0	0	0	0	0	0	0	0	0	0	0	0	0	0	0	0	0	0	0	0	0	0	0	0	0	0	0	0	0	0	0	0	0	0	0	0	0
LTR1B1	0	0	0	0	0	0	0	0	0	0	0	0	0	0	0	0	0	0	0	0	0	0	0	0	0	0	0	0	0	0	0	0	0	0	0	0	0	0	0	0	0	0	0	0	0	0	0	0	0
MamRep605	0	0	0	0	0	0	0	0	0	0	0	0	0	0	0	0	0	0	0	0	0	0	0	0	0	0	0	0	0	0	0	0	0	0	0	0	0	0	0	0	0	0	0	0	0	0	0	0	0
MLT2E	0	0	0	0	0	0	0	0	0	0	0	0	0	0	0	0	0	0	0	0	0	0	0	0	0	0	0	0	0	0	0	0	0	0	0	0	0	0	0	0	0	0	0	0	0	0	0	0	0
MLT1K	0	0	0	0	0	0	0	0	0	0	0	0	0	0	0	0	0	0	0	0	0	0	0	0	0	0	0	0	0	0	0	0	0	0	0	0	0	0	0	0	0	0	0	0	0	0	0	0	0
MER115	0	0	0	0	0	0	0	0	0	0	0	0	0	0	0	0	0	0	0	0	0	0	0	0	0	0	0	0	0	0	0	0	0	0	0	0	0	0	0	0	0	0	0	0	0	0	0	0	0
L1P4a_5end	0	0	0	0	0	0	0	0	0	0	0	0	0	0	0	0	0	0	0	0	0	0	0	0	0	0	0	0	0	0	0	0	0	0	0	0	0	0	0	0	0	0	0	0	0	0	0	0	0
HERVL68	0	0	0	0	0	0	0	0	0	0	0	0	0	0	0	0	0	0	0	0	0	0	0	0	0	0	0	0	0	0	0	0	0	0	0	0	0	0	0	0	0	0	0	0	0	0	0	0	0
LTR3	0	1.38879	0	0	0	0	0	0	0	0	0	0	1.28663	0	1.62544	0	0	0	0	0	0	0	1.23119	2.36702	1.29492	0	0	0	0	0	0	4.13519	3.29396	0	0	3.41176	0	0	0	0	0	0	0	1.79327	0.776516	0	0	0	0
TIGGER8	0	0	0	0	0	0	0	0	0	0	0	0	0	0	0	0	0	0	0	0	0	0	0	0	0	0	0	0	0	0	0	0	0	0	0	0	0	0	0	0	0	0	0	0	0	0	0	0	0
L1ME3A	0	0	0	0	0	0	0	0	0	0	0	0	0	0	0	0	0	0	0	0	0	0	0	0	0	0	0	0	0	0	0	0	0	0	0	0	0	0	0	0	0	0	0	0	0	0	0	0	0
MER76-int	0	0	0	0	0	0	0	0	0	0	0	0	0	0	0	0	0	0	0	0	0	0	0	0	0	0	0	0	0	0	0	0	0	0	0	0	0	0	0	0	0	0	0	0	0	0	0	0	0
Charlie19a	0	0	0	0	0	0	0	0	0	0	0	0	0	0	0	0	0	0	0	0	0	0	0	0	0	0	0	0	0	0	0	0	0	0	0	0	0	0	0	0	0	0	0	0	0	0	0	0	0
UCON99	0	0	0	0	0	0	0	0	0	0	0	0	0	0	0	0	0	0	0	0	0	0	0	0	0	0	0	0	0	0	0	0	0	0	0	0	0	0	0	0	0	0	0	0	0	0	0	0	0
UCON42	0	0	0	0	0	0	0	0	0	0	0	0	0	0	0	0	0	0	0	0	0	0	0	0	0	0	0	0	0	0	0	0	0	0	0	0	0	0	0	0	0	0	0	0	0	0	0	0	0
X4_LR	0	0	0	0	0	0	0	0	0	0	0	0	0	0	0	0	0	0	0	0	0	0	0	0	0	0	0	0	0	0	0	0	0	0	0	0	0	0	0	0	0	0	0	0	0	0	0	0	0
LTR81AB	0	0	0	0	0	0	0	0	0	0	0	0	0	0	0	0	0	0	0	0	0	0	0	0	0	0	0	0	0	0	0	0	0	0	0	0	0	0	0	0	0	0	0	0	0	0	0	0	0
UCON79	0	0	0	0	0	0	0	0	0	0	0	0	0	0	0	0	0	0	0	0	0	0	0	0	0	0	0	0	0	0	0	0	0	0	0	0	0	0	0	0	0	0	0	0	0	0	0	0	0
MER34D	0	0	0	0	0	0	0	0	1.89804	0	0	0	0	0	0	0	0	0	0	0	0	0	0	0	0	0	0	0	0	0	0	0	0	0	0	0	0	0	0	0	0	0	0	0	0	0	0	0	0
L4	0	0	0	0	0	0	0	0	0	0	0	0	0	0	0	0	0	0	0	0	0	0	0	0	0	0	0	0	0	0	0	0	0	0	0	0	0	0	0	0	0	0	0	0	0	0	0	0	0
Helitron1Nb_Mam	0	0	0	0	0	0	0	0	0	0	0	0	0	0	0	0	0	0	0	0	0	0	0	0	0	0	0	0	0	0	0	0	0	0	0	0	0	0	0	0	0	0	0	0	0	0	0	0	0
LTR58	0	0	0	0	0	0	0	0	0	0	0	0	0	0	0	0	0	0	0	0	0	0	0	0	0	0	0	0	0	0	0	0	0	0	0	0	0	0	0	0	0	0	0	0	0	0	0	0	0
UCON97	0	0	0	0	0	0	0	0	0	0	0	0	0	0	0	0	0	0	0	0	0	0	0	0	0	0	0	0	0	0	0	0	0	0	0	0	0	0	0	0	0	0	0	0	0	0	0	0	0
MER112	0	0	0	0	0	0	0	0	0	0	0	0	0	0	0	0	0	0	0	0	0	0	0	0	0	0	0	0	0	0	0	0	0	0	0	0	0	0	0	0	0	0	0	0	0	0	0	0	0
UCON80	0	0	0	0	0	0	0	0	0	0	0	0	0	0	0	0	0	0	0	0	0	0	0	0	0	0	0	0	0	0	0	0	0	0	0	0	0	0	0	0	0	0	0	0	0	0	0	0	0
L1MB2	0	0	0	1.41922	0	1.75068	0	2.10975	0	0	0	3.99403	0	0	0	0	0	0	0	0	0	0	0	0	0	0	0	0	0	0	1.81245	0	0	0	0	0	0	0	0	1.21172	0	0	0	0	1.55303	0	0	0	0
UCON60	0	0	0	0	0	0	0	0	0	0	0	0	0	0	0	0	0	0	0	0	0	0	0	0	0	0	0	0	0	0	0	0	0	0	0	0	0	0	0	0	0	0	0	0	0	0	0	0	0
HERV18	0	0	0	0	0	0	0	0	0	0	0	0	0	1.69846	0	0	0	3.74803	0	1.52881	0	0	0	0	0	0	0	0	0	0	0	0	0	0	0	0	0	1.4283	0	0	1.4385	0	0	1.19551	2.32955	0	1.02924	0	2.08094
MLT2B4	0	0	0	0	0	0	0	0	0	0	0	0	0	0	0	0	0	0	0	0	0	0	0	0	0	0	0	0	0	0	0	0	0	0	0	0	0	0	0	0	0	0	0	0	0	0	0	0	0
MER116	0	0	0	0	0	0	0	0	0	0	0	0	0	0	0	0	0	0	0	0	0	0	0	0	0	0	0	0	0	0	0	0	0	0	0	0	0	0	0	0	0	0	0	0	0	0	0	0	0
MLT1H_I	0	0	0	0	0	0	0	0	0	0	0	0	0	0	0	0	0	0	0	0	0	0	0	0	0	0	0	0	0	0	0	0	0	0	0	0	0	0	0	0	0	0	0	0	0	0	0	0	0
MER34A	0	0	0	0	0	0	0	0	0	0	0	0	0	0	0	0	0	0	0	0	0	0	0	0	0	0	0	0	0	0	0	0	0	0	0	0	0	0	0	0	0	0	0	0	0	0	0	0	0
LTR32	0	0	0	0	0	0	0	0	0	0	0	0	0	0	0	0	0	0	0	0	0	0	0	0	0	0	0	0	0	0	0	0	0	0	0	0	0	0	0	0	0	0	0	0	0	0	0	0	0
MER84I	0	0	0	0	0	0	1.69007	0	0	0	0	0	0	0	0	0	0	0	0	0	0	0	0	0	0	0	0	0	0	0	0	0	0	0	0	0	0	0	3.16405	0	0	0	1.73723	0	0.776516	0	0	0	0
MLT2F	0	0	0	0	0	0	0	0	0	0	0	0	0	0	0	0	0	0	0	0	0	0	0	0	0	0	0	0	0	0	0	0	0	0	0	0	0	0	0	0	0	0	0	0	0	0	0	0	0
LTR38C	0	0	0	0	0	0	0	0	0	0	0	0	0	0	0	0	0	0	0	0	0	0	0	0	0	0	0	0	0	0	0	0	0	0	0	0	0	0	0	0	0	0	0	0	0	0	0	0	0
MLT1B	0	0	0	0	0	0	0	0	0	0	0	0	0	0	0	0	0	0	0	0	0	0	0	0	1.29492	0	0	0	0	1.76073	0	0	0	0	0	0	0	0	0	0	0	1.1322	0	0	0	0	0	0	0
L1MEf_5end	0	0	0	0	0	0	0	0	0	0	0	0	0	0	0	0	0	0	0	0	0	0	0	0	0	0	0	0	0	0	0	0	0	0	0	0	0	0	0	0	0	0	0	0	0	0	0	0	0
UCON71	0	0	0	0	0	0	0	0	0	0	0	0	0	0	0	0	0	0	0	0	0	0	0	0	0	0	0	0	0	0	0	0	0	0	0	0	0	0	0	0	0	0	0	0	0	0	0	0	0
UCON89	0	0	0	0	0	0	0	0	0	0	0	0	0	0	0	0	0	0	0	0	0	0	0	0	0	0	0	0	0	0	0	0	0	0	0	0	0	0	0	0	0	0	0	0	0	0	0	0	0
CHARLIE10	0	0	0	0	0	0	0	2.10975	0	0	0	0	0	0	1.62544	0	0	0	0	0	0	0	0	0	0	0	0	0	0	0	0	0	0	0	0	0	0	0	0	0	0	1.1322	0	0	0	0	0	0	0
UCON56	0	0	0	0	0	0	0	0	0	0	0	0	0	0	0	0	0	0	0	0	0	0	0	0	0	0	0	0	0	0	0	0	0	0	0	0	0	0	0	0	0	0	0	0	0	0	0	0	0
MER73	0	0	0	0	0	0	0	0	0	0	0	0	0	0	0	0	0	0	0	0	0	0	0	0	0	0	0	0	0	0	0	0	0	0	0	0	0	0	0	0	0	0	0	0	0	0	0	0	0
LTR16E2	0	0	0	0	0	0	0	0	0	0	0	0	0	0	0	0	0	0	0	0	0	0	0	0	0	0	0	0	0	0	0	0	0	0	0	0	0	0	0	0	0	0	0	0	0	0	0	0	0
UCON93	0	0	0	0	0	0	0	0	0	0	0	0	0	0	0	0	0	0	0	0	0	0	0	0	0	0	0	0	0	0	0	0	0	0	0	0	0	0	0	0	0	0	0	0	0	0	0	0	0
MER34-int	0	0	0	0	0	0	0	0	0	0	0	0	0	0	0	0	0	0	0	0	0	0	0	0	0	0	0	0	0	0	0	0	0	0	0	0	0	0	0	0	0	0	0	0	0	0	0	0	0
X20_LINE	0	0	0	0	0	0	0	0	0	0	0	0	0	0	0	0	0	0	0	0	0	0	0	0	0	0	0	0	0	0	0	0	0	0	0	0	0	0	0	0	0	0	0	0	0	0	0	0	0
X19_LINE	0	0	0	0	0	0	0	0	0	0	0	0	0	0	0	0	0	0	0	0	0	0	0	0	0	0	0	0	0	0	0	0	0	0	0	0	0	0	0	0	0	0	0	0	0	0	0	0	0
LTR24B	0	0	0	0	0	0	0	0	0	0	0	0	0	0	0	0	0	0	0	0	0	0	0	0	0	1.48045	0	0	0	0	0	0	0	0	0	0	0	0	0	0	0	0	0	0	0	0	0	0	0
UCON33	0	0	0	0	0	0	0	0	0	0	0	0	0	0	0	0	0	0	0	0	0	0	0	0	0	0	0	0	0	0	0	0	0	0	0	0	0	0	0	0	0	0	0	0	0	0	0	0	0
LTR47B	0	0	0	0	0	0	0	0	0	0	0	0	0	0	0	0	0	0	0	0	0	0	0	0	0	0	0	0	0	0	0	0	0	0	0	0	0	0	0	0	0	0	0	0	0	0	0	0	0
LTR53-int	0	0	0	0	0	0	0	0	0	0	0	0	0	0	0	0	0	0	0	0	0	0	0	0	0	0	0	0	0	0	0	0	0	0	0	0	0	0	0	0	0	0	0	0	0	0	0	0	0
MER61C	0	0	0	0	0	0	0	0	0	0	0	0	0	0	0	0	0	0	0	0	0	0	0	0	0	0	0	0	0	0	0	0	0	0	0	0	0	1.4283	1.58203	0	0	0	0	0	0	0	0	0	0
Ricksha_a	0	0	0	0	0	0	0	0	0	0	0	0	0	0	0	0	0	0	0	0	0	0	0	0	0	0	0	0	0	0	0	0	0	0	0	0	0	0	0	0	0	0	0	0	0	0	0	0	0
LTR47B2	0	0	0	0	0	0	0	0	0	0	0	0	0	0	0	0	0	0	0	0	0	0	0	0	0	0	0	0	0	0	0	0	0	0	0	0	0	0	0	0	0	0	0	0	0	0	0	0	0
MER34B	0	0	0	0	0	0	0	0	0	0	0	0	0	0	0	0	0	0	0	0	0	0	0	0	0	0	0	0	0	0	0	0	0	0	0	0	0	0	0	0	0	0	0	0	0	0	0	0	0
MLT1E2	0	0	0	0	0	0	0	0	0	0	0	0	0	0	0	0	0	0	0	0	0	0	0	0	0	0	0	0	0	0	0	0	0	0	0	0	0	0	0	0	0	0	0	0	0	0	0	0	0
L1MDA_5	0	0	0	0	0	0	0	0	0	0	0	0	0	0	0	0	0	0	0	0	0	0	0	0	0	0	0	0	0	0	0	0	0	0	0	0	0	0	0	0	0	0	0	0	0	0	0	0	0
ERV24_Prim	0	0	0	0	0	0	0	0	0	0	0	0	0	0	0	0	0	0	0	0	0	0	0	0	0	0	0	0	0	0	0	0	0	0	0	0	0	0	0	0	0	0	0	0	0	0	0	0	0
UCON39	0	0	0	0	0	0	0	0	0	0	0	0	0	0	0	0	0	0	0	0	0	0	0	0	0	0	0	0	0	0	0	0	0	0	0	0	0	0	0	0	0	0	0	0	0	0	0	0	0
ALRa	0	0	0	0	0	0	0	0	0	0	0	0	0	0	0	0	0	0	0	0	0	0	0	0	0	0	0	0	0	0	0	0	0	0	0	0	0	0	0	0	0	0	0	0	0	0	0	0	0
UCON96	0	0	0	0	0	0	0	0	0	0	0	0	0	0	0	0	0	0	0	0	0	0	0	0	0	0	0	0	0	0	0	0	0	0	0	0	0	0	0	0	0	0	0	0	0	0	0	0	0
EUTREP1	0	0	0	0	0	0	0	0	0	0	0	0	0	0	0	0	0	0	0	0	0	0	0	0	0	0	0	0	0	0	0	0	0	0	0	0	0	0	0	0	0	0	0	0	0	0	0	0	0
MLT1M	0	0	0	0	0	0	0	0	0	0	0	0	0	0	0	0	0	0	0	0	0	0	0	0	0	0	0	0	0	0	0	0	0	0	0	0	0	0	0	0	0	0	0	0	0	0	0	0	0
GSATX	0	0	0	0	0	0	0	0	0	0	0	0	0	0	0	0	0	0	0	0	0	0	0	0	0	0	0	0	0	0	0	0	0	0	0	0	0	0	0	0	0	0	0	0	0	0	0	0	0
ERVL-E	0	0	0	0	0	0	0	0	0	0	0	0	0	0	0	0	0	0	0	0	0	0	0	0	0	0	0	0	0	0	0	0	0	0	0	0	0	0	0	0	0	0	0	0	0	0	0	0	0
LTR75B	0	0	0	0	0	0	0	0	0	0	0	0	0	0	0	0	0	0	0	0	0	0	0	0	0	0	0	0	0	0	0	0	0	0	0	0	0	0	0	0	0	0	0	0	0	0	0	0	0
Eutr3	0	0	0	0	0	0	0	0	0	0	0	0	0	0	0	0	0	0	0	0	0	0	0	0	0	0	0	0	0	0	0	0	0	0	0	0	0	0	0	0	0	0	0	0	0	0	0	0	0
Eutr16	0	0	0	0	0	0	0	0	0	0	0	0	0	0	0	0	0	0	0	0	0	0	0	0	0	0	0	0	0	0	0	0	0	0	0	0	0	0	0	0	0	0	0	0	0	0	0	0	0
MER50C	0	0	0	0	0	0	0	0	0	0	0	0	0	0	0	0	0	0	0	0	0	0	0	0	0	0	0	0	0	0	0	0	0	0	0	0	0	0	0	0	0	0	0	0	0	0	0	0	0
MER58B	0	0	0	0	0	0	0	0	0	0	0	0	0	0	0	0	0	0	0	0	0	0	0	0	0	0	0	0	0	0	0	0	0	0	0	0	0	0	0	0	0	0	0	0	0	0	0	0	0
MER75A	0	0	0	0	0	0	0	0	0	0	0	0	0	0	0	0	0	0	0	0	0	0	0	0	0	0	0	0	0	0	0	0	0	0	0	0	0	0	0	0	0	0	0	0	0	0	0	0	0
TIGGER9	0	0	0	0	0	0	0	0	0	0	0	0	0	0	0	0	0	0	0	0	0	0	0	0	0	0	0	0	0	0	0	0	0	0	0	0	0	0	0	0	0	0	0	0	0	0	0	0	0
HERV23	0	0	1.4305	1.41922	2.04894	1.75068	1.69007	0	0	0	0	0	0	1.69846	3.25089	0	0	0	0	1.52881	0	0	1.23119	0	0	1.48045	2.73034	4.4598	0	0	1.81245	0	1.09799	0	0	0	0	0	0	0	0	2.2644	0	0	0	0	0	0	0
ALRb	0	0	0	0	0	0	0	0	0	0	0	0	0	0	0	0	0	0	0	0	0	0	0	0	0	0	0	0	0	0	0	0	0	0	0	0	0	0	0	0	0	0	0	0	0	0	0	0	0
MER31	0	0	0	0	0	0	0	0	0	0	0	0	0	0	0	0	0	0	0	0	0	0	0	0	0	0	0	0	0	0	0	0	0	0	0	0	0	0	0	0	0	0	0	0	0	0	0	0	0
L1MEg_5end	0	0	0	0	0	0	0	0	0	0	0	0	0	0	0	0	0	0	0	0	0	0	0	0	0	0	0	0	0	0	0	0	0	0	0	0	0	0	0	0	0	0	0	0	0	0	0	0	0
LTR31	0	0	0	0	0	0	0	0	0	0	0	0	0	0	0	0	0	0	0	0	0	0	0	0	0	0	0	0	0	0	0	0	0	0	0	0	0	0	0	0	0	0	0	0	0	0	0	0	0
UCON55	0	0	0	0	0	0	0	0	0	0	0	0	0	0	0	0	0	0	0	0	0	0	0	0	0	0	0	0	0	0	0	0	0	0	0	0	0	0	0	0	0	0	0	0	0	0	0	0	0
MER101	0	0	0	0	0	0	0	0	0	0	0	0	0	0	0	0	0	0	0	0	0	0	0	0	0	0	0	0	0	0	0	0	0	0	0	0	0	0	0	0	0	0	0	0	0	0	0	0	0
UCON94	0	0	0	0	0	0	0	0	0	0	0	0	0	0	0	0	0	0	0	0	0	0	0	0	0	0	0	0	0	0	0	0	0	0	0	0	0	0	0	0	0	0	0	0	0	0	0	0	0
X28_DNA	0	0	0	0	0	0	0	0	0	0	0	0	0	0	0	0	0	0	0	0	0	0	0	0	0	0	0	0	0	0	0	0	0	0	0	0	0	0	0	0	0	0	0	0	0	0	0	0	0
MER97A	0	0	0	0	0	0	0	0	0	0	0	0	0	0	0	0	0	0	0	0	0	0	0	0	0	0	0	0	0	0	0	0	0	0	0	0	0	0	0	0	0	0	0	0	0	0	0	0	0
MER87	0	0	0	0	0	0	0	0	0	0	0	0	0	0	0	0	0	0	0	0	0	0	0	0	0	0	0	0	0	0	0	0	0	0	0	0	0	0	0	0	0	0	0	0	0	0	0	0	0
MER66C	0	1.38879	0	1.41922	0	0	0	0	0	0	0	0	0	0	0	0	0	0	0	0	0	0	0	0	0	0	1.36517	0	0	0	0	0	0	0	0	1.70588	0	0	0	0	0	0	0	0.597756	0.776516	9.76708	0	0	2.08094
ACRO1	0	0	0	0	0	0	0	0	0	0	0	0	0	0	0	0	0	0	0	0	0	0	0	0	0	0	0	0	0	0	0	0	0	0	0	1.70588	0	0	0	0	0	0	0	0	0	0	0	0	0
MER6B	0	0	0	0	0	0	0	0	0	0	0	0	0	0	0	0	0	0	0	0	0	0	0	0	0	0	0	0	0	0	0	0	0	0	0	0	0	0	0	0	0	0	0	0	0	0	0	0	0
HERVK13I	0	1.38879	0	2.83844	2.04894	0	0	2.10975	0	0	0	0	0	1.69846	0	0	0	0	1.50632	1.52881	0	0	0	0	0	0	1.36517	0	5.14513	0	0	0	1.09799	0	0	0	1.4903	0	0	0	0	1.1322	0	0	1.55303	0	0	0	0
X21_LINE	0	0	0	0	0	0	0	0	0	0	0	0	0	0	0	0	0	0	0	0	0	0	0	0	0	0	0	0	0	0	0	0	0	0	0	0	0	0	0	0	0	0	0	0	0	0	0	0	0
LTR23	0	0	0	0	0	0	0	0	0	0	0	0	0	0	0	0	0	0	0	0	0	0	0	0	0	0	0	0	0	0	0	0	0	0	0	0	0	0	0	0	0	0	0	0	0	0	0	0	0
Tigger4a	0	0	0	0	0	0	0	0	0	0	0	0	0	0	0	0	0	0	0	0	0	0	0	0	0	0	0	0	0	0	0	0	0	0	0	0	0	0	0	0	0	0	0	0	0	0	0	0	0
LTR46	0	1.38879	0	0	0	0	0	0	0	0	0	0	0	0	0	0	0	0	0	0	0	0	0	0	0	0	0	0	0	0	0	0	0	0	0	0	0	0	0	0	0	0	0	0	0	0	0	0	0
X13_DNA	0	0	0	0	0	0	0	0	0	0	0	0	0	0	0	0	0	0	0	0	0	0	0	0	0	0	0	0	0	0	0	0	0	0	0	0	0	0	0	0	0	0	0	0	0	0	0	0	0
MamGypLTR1c	0	0	0	0	0	0	0	0	0	0	0	0	0	0	0	0	0	0	0	0	0	0	0	0	0	0	0	0	0	0	0	0	0	0	0	0	0	0	0	0	0	0	0	0	0	0	0	0	0
LTR24C	0	0	0	0	0	0	0	0	0	0	0	0	0	0	0	0	0	0	0	0	0	0	0	0	0	0	0	0	0	0	0	0	0	0	0	0	0	0	0	0	0	0	0	0	0	0	0	0	0
L1M2B_5	0	0	0	0	0	0	0	0	0	0	0	0	0	0	0	0	0	0	0	0	0	0	0	0	0	0	0	0	0	0	0	0	0	0	0	0	0	0	0	0	0	0	0	0	0	0	0	0	0
MER54	0	0	0	0	0	0	0	0	0	0	0	0	0	0	0	0	0	0	0	0	0	0	0	0	0	0	0	0	0	0	0	0	0	0	0	0	0	0	0	0	0	0	0	0	0	0	0	0	0
MARE4	0	0	0	0	0	0	0	0	0	0	0	0	0	0	0	0	0	0	0	0	0	0	0	0	0	0	0	0	0	0	0	0	0	0	0	0	0	0	0	0	0	0	0	0	0	0	0	0	0
LTR60B	0	0	0	0	0	0	0	0	0	0	0	0	0	0	0	0	0	0	0	0	0	0	0	0	0	0	0	0	0	0	0	0	0	0	0	0	0	0	0	0	0	0	0	0	0	0	0	0	0
Eutr13	0	0	0	0	0	0	0	0	0	0	0	0	0	0	0	0	0	0	0	0	0	0	0	0	0	0	0	0	0	0	0	0	0	0	0	0	0	0	0	0	0	0	0	0	0	0	0	0	0
UCON37	0	0	0	0	0	0	0	0	0	0	0	0	0	0	0	0	0	0	0	0	0	0	0	0	0	0	0	0	0	0	0	0	0	0	0	0	0	0	0	0	0	0	0	0	0	0	0	0	0
LTR86B1	0	0	0	0	0	0	0	0	0	0	0	0	0	0	0	0	0	0	0	0	0	0	0	0	0	0	0	0	0	0	0	0	0	0	0	0	0	0	0	0	0	0	0	0	0	0	0	0	0
UCON49	0	0	0	0	0	0	0	0	0	0	0	0	0	0	0	0	0	0	0	0	0	0	0	0	0	0	0	0	0	0	0	0	0	0	0	0	0	0	0	0	0	0	0	0	0	0	0	0	0
LTR26B	0	0	0	0	0	0	0	0	0	0	0	0	0	0	0	0	0	0	0	0	0	0	0	0	0	0	0	0	0	0	0	0	0	0	0	0	0	0	0	0	0	0	0	0	0	0	0	0	0
MER49	0	1.38879	0	0	0	0	0	0	0	0	0	0	0	0	1.62544	1.62559	0	0	0	0	0	0	0	0	1.29492	0	0	0	0	0	0	0	0	0	0	0	0	0	0	0	0	0	0	0	0	0	0	0	0
MER91B	0	0	0	0	0	0	0	0	0	0	0	0	0	0	0	0	0	0	0	0	0	0	0	0	0	0	0	0	0	0	0	0	0	0	0	0	0	0	0	0	0	0	0	0	0	0	0	0	0
L1MB5	0	0	0	0	0	0	0	0	0	0	0	0	0	0	1.62544	0	0	0	0	0	0	0	0	0	0	0	0	2.2299	0	0	0	0	0	0	0	0	0	0	0	0	0	0	0	0	0	0	0	0	0
Tigger14a	0	0	0	0	0	0	0	0	0	0	0	0	0	0	0	0	0	0	0	0	0	0	0	0	0	0	0	0	0	0	0	0	0	0	0	0	0	0	0	0	0	0	0	0	0	0	0	0	0
MLT1J	0	0	0	0	0	0	0	0	0	0	0	0	0	0	0	0	0	0	0	0	0	0	0	0	0	0	0	0	0	0	0	0	0	0	0	0	0	0	0	0	0	0	0	0	0	0	0	0	0
UCON90	0	0	0	0	0	0	0	0	0	0	0	0	0	0	0	0	0	0	0	0	0	0	0	0	0	0	0	0	0	0	0	0	0	0	0	0	0	0	0	0	0	0	0	0	0	0	0	0	0
LTR16B1	0	0	0	0	0	0	0	0	0	0	0	0	0	0	0	0	0	0	0	0	0	0	0	0	0	0	0	0	0	0	0	0	0	0	0	0	0	0	0	0	0	0	0	0	0	0	0	0	0
MER57E2	0	0	0	0	0	0	0	0	0	0	0	0	0	0	0	0	0	0	0	0	0	0	0	0	0	0	0	0	0	0	0	0	0	0	0	0	0	0	0	0	0	0	0	0	0	0	0	0	0
MER54B	0	0	0	0	0	0	0	0	0	0	0	0	0	0	0	0	0	0	0	0	0	0	0	0	0	0	0	0	0	0	0	0	0	0	0	0	0	0	0	0	0	0	0	0	0	0	0	0	0
MER113B	0	0	0	0	0	0	0	0	0	0	0	0	0	0	0	0	0	0	0	0	0	0	0	0	0	0	0	0	0	0	0	0	0	0	0	0	0	0	0	0	0	0	0	0	0	0	0	0	0
Merlin1_HS	0	0	0	0	0	0	0	0	0	0	0	0	0	0	0	0	0	0	0	0	0	0	0	0	0	0	0	0	0	0	0	0	0	0	0	0	0	0	0	0	0	0	0	0	0	0	0	0	0
GSAT	0	0	0	0	0	0	0	0	0	0	0	0	0	0	0	0	0	0	0	0	0	0	0	0	0	0	0	0	0	0	0	0	0	0	0	0	0	0	0	0	0	0	1.73723	0	0	0	0	0	0
Charlie28	0	0	0	0	0	0	0	0	0	0	0	0	0	0	0	0	0	0	0	0	0	0	0	0	0	0	0	0	0	0	0	0	0	0	0	0	0	0	0	0	0	0	0	0	0	0	0	0	0
L1P4d_5end	0	0	0	0	0	0	0	0	0	0	0	0	0	0	0	0	0	0	0	0	0	0	0	0	0	0	0	0	0	0	0	0	0	0	0	0	0	0	0	0	0	0	0	0	0	0	0	0	0
MER124	0	0	0	0	0	0	0	0	0	0	0	0	0	0	0	0	0	0	0	0	0	0	0	0	0	0	0	0	0	0	0	0	0	0	0	0	0	0	0	0	0	0	0	0	0	0	0	0	0
MER74	0	0	0	0	0	0	0	0	0	0	0	0	0	0	0	0	0	0	0	0	0	0	0	0	0	0	0	0	0	0	0	0	0	0	0	0	0	0	0	0	0	0	0	0	0	0	0	0	0
L1MB4_5	0	0	0	0	0	0	0	0	0	0	0	0	0	0	0	0	0	0	0	0	0	0	0	0	0	0	0	0	0	0	0	0	0	0	0	0	0	0	0	0	0	0	0	0	0	0	0	0	0
LTR91	0	0	0	0	0	0	0	0	0	0	0	0	0	0	0	0	0	0	0	0	0	0	0	0	0	0	0	0	0	0	0	0	0	0	0	0	0	0	0	0	0	0	0	0	0	0	0	0	0
LTR65	0	0	0	0	0	0	0	0	0	0	0	0	0	0	0	0	0	0	0	0	0	0	0	0	0	0	0	0	0	0	0	0	0	0	0	0	0	0	0	0	0	0	0	0	0	0	0	0	0
LTR1C2	0	0	0	0	0	0	0	0	0	0	0	0	0	0	0	0	0	0	0	0	0	0	0	0	0	0	0	0	0	0	0	0	0	0	0	0	0	0	0	0	0	0	0	0	0	0	0	0	0
ERV3-16A3_LTR	0	0	0	0	0	0	0	0	0	0	0	0	0	0	0	0	0	0	0	0	0	0	0	0	0	0	0	0	0	0	0	0	0	0	0	0	0	0	0	0	0	0	0	0	0	0	0	0	0
LTR72	0	0	0	0	0	0	1.69007	0	1.89804	0	0	0	0	0	0	0	0	0	0	0	0	0	0	0	0	0	0	0	0	0	1.81245	0	0	0	0	0	0	0	0	0	0	0	0	0	0.776516	0	0	0	0
LTR53B	0	0	0	0	0	0	0	0	0	0	0	0	0	0	0	0	0	0	0	0	0	0	0	0	0	0	0	0	0	0	0	0	0	0	0	0	0	0	0	0	0	0	0	0	0	0	0	0	0
MER58A	0	0	0	0	0	0	0	0	0	0	0	0	0	0	0	0	0	0	0	0	0	0	0	0	0	0	0	0	0	0	0	0	0	0	0	0	0	0	0	0	0	0	0	0	0	0	0	0	0
L1MD1	0	0	0	0	0	0	0	0	0	0	0	0	0	0	0	0	0	0	0	0	0	0	0	0	0	0	0	0	0	0	0	0	0	0	0	0	0	0	0	0	0	0	0	0	0	0	0	0	0
LTR1F2	0	0	0	0	0	0	0	0	0	0	0	0	0	0	0	0	0	0	0	0	0	0	0	0	0	0	0	0	0	0	0	0	0	0	0	0	0	0	0	0	0	0	0	0	0	0	0	0	0
LTR35B	0	0	0	0	0	0	0	0	0	0	0	0	0	0	0	0	0	0	0	0	0	0	0	0	0	0	0	0	0	0	0	0	0	0	0	0	0	0	0	0	0	0	0	0	0	0	0	0	0
Charlie18a	0	0	0	0	0	0	0	0	0	0	0	0	0	0	0	0	0	0	0	0	0	0	0	0	0	0	0	0	0	0	0	0	0	0	0	0	0	0	0	0	0	0	0	0	0	0	0	0	0
ALR2	0	0	0	0	0	0	0	0	0	0	0	0	0	0	0	0	0	0	0	0	0	0	0	0	0	0	0	0	0	0	0	0	0	0	0	0	0	0	0	0	0	0	0	0.597756	0	0	0	0	0
L1M2A1_5	0	0	0	0	0	0	0	0	0	0	0	0	0	0	0	0	0	0	0	0	0	0	0	0	0	0	0	0	0	0	0	0	0	0	0	0	0	0	0	0	0	0	0	0	0	0	0	0	0
EuthAT-2B	0	0	0	0	0	0	0	0	0	0	0	0	0	0	0	0	0	0	0	0	0	0	0	0	0	0	0	0	0	0	0	0	0	0	0	0	0	0	0	0	0	0	0	0	0	0	0	0	0
L1MB8	0	1.38879	0	0	0	0	0	2.10975	0	0	0	0	0	0	1.62544	0	0	0	0	1.52881	0	0	1.23119	1.18351	1.29492	0	0	4.4598	0	10.5644	0	0	0	1.81733	0	0	2.98061	1.4283	3.16405	1.21172	2.877	0	0	1.19551	0	0	0	0	2.08094
MLT1N2	0	0	0	0	0	0	0	0	0	0	0	0	0	0	0	0	0	0	0	0	0	0	0	0	0	0	0	0	0	0	0	0	0	0	0	0	0	0	0	0	0	0	0	0	0	0	0	0	0
MER74A	0	0	0	0	0	0	0	0	0	0	0	0	0	0	0	0	0	0	0	0	0	0	0	0	0	0	0	0	0	0	0	0	0	0	0	0	0	0	0	0	0	0	0	0	0	0	0	0	0
MamRep564	0	0	0	0	0	0	0	0	0	0	0	0	0	0	0	0	0	0	0	0	0	0	0	0	0	0	0	0	0	0	0	0	0	0	0	0	0	0	0	0	0	0	0	0	0	0	0	0	0
X29b_DNA	0	0	0	0	0	0	0	0	0	0	0	0	0	0	0	0	0	0	0	0	0	0	0	0	0	0	0	0	0	0	0	0	0	0	0	0	0	0	0	0	0	0	0	0	0	0	0	0	0
Tigger16b	0	0	0	0	0	0	0	0	0	0	0	0	0	0	0	0	0	0	0	0	0	0	0	0	0	0	0	0	0	0	0	0	0	0	0	0	0	0	0	0	0	0	0	0	0	0	0	0	0
LTR33C	0	0	0	0	0	0	0	0	0	0	0	0	0	0	0	0	0	0	0	0	0	0	0	0	0	0	0	0	0	0	0	0	0	0	0	0	0	0	0	0	0	0	0	0	0	0	0	0	0
LTR80A	0	0	0	0	0	0	0	0	0	0	0	0	0	0	0	0	0	0	0	0	0	0	0	0	0	0	0	0	0	0	0	0	0	0	0	0	0	0	0	0	0	0	0	0	0	0	0	0	0
HERV38I	0	0	0	1.41922	0	1.75068	0	0	0	0	0	1.99701	1.28663	0	1.62544	1.62559	0	0	4.51897	1.52881	2.08274	1.55341	1.23119	1.18351	0	0	1.36517	4.4598	1.71504	0	0	4.13519	1.09799	0	0	0	0	1.4283	0	0	0	0	0	0	1.55303	0	0	0	0
L1M2A_5	0	0	0	0	0	0	0	0	0	0	0	0	0	0	0	0	0	0	0	0	0	0	0	0	0	0	0	0	0	0	0	0	0	0	0	0	0	0	0	0	0	0	0	0	0	0	0	0	0
MER5C	0	0	0	0	0	0	0	0	0	0	0	0	0	0	0	0	0	0	0	0	0	0	0	0	0	0	0	0	0	0	0	0	0	0	0	0	0	0	0	0	0	0	0	0	0	0	0	0	0
MER66A	0	0	0	0	0	0	0	0	0	0	0	0	0	0	0	0	0	0	0	0	0	0	0	0	0	0	0	0	0	0	0	0	0	0	0	0	0	0	0	0	0	0	0	0	0	0	0	0	0
L2C	0	0	0	0	0	0	0	0	0	0	0	0	0	0	0	0	0	0	0	0	0	0	0	0	0	0	0	0	0	0	0	0	0	0	0	0	0	0	0	0	0	0	0	0	0	0	0	0	0
Eutr7	0	0	0	0	0	0	0	0	0	0	0	0	0	0	0	0	0	0	0	0	0	0	0	0	0	0	0	0	0	0	0	0	0	0	0	0	0	0	0	0	0	0	0	0	0	0	0	0	0
MER35	0	0	0	0	0	0	0	0	0	0	0	0	0	0	0	0	0	0	0	0	0	0	0	0	0	0	0	0	0	0	0	0	0	0	0	0	0	0	0	0	0	0	1.15815	0	0	0	0	0	0
X33a_DNA	0	0	0	0	0	0	0	0	0	0	0	0	0	0	0	0	0	0	0	0	0	0	0	0	0	0	0	0	0	0	0	0	0	0	0	0	0	0	0	0	0	0	0	0	0	0	0	0	0
LTR28	0	1.38879	0	0	0	0	0	0	0	0	0	0	0	0	0	0	0	0	0	0	0	0	0	0	0	0	0	0	0	0	0	0	0	0	0	1.70588	0	0	0	0	0	0	0	0.597756	0	0	0	0	0
UCON45	0	0	0	0	0	0	0	0	0	0	0	0	0	0	0	0	0	0	0	0	0	0	0	0	0	0	0	0	0	0	0	0	0	0	0	0	0	0	0	0	0	0	0	0	0	0	0	0	0
MER58D	0	0	0	0	0	0	0	0	0	0	0	0	0	0	0	0	0	0	0	0	0	0	0	0	0	0	0	0	0	0	0	0	0	0	0	0	0	0	0	0	0	0	0	0	0	0	0	0	0
MER58C	0	0	0	0	0	0	0	0	0	0	0	0	0	0	0	0	0	0	0	0	0	0	0	0	0	0	0	0	0	0	0	0	0	0	0	0	0	0	0	0	0	0	0	0	0	0	0	0	0
LTR54	0	0	0	0	0	0	0	0	0	0	0	0	0	0	0	0	0	0	0	0	0	0	0	0	0	0	0	0	0	0	0	0	0	0	0	0	0	0	0	0	0	0	0	0	0	0	0	0	0
MER4CL34	0	0	0	0	0	0	0	0	0	0	0	0	0	0	0	0	0	0	0	0	0	0	0	0	0	0	0	0	0	0	0	0	0	0	0	0	0	0	0	0	0	0	1.15815	0	0	0	0	0	0
L1P4e_5end	0	0	0	0	0	0	0	0	0	0	0	0	0	0	0	0	0	0	0	0	0	1.55341	0	0	0	0	0	0	0	0	0	0	0	0	1.53638	0	1.4903	0	0	0	0	0	0	0.597756	0	0	0	0	0
MARE7	0	0	0	0	0	0	0	0	0	0	0	0	0	0	0	0	0	0	0	0	0	0	0	0	0	0	0	0	0	0	0	0	0	0	0	0	0	0	0	0	0	0	0	0	0	0	0	0	0
UCON106	0	0	0	0	0	0	0	0	0	0	0	0	0	0	0	0	0	0	0	0	0	0	0	0	0	0	0	0	0	0	0	0	0	0	0	0	0	0	0	0	0	0	0	0	0	0	0	0	0
L1MD3	0	0	0	0	0	0	0	0	0	0	0	0	0	0	0	0	0	0	0	0	0	0	0	0	0	0	0	0	0	0	0	0	0	0	0	0	0	0	0	0	0	0	0	0	0	0	0	0	0
BSRd	0	0	0	0	0	0	0	0	0	0	0	0	0	0	0	0	0	0	0	0	0	0	0	0	0	0	0	0	0	0	0	0	0	0	0	0	0	0	0	0	0	0	0	0	0	0	0	0	0
Eutr11	0	0	0	0	0	0	0	0	0	0	0	0	0	0	0	0	0	0	0	0	0	0	0	0	0	0	0	0	0	0	0	0	0	0	0	0	0	0	0	0	0	0	0	0	0	0	0	0	0
HERV57I	0	0	0	0	0	0	0	0	0	0	0	0	0	0	0	0	0	0	0	0	0	0	0	0	0	0	0	0	0	0	0	0	0	0	0	0	0	0	0	0	0	0	0	0	0	0	0	0	0
MER46C	0	0	0	0	0	0	0	0	0	0	0	0	0	0	0	0	0	0	0	0	0	0	0	0	0	0	0	0	0	0	0	0	0	0	0	0	0	0	0	0	0	0	0	0	0	0	0	0	0
Eutr12	0	0	0	0	0	0	0	0	0	0	0	0	0	0	0	0	0	0	0	0	0	0	0	0	0	0	0	0	0	0	0	0	0	0	0	0	0	0	0	0	0	0	0	0	0	0	0	0	0
MER135	0	0	0	0	0	0	0	0	0	0	0	0	0	0	0	0	0	0	0	0	0	0	0	0	0	0	0	0	0	0	0	0	0	0	0	0	0	0	0	0	0	0	0	0	0	0	0	0	0
EuthAT-1	0	0	0	0	0	0	0	0	0	0	0	0	0	0	0	0	0	0	0	0	0	0	0	0	0	0	0	0	0	0	0	0	0	0	0	0	0	0	0	0	0	0	0	0	0	0	0	0	0
Charlie26a	0	0	0	0	0	0	0	0	0	0	0	0	0	0	0	0	0	0	0	0	0	0	0	0	0	0	0	0	0	0	0	0	0	0	0	0	0	0	0	0	0	0	0	0	0	0	0	0	0
MER119	0	0	0	0	0	0	0	0	0	0	0	0	0	0	0	0	0	0	0	0	0	0	0	0	0	0	0	0	0	0	0	0	0	0	0	0	0	0	0	0	0	0	0	0	0	0	0	0	0
FORDPREFECT	0	0	0	0	0	0	0	0	0	0	0	0	0	0	0	0	0	0	0	0	0	0	0	0	0	0	0	0	0	0	0	0	0	0	0	0	0	0	0	0	0	0	0	0	0	0	0	0	0
X6b_DNA	0	0	0	0	0	0	0	0	0	0	0	0	0	0	0	0	0	0	0	0	0	0	0	0	0	0	0	0	0	0	0	0	0	0	0	0	0	0	0	0	0	0	0	0	0	0	0	0	0
ALU	0	2.77758	0	0	0	0	0	0	0	0	0	0	0	0	0	0	0	0	0	0	0	0	0	0	0	0	0	0	0	0	0	0	0	0	0	0	0	0	0	0	0	0	0	0	0	0	0	4.2652	0
LTR88c	0	0	0	0	0	0	0	0	0	0	0	0	0	0	0	0	0	0	0	0	0	0	0	0	0	0	0	0	0	0	0	0	0	0	0	0	0	0	0	0	0	0	0	0	0	0	0	0	0
PrimLTR79	0	0	0	0	0	0	0	0	0	0	0	0	0	0	0	0	0	0	0	0	0	0	0	0	0	0	0	0	0	0	0	0	0	0	0	0	0	0	0	0	0	0	0	0	0	0	0	0	0
MER68C	0	0	0	0	0	0	0	0	0	0	0	0	0	0	0	0	0	0	0	0	0	0	0	0	0	0	0	0	0	0	0	0	0	0	0	0	0	0	0	0	0	0	0	0	0	0	0	0	0
X11_DNA	0	0	0	0	0	0	0	0	0	0	0	0	0	0	0	0	0	0	0	0	0	0	0	0	0	0	0	0	0	0	0	0	0	0	0	0	0	0	0	0	0	0	0	0.597756	0	0	0	0	0
MIR	0	0	0	0	0	0	0	0	0	0	0	0	0	0	0	0	0	0	0	0	0	0	0	0	0	0	0	0	0	0	0	0	0	0	0	0	0	0	0	0	0	0	0	0	0	0	0	0	0
MER95	0	0	0	0	0	0	0	0	0	0	0	0	0	0	0	0	0	0	0	0	0	0	0	0	0	0	0	0	0	0	0	0	0	0	0	0	0	0	0	0	0	0	0	0	0	0	0	0	0
X12_DNA	0	0	0	0	0	0	0	0	0	0	0	0	0	0	0	0	0	0	0	0	0	0	0	0	0	0	0	0	0	0	0	0	0	0	0	0	0	0	0	0	0	0	0	0	0	0	0	0	0
EUTREP7	0	0	0	0	0	0	0	0	0	0	0	0	0	0	0	0	0	0	0	0	0	0	0	0	0	0	0	0	0	0	0	0	0	0	0	0	0	0	0	0	0	0	0	0	0	0	0	0	0
MER57C2	0	0	0	0	0	0	0	0	0	0	0	0	0	0	0	0	0	0	0	0	0	0	0	0	0	0	0	0	0	0	0	0	0	0	0	0	0	0	0	0	0	0	0	0	0	0	0	0	0
MER122	0	0	0	0	0	0	0	0	3.79608	0	0	3.99403	2.57326	0	0	0	0	0	0	0	0	0	1.23119	0	0	0	1.36517	0	0	0	0	0	0	0	0	1.70588	0	0	0	2.42343	0	0	0	0	1.55303	0	0	0	0
LTR86C	0	0	0	0	0	0	0	0	0	0	0	0	0	0	0	0	0	0	0	0	0	0	0	0	0	0	0	0	0	0	0	0	0	0	0	0	0	0	0	0	0	0	0	0	0	0	0	0	0
UCON73	0	0	0	0	0	0	0	0	0	0	0	0	0	0	0	0	0	0	0	0	0	0	0	0	0	0	0	0	0	0	0	0	0	0	0	0	0	0	0	0	0	0	0	0	0	0	0	0	0
L1MEB_5	0	0	0	0	0	0	0	0	0	0	0	0	0	0	0	0	0	0	0	0	0	0	0	0	0	0	0	0	0	0	0	0	0	0	0	0	0	0	0	0	0	0	0	0	0	0	0	0	0
MARE10	0	0	0	0	0	0	0	0	0	0	0	0	0	0	0	0	0	0	0	0	0	0	0	0	0	0	0	0	0	0	0	0	0	0	0	0	0	0	0	0	0	0	0	0	0	0	0	0	0
LTR77B	0	0	0	0	0	0	0	0	0	0	0	0	0	0	0	0	0	0	0	0	0	0	0	0	0	0	0	0	0	0	0	0	0	0	0	0	0	0	0	0	0	0	0	0	0	0	0	0	0
MER69C	0	0	0	0	0	0	0	0	0	0	0	0	0	0	0	0	0	0	0	0	0	0	0	0	0	0	0	0	0	0	0	0	0	0	0	0	0	0	0	0	0	0	0	0	0	0	0	0	0
UCON59	0	0	0	0	0	0	0	0	0	0	0	0	0	0	0	0	0	0	0	0	0	0	0	0	0	0	0	0	0	0	0	0	0	0	0	0	0	0	0	0	0	0	0	0	0	0	0	0	0
CHARLIE2B	0	0	0	0	0	0	0	0	0	0	0	0	0	0	0	0	0	0	0	0	0	0	0	0	0	0	0	0	0	0	0	0	0	0	0	0	0	0	0	0	0	0	0	0	0	0	0	0	0
MLT1F	0	0	0	0	0	0	0	0	0	0	0	0	0	0	0	0	0	0	0	0	0	0	0	0	0	0	0	0	0	0	0	0	0	0	0	0	0	0	0	0	0	0	0	0	0	0	0	0	0
MER70B	0	0	0	0	0	0	0	0	0	0	0	0	0	0	0	0	0	0	0	0	0	0	0	0	0	0	0	0	0	0	0	0	0	0	0	0	0	0	0	0	0	0	0	0	0	0	0	0	0
MER66B	0	0	0	0	0	0	0	0	0	0	0	0	0	0	0	0	0	0	0	0	0	0	0	0	0	0	0	0	0	0	0	0	0	0	0	0	0	0	0	0	0	0	0	0	0	0	0	0	0
MER39B	0	1.38879	0	0	4.09787	0	0	0	0	0	2.2798	3.99403	0	0	1.62544	0	0	0	0	0	0	0	0	0	0	0	0	0	0	0	0	0	0	0	0	0	0	0	0	0	0	0	0	0	0	0	0	0	0
Charlie27	0	0	0	0	0	0	0	0	0	0	0	0	0	0	0	0	0	0	0	0	0	0	0	0	0	0	0	0	0	0	0	0	0	0	0	0	0	0	0	0	0	0	0	0	0	0	0	0	0
EUTREP12	0	0	0	0	0	0	0	0	0	0	0	0	0	0	0	0	0	0	0	0	0	0	0	0	0	0	0	0	0	0	0	0	0	0	0	0	0	0	0	0	0	0	0	0	0	0	0	0	0
X18_LINE	0	0	0	0	0	0	0	0	0	0	0	0	0	0	0	0	0	0	0	0	0	0	0	0	0	0	0	0	0	0	0	0	0	0	0	0	0	0	0	0	0	0	0	0	0	0	0	0	0
LTR16D1	0	0	0	0	0	0	0	0	0	0	0	0	0	0	0	0	0	0	0	0	0	0	0	0	0	0	0	0	0	0	0	0	0	0	0	0	0	0	0	0	0	0	0	0	0	0	0	0	0
MER39	0	0	0	0	0	0	0	0	0	0	0	0	0	0	0	0	0	0	0	0	0	0	0	0	0	0	0	0	0	0	0	0	0	0	0	0	0	0	0	0	0	0	0	0	0	0	0	0	0
LTR82B	0	0	0	0	0	0	0	0	0	0	0	0	0	0	0	0	0	0	0	0	0	0	0	0	0	0	0	0	0	0	0	0	0	0	0	0	0	0	0	0	0	0	0	0	0	0	0	0	0
LTR40C	0	0	0	0	0	0	0	0	0	0	0	0	0	0	0	0	0	0	0	0	0	0	0	0	0	0	0	0	0	0	0	0	0	0	0	0	0	0	0	0	0	0	0	0	0	0	0	0	0
SUBTEL_sat	0	0	0	0	0	0	0	0	0	0	0	0	0	0	0	0	0	0	0	0	0	0	0	0	0	0	0	0	0	0	0	0	0	0	0	0	0	0	0	0	0	0	0	0	0	0	0	0	0
LTR1F1	0	1.38879	0	0	0	0	0	0	0	0	0	0	0	0	0	0	0	0	0	0	0	0	0	0	0	0	0	0	0	0	0	0	0	0	0	0	0	1.4283	0	0	0	0	0	0	0	0	0	0	0
MER57C1	0	0	0	0	0	0	0	0	0	0	0	0	0	0	0	0	0	0	0	0	0	0	0	0	0	0	0	0	0	0	0	0	0	0	0	0	0	0	0	0	0	0	0	0	0	0	0	0	0
SN5	0	0	0	0	0	0	0	0	0	0	0	0	0	0	0	0	0	0	0	0	0	0	0	0	0	0	0	0	0	0	0	0	3.29396	0	1.53638	0	0	0	0	0	0	0	0	0	0	0	0	0	0
X6a_DNA	0	0	0	0	0	0	0	0	0	0	0	0	0	0	0	0	0	0	0	0	0	0	0	0	0	0	0	0	0	0	0	0	0	0	0	0	0	0	0	0	0	0	0	0	0	0	0	0	0
X31_DNA	0	0	0	0	0	0	0	0	0	0	0	0	0	0	0	0	0	0	0	0	0	0	0	0	0	0	0	0	0	0	0	0	0	0	0	0	0	0	0	0	0	0	0	0	0	0	0	0	0
L1MCC_5	0	0	0	0	0	0	0	0	0	0	0	0	0	0	0	0	0	0	0	0	0	0	0	0	0	0	0	0	0	0	0	0	0	0	0	0	0	0	0	0	0	0	0	0	0	0	0	0	0
L1MC3	0	1.38879	0	0	0	1.75068	0	0	0	2.37128	0	0	0	1.69846	0	0	0	0	0	1.52881	0	1.55341	0	0	0	0	1.36517	0	0	0	0	0	0	0	0	0	1.4903	0	0	1.21172	0	0	0	0	0	0	0	0	0
MER104A	0	0	0	0	0	0	0	0	0	0	0	0	0	0	0	0	0	0	0	0	0	0	0	0	0	0	0	0	0	0	0	0	0	0	0	0	0	0	0	0	0	0	0	0	0	0	0	0	0
ORSL	0	0	0	0	0	0	0	0	0	0	0	0	0	0	0	0	0	0	0	0	0	0	0	0	0	0	0	0	0	0	0	0	0	0	0	0	0	0	0	0	0	0	0	0	0	0	0	0	0
LTR44	0	0	0	0	0	0	0	0	0	0	0	0	0	0	0	0	0	0	0	0	0	0	0	0	0	0	0	0	0	0	0	0	0	0	0	0	0	0	0	0	0	0	0	0	0	0	0	0	0
ERV3-16A3_I	0	0	0	0	0	0	0	0	0	0	0	0	0	0	0	0	0	0	0	0	0	0	0	0	0	0	0	0	0	0	0	0	0	0	0	0	0	0	0	0	0	0	0	0	0	0	0	0	0
LTR9A1	0	0	0	0	4.09787	1.75068	0	0	0	4.74256	0	0	0	1.69846	0	1.62559	0	1.87401	0	0	0	0	1.23119	0	0	0	0	0	1.71504	0	0	0	1.09799	0	1.53638	1.70588	0	0	0	1.21172	0	1.1322	0	0.597756	0	1.08523	3.08772	0	0
X9b_DNA	0	0	0	0	0	0	0	0	0	0	0	0	0	0	0	0	0	0	0	0	0	0	0	0	0	0	0	0	0	0	0	0	0	0	0	0	0	0	0	0	0	0	0	0	0	0	0	0	0
EUTREP11	0	0	0	0	0	0	0	0	0	0	0	0	0	0	0	0	0	0	0	0	0	0	0	0	0	0	0	0	0	0	0	0	0	0	0	0	0	0	0	0	0	0	0	0	0	0	0	0	0
MER65C	0	0	0	0	0	0	0	0	0	0	0	0	0	0	0	0	0	0	0	0	0	0	0	0	0	0	0	0	0	0	0	0	0	0	0	0	0	0	0	0	0	0	0	0	0	0	0	0	0
LTR37-int	0	0	0	0	0	0	0	0	0	0	0	0	0	0	0	0	0	0	0	0	0	0	0	0	0	0	0	0	0	0	0	0	0	0	0	0	0	0	0	0	0	0	0	0	0	0	0	0	0
MER5B	0	0	0	0	0	0	0	0	0	0	0	0	0	0	0	0	0	0	0	0	0	0	0	0	0	0	0	0	0	0	0	0	0	0	0	0	0	0	0	0	0	0	0	0	0	0	0	0	0
LOR1b_LTR	0	1.38879	0	1.41922	0	0	0	0	0	0	0	0	0	1.69846	0	0	0	0	0	0	0	0	0	1.18351	0	0	0	0	0	0	0	2.06759	0	0	0	0	1.4903	0	0	0	0	0	0	1.19551	0.776516	0	0	0	0
MER63D	0	0	0	0	0	0	0	0	0	0	0	0	0	0	0	0	0	0	0	0	0	0	0	0	0	0	0	0	0	0	0	0	0	0	0	0	0	0	0	0	0	0	0	0	0	0	0	0	0
LTR90B	0	0	0	0	0	0	0	0	0	0	0	0	0	0	0	0	0	0	0	0	0	0	0	0	0	0	0	0	0	0	0	0	0	0	0	0	0	0	0	0	0	0	0	0	0	0	0	0	0
MER110A	0	0	0	0	0	0	0	0	0	0	0	0	0	0	0	0	0	0	0	0	0	0	0	0	0	0	0	0	0	0	0	0	0	0	0	0	0	0	0	0	0	0	0	0	0	0	0	0	0
LTR16D	0	0	0	0	0	0	0	0	0	0	0	0	0	0	0	0	0	0	0	0	0	0	0	0	0	0	0	0	0	0	0	0	0	0	0	0	0	0	0	0	0	0	0	0	0	0	0	0	0
TIGGER5_B	0	0	0	0	0	0	0	0	0	2.37128	0	0	0	0	0	0	0	0	0	0	0	0	0	0	0	0	1.36517	0	0	0	0	0	0	0	0	0	0	0	0	0	0	0	0	0	0	0	0	0	0
MER80	0	0	0	0	0	0	0	0	0	0	0	0	0	0	0	0	0	0	0	0	0	0	0	0	0	0	0	0	0	0	0	0	0	0	0	0	0	0	0	0	0	0	0	0	0	0	0	0	0
MER44A	0	0	0	0	2.04894	1.75068	0	0	3.79608	0	0	0	0	1.69846	1.62544	1.62559	3.42365	0	0	0	0	4.66022	1.23119	0	1.29492	1.48045	1.36517	0	0	1.76073	0	0	0	1.81733	0	0	0	1.4283	0	0	1.4385	3.3966	3.47446	0	0	0	0	0	2.08094
MER81	0	0	0	0	0	0	0	0	0	0	0	0	0	0	0	0	0	0	0	0	0	0	0	0	0	0	0	0	0	0	0	0	0	0	0	0	0	0	0	0	0	0	0	0	0	0	0	0	0
MER113	0	0	0	0	0	0	0	0	0	0	0	0	0	0	0	0	0	0	0	0	0	0	0	0	0	0	0	0	0	0	0	0	0	0	0	0	0	0	0	0	0	0	0	0	0	0	0	0	0
LTR88b	0	0	0	0	0	0	0	0	0	0	0	0	0	0	0	0	0	0	0	0	0	0	0	0	0	0	0	0	0	0	0	0	0	0	0	0	0	0	0	0	0	0	0	0	0	0	0	0	0
LTR42	0	0	0	0	0	0	0	0	0	0	0	0	0	0	0	0	0	0	0	0	0	0	0	0	0	0	0	0	0	0	0	0	0	0	0	0	0	0	0	0	0	0	0	0	0	0	0	0	0
UCON78	0	0	0	0	0	0	0	0	0	0	0	0	0	0	0	0	0	0	0	0	0	0	0	0	0	0	0	0	0	0	0	0	0	0	0	0	0	0	0	0	0	0	0	0	0	0	0	0	0
CR1_HS	0	0	0	0	0	0	0	0	0	0	0	0	0	0	0	0	0	0	0	0	0	0	0	0	0	0	0	0	0	0	0	0	0	0	0	0	0	0	0	0	0	0	0	0	0	0	0	0	0
LTR89	0	0	0	0	0	0	0	0	0	0	0	0	0	0	0	0	0	0	0	0	0	0	0	0	0	0	0	0	0	0	0	0	0	0	0	0	0	0	0	0	0	0	0	0	0	0	0	0	0
MER68_I	0	0	0	0	0	0	0	0	0	0	0	0	0	0	0	0	0	0	0	0	0	0	0	0	0	0	0	0	0	0	0	0	0	0	0	0	0	0	0	0	0	0	0	0	0	0	0	0	0
LTR62	0	0	0	0	0	0	0	0	0	0	0	0	0	0	0	0	0	0	0	0	0	0	0	0	0	0	0	0	0	0	0	0	0	0	0	0	0	0	0	0	0	0	0	0	0	0	0	0	0
L1ME5_3end	0	0	0	0	0	0	0	0	0	0	0	0	0	0	0	0	0	0	0	0	0	0	0	0	0	0	0	0	0	0	0	0	0	0	0	0	0	0	0	0	0	0	0	0	0	0	0	0	0
X23_DNA	0	0	0	0	0	0	0	0	0	0	0	0	0	0	0	0	0	0	0	0	0	0	0	0	0	0	0	0	0	0	0	0	0	0	0	0	0	0	0	0	0	0	0	0	0	0	0	0	0
MER57E1	0	0	0	0	0	0	0	0	0	0	0	0	0	0	0	0	0	0	0	0	0	0	0	0	0	0	0	0	0	0	0	0	0	0	0	0	0	0	0	0	0	0	0	0	0	0	0	0	0
LTR84a	0	0	0	0	0	0	0	0	0	0	0	0	0	0	0	0	0	0	0	0	0	0	0	0	0	0	0	0	0	0	0	0	0	0	0	0	0	0	0	0	0	0	0	0	0	0	0	0	0
MamRep1527	0	0	0	0	0	0	0	0	0	0	0	0	0	0	0	0	0	0	0	0	0	0	0	0	0	0	0	0	0	0	0	0	0	0	0	0	0	0	0	0	0	0	0	0	0	0	0	0	0
HAL1	0	0	0	0	0	0	0	0	0	0	0	0	0	0	0	0	0	0	0	0	0	0	0	0	0	0	0	0	0	0	0	0	0	0	0	0	0	0	0	0	0	0	0	0	0	0	0	0	0
LTR18C	0	0	0	0	0	0	0	0	0	0	0	0	0	0	0	0	0	0	0	0	0	0	0	0	0	0	0	0	0	0	0	0	0	0	0	0	0	0	0	0	0	0	0	0	0	0	0	0	0
UCON132a	0	0	0	0	0	0	0	0	0	0	0	0	0	0	0	0	0	0	0	0	0	0	0	0	0	0	0	0	0	0	0	0	0	0	0	0	0	0	0	0	0	0	0	0	0	0	0	0	0
CHARLIE4	0	0	0	0	0	0	0	0	0	0	0	0	0	0	0	0	0	0	0	0	0	0	0	0	0	0	0	0	0	0	0	0	0	0	0	0	0	0	0	0	0	0	0	0	0	0	1.02924	0	0
L2D	0	0	0	0	0	0	0	0	0	0	0	0	0	0	0	0	0	0	0	0	0	0	0	0	0	0	0	0	0	0	0	0	0	0	0	0	0	0	0	0	0	0	0	0	0	0	0	0	0
UCON47	0	0	0	0	0	0	0	0	0	0	0	0	0	0	0	0	0	0	0	0	0	0	0	0	0	0	0	0	0	0	0	0	0	0	0	0	0	0	0	0	0	0	0	0	0	0	0	0	0
X3_LR	0	0	0	0	0	0	0	0	0	0	0	0	0	0	0	0	0	0	0	0	0	0	0	0	0	0	0	0	0	0	0	0	0	0	0	0	0	0	0	0	0	0	0	0	0	0	0	0	0
MER104B	0	0	0	0	0	0	0	0	0	0	0	0	0	0	0	0	0	0	0	0	0	0	0	0	0	0	0	0	0	0	0	0	0	0	0	0	0	0	0	0	0	0	0	0	0	0	0	0	0
HAL1M8	0	0	0	0	0	0	0	0	0	0	0	0	0	0	0	0	0	0	0	0	0	0	0	0	0	0	0	0	0	0	0	0	0	0	0	0	0	0	0	0	0	0	0	0	0	0	0	0	0
L1ME5	0	0	0	0	0	0	0	0	0	0	0	0	0	0	0	0	0	0	0	0	0	0	0	0	0	0	0	0	0	0	0	0	0	0	0	0	0	0	0	0	0	0	0	0	0	0	0	0	0
MER6A	0	0	4.29151	0	0	0	0	0	0	0	0	0	0	0	0	1.62559	0	0	1.50632	1.52881	0	0	0	0	0	0	1.36517	0	0	0	0	0	0	0	0	0	0	2.8566	0	0	0	0	0	0.597756	0	3.25569	5.14621	0	0
MER21B	0	0	0	0	0	0	0	0	0	2.37128	0	0	0	0	0	0	0	0	0	0	0	0	1.23119	0	0	0	0	0	0	0	0	0	0	0	0	0	0	0	0	0	0	1.1322	0	0	0.776516	0	0	0	2.08094
MER110	0	0	0	0	0	0	0	0	0	0	0	0	0	0	0	0	0	0	0	0	0	0	0	0	0	0	0	0	0	0	0	0	0	0	0	0	0	0	0	0	0	0	0	0	0	0	0	0	0
MER68B	0	0	0	0	0	0	0	0	0	0	0	0	0	0	0	0	0	0	0	0	0	0	0	0	0	0	0	0	0	0	0	0	0	0	0	0	0	0	0	0	0	0	0	0	0	0	0	0	0
UCON48	0	0	0	0	0	0	0	0	0	0	0	0	0	0	0	0	0	0	0	0	0	0	0	0	0	0	0	0	0	0	0	0	0	0	0	0	0	0	0	0	0	0	0	0	0	0	0	0	0
L1MEA_5	0	0	0	0	0	0	0	0	0	0	0	0	0	0	0	0	0	0	0	0	0	0	0	0	0	0	0	0	0	0	0	0	0	0	0	0	0	0	0	0	0	0	0	0	0	0	0	0	0
LTR64	0	0	0	0	0	0	0	0	0	0	0	0	0	0	0	0	0	0	0	0	0	0	0	0	0	0	0	0	0	0	0	0	0	0	0	0	0	0	0	0	0	0	0	0	0	0	0	0	0
MARE8	0	0	0	0	0	0	0	0	0	0	0	0	0	0	0	0	0	0	0	0	0	0	0	0	0	0	0	0	0	0	0	0	0	0	0	0	0	0	0	0	0	0	0	0	0	0	0	0	0
MER21	0	0	0	0	0	0	0	0	0	0	0	0	0	0	0	0	0	0	0	0	0	0	0	0	0	0	0	0	0	0	0	0	0	0	0	0	0	0	0	0	0	0	0	0	0	0	0	0	0
L1MED_5	0	0	0	0	0	0	0	0	0	0	0	0	0	0	0	0	0	0	0	0	0	0	0	0	0	0	0	0	0	0	0	0	0	0	0	0	0	0	0	0	0	0	0	0	0	0	0	0	0
X7_DNA	0	0	0	0	0	0	0	0	0	0	0	0	0	0	0	0	0	0	0	0	0	0	0	0	0	0	0	0	0	0	0	0	0	0	0	0	0	0	0	0	0	0	0	0	0	0	0	0	0
MER34B_I	0	1.38879	0	0	0	1.75068	0	2.10975	0	0	2.2798	0	0	0	0	1.62559	0	0	0	3.05761	0	3.10681	0	0	2.58984	0	0	4.4598	0	1.76073	1.81245	0	0	0	0	0	0	0	1.58203	2.42343	0	4.52881	0	0	0.776516	0	0	0	0
Kanga1d	0	0	0	0	0	0	0	0	0	0	0	0	0	0	0	0	0	0	0	0	0	0	0	0	0	0	0	0	0	0	0	0	0	0	0	0	0	0	0	0	0	0	0	0	0	0	0	0	0
LTR78	0	0	0	0	0	0	0	0	0	0	0	0	0	0	0	0	0	0	0	0	0	0	0	0	0	0	0	0	0	0	0	0	0	0	0	0	0	0	0	0	0	0	0	0	0	0	0	0	0
LTR16D2	0	0	0	0	0	0	0	0	0	0	0	0	0	0	0	0	0	0	0	0	0	0	0	0	0	0	0	0	0	0	0	0	0	0	0	0	0	0	0	0	0	0	0	0	0	0	0	0	0
LTR81A	0	0	0	0	0	0	0	0	0	0	0	0	0	0	0	0	0	0	0	0	0	0	0	0	0	0	0	0	0	0	0	0	0	0	0	0	0	0	0	0	0	0	0	0	0	0	0	0	0
LTR14	0	4.16636	0	0	0	0	1.69007	0	3.79608	2.37128	2.2798	1.99701	1.28663	3.39693	0	0	1.71182	7.49605	1.50632	4.58642	0	3.10681	0	1.18351	1.29492	0	4.0955	0	0	1.76073	0	2.06759	1.09799	0	1.53638	1.70588	1.4903	1.4283	3.16405	1.21172	0	0	1.15815	1.79327	1.55303	0	0	2.1326	0
UCON87	0	0	0	0	0	0	0	0	0	0	0	0	0	0	0	0	0	0	0	0	0	0	0	0	0	0	0	0	0	0	0	0	0	0	0	0	0	0	0	0	0	0	0	0	0	0	0	0	0
X32_DNA	0	0	0	0	0	0	0	0	0	0	0	0	0	0	0	0	0	0	0	0	0	0	0	0	0	0	0	0	0	0	0	0	0	0	0	0	0	0	0	0	0	0	0	0	0	0	0	0	0
MER57B2	0	0	0	0	0	0	0	0	0	0	0	0	0	0	0	0	0	0	0	0	0	0	0	0	0	0	0	0	0	0	0	0	0	0	0	0	0	0	0	0	0	0	0	0	0	0	0	0	0
LTR75	0	0	0	0	0	0	0	0	0	0	0	0	0	0	0	0	0	0	0	0	0	0	0	0	0	0	0	0	0	0	0	0	0	0	0	0	0	0	0	0	0	0	0	0	0	0	0	0	0
X15_LINE	0	0	0	0	0	0	0	0	0	0	0	0	0	0	0	0	0	0	0	0	0	0	0	0	0	0	0	0	0	0	0	0	0	0	0	0	0	0	0	0	0	0	0	0	0	0	0	0	0
ERVL47	0	0	0	0	0	0	0	0	0	0	0	0	0	0	0	0	0	0	0	0	0	0	0	0	0	0	0	0	0	0	0	0	0	0	0	0	0	0	0	0	0	0	0	0	0	0	0	0	0
LTR1D1	0	0	0	0	0	0	0	0	0	0	0	0	0	0	0	0	0	0	0	0	0	0	0	0	0	0	0	0	0	0	0	0	0	0	0	0	0	0	0	0	0	0	0	0	0	0	0	0	0
LTR90A	0	0	0	0	0	0	0	0	0	0	0	0	0	0	0	0	0	0	0	0	0	0	0	0	0	0	0	0	0	0	0	0	0	0	0	0	0	0	0	0	0	0	0	0	0	0	0	0	0
X18_DNA	0	0	0	0	0	0	0	0	0	0	0	0	0	0	0	0	0	0	0	0	0	0	0	0	0	0	0	0	0	0	0	0	0	0	0	0	0	0	0	0	0	0	0	0	0	0	0	0	0
ORSL-2a	0	0	0	0	0	0	0	0	0	0	0	0	0	0	0	0	0	0	0	0	0	0	0	0	0	0	0	0	0	0	0	0	0	0	0	0	0	0	0	0	0	0	0	0	0	0	0	0	0
L1M3D_5	0	0	0	0	0	0	0	0	0	0	0	0	0	0	0	0	0	0	0	0	0	0	0	0	0	0	0	0	0	0	0	0	0	0	0	0	0	0	0	0	0	0	0	0	0	0	0	0	0
MER61A	0	0	0	0	0	0	0	0	0	0	0	0	0	0	0	0	0	0	0	0	0	0	0	0	0	0	0	0	0	0	0	0	0	0	0	0	0	0	0	0	0	0	0	0	0	0	0	0	0
UCON43	0	0	0	0	0	0	0	0	0	0	0	0	0	0	0	0	0	0	0	0	0	0	0	0	0	0	0	0	0	0	0	0	0	0	0	0	0	0	0	0	0	0	0	0	0	0	0	0	0
HERV52I	0	0	0	0	0	0	0	0	0	0	0	0	0	0	0	0	0	0	0	0	0	0	0	0	0	0	0	0	0	0	0	0	0	0	0	0	0	0	0	0	0	0	0	0	0	0	0	0	0
MER89	0	0	0	0	0	0	0	0	0	0	0	0	0	0	0	0	0	0	0	0	0	0	0	0	0	0	0	0	0	0	0	0	0	0	0	0	0	0	0	0	0	0	0	0	0	0	0	0	0
LTR18A	0	0	0	0	0	0	0	0	0	0	0	0	0	0	0	0	0	0	0	0	0	0	0	0	0	0	0	0	0	0	0	0	0	0	0	0	0	0	0	0	0	0	0	0	0	0	0	0	0
Eutr8	0	0	0	0	0	0	0	0	0	0	0	0	0	0	0	0	0	0	0	0	0	0	0	0	0	0	0	0	0	0	0	0	0	0	0	0	0	0	0	0	0	0	0	0	0	0	0	0	0
LTR59	0	1.38879	0	0	0	0	0	0	0	0	0	0	0	0	0	0	0	0	0	0	0	0	0	0	0	0	0	0	0	0	0	0	0	0	0	0	0	0	0	0	0	0	0	0	0	0	0	0	0
MER97B	0	0	0	0	0	0	0	0	0	0	0	0	0	0	0	0	0	0	0	0	0	0	0	0	0	0	0	0	0	0	0	0	0	0	0	0	0	0	0	0	0	0	0	0	0	0	0	0	0
CHESHIRE_B	0	0	0	0	0	0	0	0	0	0	0	0	0	0	0	0	0	0	0	0	0	0	0	0	0	0	0	0	0	0	0	0	0	0	0	0	0	0	0	0	0	0	0	0	0	0	0	0	0
HSATI	0	0	0	1.41922	2.04894	0	0	0	1.89804	0	0	0	0	0	0	0	0	0	0	0	0	0	0	0	1.29492	0	0	0	0	0	0	0	0	0	0	0	0	0	0	0	0	0	0	0	0	0	0	0	0
UCON66	0	0	0	0	0	0	0	0	0	0	0	0	0	0	0	0	0	0	0	0	0	0	0	0	0	0	0	0	0	0	0	0	0	0	0	0	0	0	0	0	0	0	0	0	0	0	0	0	0
MER53	0	0	0	0	0	0	0	0	0	0	0	0	0	0	0	0	0	0	0	0	0	0	0	0	0	0	0	0	0	0	0	0	0	0	0	0	0	0	0	0	0	0	0	0	0	0	0	0	0
MER52C	0	1.38879	0	0	0	0	0	0	0	0	0	0	0	0	0	0	0	1.87401	0	0	0	0	0	0	0	0	0	0	1.71504	1.76073	0	0	0	0	0	0	0	0	0	0	1.4385	0	0	0	0	0	0	0	0
L1ME3F_3end	0	0	0	0	0	0	0	0	0	0	0	0	0	0	0	0	0	0	0	0	0	0	0	0	0	0	0	0	0	0	0	0	0	0	0	0	0	0	0	0	0	0	0	0	0	0	0	0	0
UCON70	0	0	0	0	0	0	0	0	0	0	0	0	0	0	0	0	0	0	0	0	0	0	0	0	0	0	0	0	0	0	0	0	0	0	0	0	0	0	0	0	0	0	0	0	0	0	0	0	0
LTR40A1	0	0	0	0	0	0	0	0	0	0	0	0	0	0	0	0	0	0	0	0	0	0	0	0	0	0	0	0	0	0	0	0	0	0	0	0	0	0	0	0	0	0	0	0	0	0	0	0	0
MER50	0	0	0	0	0	1.75068	0	0	1.89804	0	0	0	0	0	0	0	0	0	0	0	0	0	0	0	0	0	0	0	0	0	0	0	0	0	0	0	0	0	0	0	0	0	0	0	0	0	1.02924	0	0
LTR34	0	0	0	0	0	0	0	0	0	0	0	0	0	0	0	0	0	0	0	0	0	0	0	0	0	0	0	0	0	0	0	0	0	0	0	0	0	0	0	0	0	0	0	0	0	0	0	0	0
LTR48	0	0	0	0	0	0	0	0	0	0	0	0	0	0	0	0	0	0	0	0	0	0	0	0	0	0	0	0	0	0	0	0	0	0	0	0	0	0	0	0	0	0	0	0	0	0	0	0	0
LTR39	0	0	0	0	0	0	0	0	0	0	0	0	0	0	0	0	0	0	0	3.05761	0	0	0	0	0	0	0	0	0	0	0	0	0	0	0	0	0	0	0	0	0	0	0.579077	0	0	0	0	0	0
MLT1J-int	0	0	0	0	0	0	0	0	0	0	0	0	0	0	0	0	0	0	0	0	0	0	0	0	0	0	0	0	0	0	0	0	0	0	0	0	0	0	0	0	0	0	0	0	0	0	0	0	0
MER20	0	0	0	0	0	0	0	0	0	0	0	0	0	0	0	0	0	0	0	0	0	0	0	0	0	0	0	0	0	0	0	0	0	0	0	0	0	0	0	0	0	0	0	0	0	0	0	0	0
LTR16E1	0	0	0	0	0	0	0	0	0	0	0	0	0	0	0	0	0	0	0	0	0	0	0	0	0	0	0	0	0	0	0	0	0	0	0	0	0	0	0	0	0	0	0	0	0	0	0	0	0
LTR38B	0	0	0	0	0	0	0	0	0	0	0	1.99701	0	0	0	0	0	0	0	0	0	0	0	0	0	0	0	0	0	0	0	0	0	0	0	0	1.4903	0	0	0	0	0	0	0	0	0	0	0	0
L5	0	0	0	0	0	0	0	0	0	0	0	0	0	0	0	0	0	0	0	0	0	0	0	0	0	0	0	0	0	0	0	0	0	0	0	0	0	0	0	0	0	0	0	0	0	0	0	0	0
L1P4b_5end	0	0	0	0	0	0	0	0	0	0	0	0	0	0	0	0	0	0	0	0	0	0	0	0	0	0	0	0	0	0	0	0	0	0	0	0	0	0	0	0	0	0	0	0	0	0	0	0	0
MER69A	0	0	0	0	0	0	0	0	0	0	0	0	0	0	0	0	0	0	0	0	0	0	0	0	0	0	0	0	0	0	0	0	0	0	0	0	0	0	0	0	0	0	0	0	0	0	0	0	0
Zaphod3	0	0	0	0	0	0	0	0	0	0	0	0	0	0	0	0	0	0	0	0	0	0	0	0	0	0	0	0	0	0	0	0	0	0	0	0	0	0	0	0	0	0	0	0	0	0	0	0	0
LTR47A2	0	0	0	0	0	0	0	0	0	0	0	0	0	0	0	0	0	0	0	0	0	0	0	0	0	0	0	0	0	0	0	0	0	0	0	0	0	0	0	0	0	0	0	0	0	0	0	0	0
MER83AI	0	0	0	0	0	0	0	0	0	0	0	0	0	0	0	0	0	0	0	0	0	0	0	0	0	0	0	0	0	0	0	0	0	0	0	0	0	0	0	0	0	0	0.579077	0	0	0	0	0	0
MER61B	0	0	0	0	0	0	0	0	0	0	0	0	0	0	0	0	0	0	0	0	0	0	0	0	0	0	0	0	0	0	0	0	0	0	0	0	0	0	0	0	0	0	0	0	0	0	0	0	0
[truncated: 37 more columns]
