# Supplementary material for: Exploratory analysis of L1 retrotransposons expression in autism﻿
Source: Mol Autism. 2023 Jun 28;14:22. doi: 10.1186/s13229-023-00554-5 (PMC10303858; doi:10.1186/s13229-023-00554-5)
Supplement: Supplementary file 3 — Additional file 3: Table S8. Velmeshev expressed FL L1. Table S9. Deneault expressed FL L1. Table S10. DE L1 statistics. [file 13229_2023_554_MOESM3_ESM.xls]

## Sheet: Table S8. Velmeshev expressed FL L1
Chr	Start	End	Subfamily:Family:Class	Strand	Genomic_localization	L1Base_FlnI-L1	L1Base_ORF2-L1	L1Base_FLI-L1
chr1	68553278	68559388	L1PA6:L1:LINE	-	Intronic	UID-7455	.	.
chr1	92853959	92860042	L1PA7:L1:LINE	+	Intronic	UID-7105	.	.
chr1	116594534	116600673	L1PA3:L1:LINE	+	Intronic	UID-6767,UID-6821	.	.
chr1	121143307	121149329	L1PA3:L1:LINE	+	Intronic	UID-6709	.	.
chr1	149923964	149930070	L1PA5:L1:LINE	-	Intronic	UID-7067	.	.
chr1	211127241	211133387	L1PA6:L1:LINE	-	Intronic	UID-7420	.	.
chr1	220814954	220821404	L1PA10:L1:LINE	+	Intronic	UID-6978	.	.
chr1	237238564	237244593	L1HS:L1:LINE	+	Intronic	UID-6682	.	.
chr1	237983521	237989950	L1PA7:L1:LINE	+	Intronic	UID-7137	.	.
chr10	10692820	10698847	L1PA2:L1:LINE	+	Intergenic	UID-4091	.	.
chr10	49580263	49585413	L1PA7:L1:LINE	+	Intronic	UID-3995	.	.
chr10	93263020	93269044	L1PA2:L1:LINE	+	Intronic	UID-4093	.	.
chr10	96865055	96871181	L1PA6:L1:LINE	-	Intronic	UID-4127	.	.
chr10	102166087	102172241	L1PA4:L1:LINE	+	Intronic	UID-3819,UID-3855	.	.
chr10	118692681	118699122	L1PA7:L1:LINE	-	Intronic	UID-3973	.	.
chr11	14799221	14805319	L1PA5:L1:LINE	+	Intronic	UID-11298	.	.
chr11	40866705	40873141	L1PA7:L1:LINE	-	Intronic	UID-11335	.	.
chr11	83223566	83229707	L1PA4:L1:LINE	-	Intronic	UID-11167,UID-11224	.	.
chr11	113094669	113100816	L1PA5:L1:LINE	+	Intronic	UID-11300	.	.
chr11	132190054	132196077	L1PA4:L1:LINE	+	Intronic	UID-11187	.	.
chr11	132626675	132633167	L1PA7:L1:LINE	-	Intronic	UID-11376	.	.
chr12	4781112	4787459	L1PA7:L1:LINE	+	Intronic	UID-5616	.	.
chr12	8453664	8459778	L1PA4:L1:LINE	-	Intronic	UID-5412	.	.
chr12	46583731	46589869	L1PA6:L1:LINE	-	Intronic	UID-5806	.	.
chr12	62501773	62508228	L1PA7:L1:LINE	-	Intronic	UID-5626	.	.
chr12	78047744	78053902	L1PA3:L1:LINE	+	Intronic	UID-5336	.	.
chr13	36582366	36588374	L1PA2:L1:LINE	-	Intronic	UID-2508,UID-2482	.	.
chr13	49039691	49045702	L1HS:L1:LINE	+	Intronic	UID-2215	.	.
chr14	32929548	32935960	L1PA8:L1:LINE	+	Intronic	UID-6239	.	.
chr14	67169341	67174507	L1PA8A:L1:LINE	+	Intronic	UID-6196,UID-6198	.	.
chr15	20616749	20622251	L1PA4:L1:LINE	-	Intronic	UID-11831	.	.
chr15	25500760	25506894	L1PA5:L1:LINE	+	Intronic	UID-11877	.	.
chr15	28399917	28406027	L1PA5:L1:LINE	-	Intronic	UID-11872	.	.
chr15	31919293	31925475	L1PA4:L1:LINE	-	Intronic	UID-11881,UID-11832	.	.
chr15	63909208	63914241	L1PA4:L1:LINE	-	Intronic	UID-11833	.	.
chr17	49973441	49978975	L1PA15:L1:LINE	-	Intronic	UID-10086	.	.
chr17	52590562	52596690	L1PA8A:L1:LINE	-	Intergenic	UID-10108	.	.
chr17	59187590	59193599	L1PA2:L1:LINE	+	Intronic	UID-10095,UID-10106	.	.
chr18	3695243	3700586	L1PA7:L1:LINE	-	Intronic	UID-6397	.	.
chr18	60573525	60579547	L1HS:L1:LINE	+	Intronic	UID-6266	.	.
chr19	30043256	30048324	L1PA7:L1:LINE	+	Intronic	UID-42	.	.
chr19	40543822	40549961	L1PA4:L1:LINE	-	Intronic	UID-30	.	.
chr19	44473800	44478910	L1PA11:L1:LINE	+	Intronic	UID-62	.	.
chr2	24318027	24324128	L1PA6:L1:LINE	+	Intronic	UID-5112	.	.
chr2	40459740	40465767	L1PA2:L1:LINE	-	Intronic	UID-5018	.	.
chr2	73948522	73954676	L1PA3:L1:LINE	+	Intergenic	UID-4374,UID-4277	.	.
chr2	142199998	142206420	L1PA7:L1:LINE	-	Intronic	UID-4740	.	.
chr2	149138172	149143692	L1PA4:L1:LINE	+	Intronic	UID-4476	.	.
chr2	197386208	197392224	L1PA2:L1:LINE	-	Intronic	UID-4977	.	.
chr2	198882661	198889133	L1PA7:L1:LINE	+	Intronic	UID-4682	.	.
chr2	210352719	210359164	L1PA7:L1:LINE	+	Intronic	UID-4744	.	.
chr22	22631182	22637196	L1PA3:L1:LINE	-	Intergenic	UID-11699	.	.
chr3	15433014	15439121	L1PA4:L1:LINE	-	Intronic	UID-7719	.	.
chr3	21596708	21603100	L1PA7:L1:LINE	-	Intronic	UID-8042	.	.
chr3	43106266	43112282	L1PA2:L1:LINE	+	Intergenic	UID-8305,UID-8387	.	.
chr3	51236479	51242602	L1PA3:L1:LINE	+	Intronic	UID-7611,UID-7695	.	.
chr3	85202221	85208004	L1PA3:L1:LINE	+	Intronic	UID-7633	.	.
chr3	85339080	85345090	L1PA2:L1:LINE	+	Intronic	UID-8336	.	.
chr3	108374358	108380495	L1PA4:L1:LINE	+	Intronic	UID-7787	.	.
chr3	115922232	115928273	L1PA2:L1:LINE	-	Intronic	UID-8346,UID-8386	.	.
chr3	118720317	118726337	L1PA2:L1:LINE	-	Intronic	UID-8302	.	.
chr3	120886334	120892170	L1PA7:L1:LINE	+	Intronic	UID-8049,UID-8143	.	.
chr3	125568653	125574805	L1PA4:L1:LINE	+	Intronic	UID-7732	.	.
chr3	150959560	150965560	L1PA2:L1:LINE	+	Intronic	UID-8354	.	.
chr3	159140855	159146997	L1PA3:L1:LINE	+	Intronic	UID-7658	.	.
chr3	159208911	159215050	L1PA4:L1:LINE	+	Intronic	UID-7726	.	.
chr4	21771611	21778019	L1PA8A:L1:LINE	-	Intronic	UID-9545	.	.
chr4	23525004	23532157	L1PA14:L1:LINE	+	Intergenic	UID-9751	.	.
chr4	86991543	86997572	L1PA2:L1:LINE	-	Intronic	UID-9442	.	.
chr4	87108935	87115354	L1PA7:L1:LINE	-	Intronic	UID-9162	.	.
chr4	88404240	88410700	L1PA7:L1:LINE	-	Intronic	UID-9177	.	.
chr4	144672901	144679319	L1PA7:L1:LINE	+	Intronic	UID-9150	.	.
chr5	88089473	88095205	L1PA7:L1:LINE	-	Intronic	UID-3164	.	.
chr5	90090501	90096897	L1PA7:L1:LINE	+	Intronic	UID-3093	.	.
chr5	129343000	129348122	L1PA15:L1:LINE	+	Intronic	UID-3271	.	.
chr5	136753492	136759608	L1PA4:L1:LINE	-	Intronic	UID-2835	.	.
chr5	138341143	138347175	L1PA2:L1:LINE	-	Intronic	.	.	UID-86
chr5	139895099	139900527	L1PA3:L1:LINE	+	Intronic	UID-2700	.	.
chr6	80287373	80293483	L1PA6:L1:LINE	+	Intergenic	UID-10886	.	.
chr7	69662314	69668343	L1HS:L1:LINE	+	Intronic	UID-12041	.	.
chr7	78859110	78865127	L1PA2:L1:LINE	-	Intronic	UID-12534	.	.
chr7	92971276	92977292	L1PA3:L1:LINE	+	Intronic	UID-12098	.	.
chr8	4426645	4432101	L1PA7:L1:LINE	-	Intronic	UID-13078,UID-13106	.	.
chr8	73968584	73974141	L1PA6:L1:LINE	+	Intronic	UID-13349	.	.
chr8	89586322	89592459	L1PA4:L1:LINE	+	Intronic	UID-12850	.	.
chr8	91057493	91063412	L1PA5:L1:LINE	+	Intronic	UID-13003	.	.
chr8	107572952	107579352	L1PA7:L1:LINE	+	Intronic	UID-13090	.	.
chr9	8324107	8330317	L1PA7:L1:LINE	-	Intronic	UID-1980	.	.
chr9	19536198	19542228	L1PA2:L1:LINE	-	Intronic	.	.	UID-123
chr9	19762111	19767759	L1PA7:L1:LINE	-	Intronic	UID-1962	.	.
chr9	66478267	66484289	L1PA6:L1:LINE	-	Intergenic	UID-2149	.	.
chr9	72049710	72055847	L1PA4:L1:LINE	-	Intronic	UID-1822	.	.
chr9	115750430	115756749	L1PA10:L1:LINE	-	Intronic	UID-1884	.	.
chrX	11940621	11946326	L1PA13:L1:LINE	+	Intronic	.	.	.
chrX	73253778	73259910	L1PA5:L1:LINE	-	Intronic	UID-817	.	.
chrX	73260445	73266814	L1PA7:L1:LINE	-	Intronic	UID-933,UID-817	.	.
chrX	73291824	73297937	L1PA8:L1:LINE	-	Intronic	UID-1658,UID-1626	.	.
chrX	91274767	91281191	L1PA13:L1:LINE	+	Intronic	UID-1077	.	.
chrX	154583984	154589205	L1PA13:L1:LINE	+	Intergenic	UID-1071	.	.
chrX	154711018	154716239	L1PA13:L1:LINE	-	Intronic	UID-1072	.	.

## Sheet: Table S9. Deneault expressed FL L1
Chr	Start	End	Subfamily:Family:Class	Strand	Genomic_localization	L1Base_FlnI-L1	L1Base_ORF2-L1	L1Base_FLI-L1
chr1	43580198	43586187	L1PA2:L1:LINE	-	Exonic	UID-7366	.	.
chr1	92853959	92860042	L1PA7:L1:LINE	+	Intronic	UID-7105	.	.
chr1	100665158	100671644	L1PA7:L1:LINE	+	Intronic	UID-7097	.	.
chr1	117517360	117523487	L1PA5:L1:LINE	+	Intronic	UID-6924	.	.
chr1	119563254	119569271	L1PA3:L1:LINE	+	Intergenic	UID-6774	.	.
chr1	121143307	121149329	L1PA3:L1:LINE	+	Intronic	UID-6709	.	.
chr1	121316087	121322219	L1PA3:L1:LINE	+	Intronic	UID-6710	.	.
chr1	143125606	143131754	L1PA2:L1:LINE	-	Intronic	.	.	.
chr1	149923964	149930070	L1PA5:L1:LINE	-	Intronic	UID-7067	.	.
chr1	171519607	171525696	L1PA6:L1:LINE	-	Intronic	UID-7452	.	.
chr1	172560414	172566554	L1PA5:L1:LINE	-	Intronic	UID-7072	.	.
chr1	180835947	180841979	L1HS:L1:LINE	-	Intronic	.	.	UID-101
chr1	220814954	220821404	L1PA10:L1:LINE	+	Intronic	UID-6978	.	.
chr10	17759876	17764976	L1PA3:L1:LINE	-	Intergenic	UID-3731	.	.
chr10	33201104	33207283	L1PA5:L1:LINE	+	Exonic	UID-3940	.	.
chr10	55253766	55259783	L1PA3:L1:LINE	-	Intergenic	UID-3774	.	.
chr10	86039723	86045762	L1PA2:L1:LINE	+	Exonic	UID-4087	.	.
chr10	96865055	96871181	L1PA6:L1:LINE	-	Intronic	UID-4127	.	.
chr10	101400324	101406444	L1PA5:L1:LINE	-	Intergenic	UID-3907	.	.
chr10	102166087	102172241	L1PA4:L1:LINE	+	Intronic	UID-3855,UID-3819	.	.
chr10	118692681	118699122	L1PA7:L1:LINE	-	Intronic	UID-3973	.	.
chr11	2655404	2661585	L1PA5:L1:LINE	-	Exonic	UID-11319	.	.
chr11	3514186	3520281	L1PA4:L1:LINE	-	Intronic	UID-11210	.	.
chr11	7679379	7685402	L1PA2:L1:LINE	-	Intergenic	UID-11535	.	.
chr11	11906779	11912696	L1PA10:L1:LINE	+	Intronic	UID-11279	.	.
chr11	14616306	14622422	L1PA6:L1:LINE	-	Intronic	UID-11601	.	.
chr11	43367651	43373668	L1PA2:L1:LINE	-	Intronic	UID-11508	.	.
chr11	58638766	58644895	L1PA4:L1:LINE	-	Intronic	UID-11228,UID-11148	.	.
chr11	77037749	77042841	L1PA4:L1:LINE	+	Intronic	UID-11153	.	.
chr11	82977176	82983297	L1PA6:L1:LINE	+	Intronic	UID-11587	.	.
chr11	95169380	95175410	L1HS:L1:LINE	+	Intergenic	.	.	UID-12
chr11	96138784	96144829	L1PA2:L1:LINE	-	Intronic	UID-11509	.	.
chr11	102239897	102245923	L1PA2:L1:LINE	-	Intronic	UID-11549	.	.
chr11	108227658	108233694	L1PA2:L1:LINE	+	Intronic	UID-11553	.	.
chr11	113094669	113100816	L1PA5:L1:LINE	+	Intronic	UID-11300	.	.
chr12	4618061	4624067	L1PA2:L1:LINE	+	Intronic	UID-5731	.	.
chr12	4781112	4787459	L1PA7:L1:LINE	+	Intronic	UID-5616	.	.
chr12	5225592	5231594	L1PA2:L1:LINE	-	Intergenic	UID-5738	.	.
chr12	29475994	29481840	L1PA4:L1:LINE	+	Intronic	UID-5416	.	.
chr12	46583731	46589869	L1PA6:L1:LINE	-	Intronic	UID-5806	.	.
chr12	48068016	48073191	L1PA6:L1:LINE	+	Exonic	UID-5777	.	.
chr12	79433401	79439425	L1PA2:L1:LINE	-	Exonic	UID-5733	.	.
chr12	96709720	96715749	L1PA2:L1:LINE	+	Intronic	UID-5735	.	.
chr12	105401334	105407760	L1PA7:L1:LINE	-	Intronic	UID-5614	.	.
chr13	41438707	41444734	L1PA3:L1:LINE	-	Intronic	UID-2260	.	.
chr13	49039691	49045702	L1HS:L1:LINE	+	Intronic	UID-2215	.	.
chr13	53289490	53295879	L1PA7:L1:LINE	-	Intronic	UID-2386	.	.
chr13	77773162	77779196	L1PA3:L1:LINE	+	Intronic	UID-2259	.	.
chr13	111321942	111328064	L1PA5:L1:LINE	+	Intronic	UID-2359	.	.
chr14	20748206	20754353	L1PA4:L1:LINE	+	Intronic	UID-5947	.	.
chr14	41418121	41424139	L1PA3:L1:LINE	-	Exonic	UID-5906	.	.
chr14	55414793	55420840	L1PA5:L1:LINE	+	Intronic	UID-6043	.	.
chr14	71545567	71552023	L1PA7:L1:LINE	-	Intronic	UID-6071	.	.
chr14	88922077	88928190	L1PA4:L1:LINE	-	Intronic	UID-5965	.	.
chr15	25500760	25506894	L1PA5:L1:LINE	+	Intronic	UID-11877	.	.
chr15	28399917	28406027	L1PA5:L1:LINE	-	Intronic	UID-11872	.	.
chr15	56426816	56432826	L1PA2:L1:LINE	-	Intronic	UID-11965	.	.
chr15	63909208	63914241	L1PA4:L1:LINE	-	Intronic	UID-11833	.	.
chr15	81960854	81966845	L1PA2:L1:LINE	-	Intronic	UID-11978	.	.
chr15	82090271	82096304	L1PA2:L1:LINE	+	Intronic	UID-11981	.	.
chr15	82163008	82169040	L1PA2:L1:LINE	+	Intronic	UID-11982	.	.
chr15	82287507	82293537	L1PA2:L1:LINE	+	Intronic	UID-11959	.	.
chr15	90177549	90183532	L1PA3:L1:LINE	+	Intronic	UID-11779	.	.
chr15	97975923	97982079	L1PA3:L1:LINE	+	Intronic	UID-11773	.	.
chr15	102166653	102172678	L1PA2:L1:LINE	+	Intronic	UID-11968	.	.
chr16	18832575	18838378	L1HS:L1:LINE	-	Intronic	.	.	UID-20
chr16	50377250	50383321	L1PA5:L1:LINE	+	Intronic	UID-6606	.	.
chr16	82172856	82178863	L1PA2:L1:LINE	+	Intronic	UID-6649	.	.
chr17	58958801	58964835	L1PA2:L1:LINE	-	Intronic	UID-10094	.	.
chr18	53382715	53388760	L1PA2:L1:LINE	-	Intronic	UID-6444	.	.
chr18	60573525	60579547	L1HS:L1:LINE	+	Intronic	UID-6266	.	.
chr18	75127932	75133958	L1PA3:L1:LINE	-	Intronic	UID-6269	.	.
chr18	75289711	75295821	L1PA6:L1:LINE	+	Intergenic	UID-6483,UID-6499	.	.
chr19	12017069	12022645	L1PA5:L1:LINE	+	Intronic	UID-50	.	.
chr19	12115626	12121630	L1PA3:L1:LINE	-	Intronic	UID-18	.	.
chr19	20990530	20996633	L1PA3:L1:LINE	+	Intronic	UID-17	.	.
chr19	28186346	28192495	L1PA4:L1:LINE	-	Intronic	UID-22	.	.
chr19	40543822	40549961	L1PA4:L1:LINE	-	Intronic	UID-30	.	.
chr19	44473800	44478910	L1PA11:L1:LINE	+	Intronic	UID-62	.	.
chr2	24318027	24324128	L1PA6:L1:LINE	+	Intronic	UID-5112	.	.
chr2	71638604	71644631	L1HS:L1:LINE	-	Intronic	UID-4223	.	.
chr2	73948522	73954676	L1PA3:L1:LINE	+	Intergenic	UID-4277,UID-4374	.	.
chr2	95758488	95764597	L1PA6:L1:LINE	+	Intronic	UID-5158	.	.
chr2	118380829	118386852	L1PA3:L1:LINE	+	Intergenic	UID-4259	.	.
chr2	118681259	118686848	L1PA4:L1:LINE	+	Intronic	UID-4415,UID-4489	.	.
chr2	170105133	170111166	L1HS:L1:LINE	+	Intronic	UID-4222	.	.
chr2	186284161	186290189	L1PA2:L1:LINE	-	Intronic	UID-4952	.	.
chr2	197770311	197776343	L1HS:L1:LINE	+	Intronic	.	.	UID-49
chr20	8575748	8581774	L1PA2:L1:LINE	-	Intronic	UID-217	.	.
chr20	33659086	33665195	L1PA5:L1:LINE	-	Intronic	UID-164	.	.
chr20	44100759	44107254	L1PA13:L1:LINE	-	Intronic	UID-187	.	.
chr20	52072101	52078105	L1PA3:L1:LINE	-	Intronic	UID-92	.	.
chr20	52120390	52126413	L1PA2:L1:LINE	+	Exonic	UID-208	.	.
chr21	35297926	35303910	L1PA2:L1:LINE	-	Exonic	UID-3680,UID-3674	.	.
chr22	22631182	22637196	L1PA3:L1:LINE	-	Intergenic	UID-11699	.	.
chr3	15433014	15439121	L1PA4:L1:LINE	-	Intronic	UID-7719	.	.
chr3	27857474	27863474	L1PA7:L1:LINE	-	Intronic	UID-8122	.	.
chr3	43607314	43613339	L1PA2:L1:LINE	+	Exonic	UID-8306	.	.
chr3	51681874	51687951	L1PA6:L1:LINE	+	Intronic	UID-7951	.	.
chr3	58827880	58833905	L1PA2:L1:LINE	+	Intronic	UID-8338	.	.
chr3	108374358	108380495	L1PA4:L1:LINE	+	Intronic	UID-7787	.	.
chr3	134971056	134977072	L1PA2:L1:LINE	-	Intronic	UID-8342	.	.
chr3	154951845	154958485	L1PA15:L1:LINE	-	Intergenic	UID-8272	.	.
chr4	159638	165778	L1PA4:L1:LINE	-	Intronic	UID-8859	.	.
chr4	20740248	20746401	L1PA5:L1:LINE	+	Intronic	UID-9094	.	.
chr4	21771611	21778019	L1PA8A:L1:LINE	-	Intronic	UID-9545	.	.
chr4	42043774	42050256	L1PA7:L1:LINE	+	Intronic	UID-9246	.	.
chr4	57197420	57203548	L1PA3:L1:LINE	-	Intergenic	UID-8723	.	.
chr4	62609439	62615587	L1PA3:L1:LINE	+	Intronic	UID-8627	.	.
chr4	62620336	62626523	L1PA4:L1:LINE	-	Intronic	UID-8787	.	.
chr4	62805645	62811680	L1HS:L1:LINE	-	Intronic	UID-8593	.	.
chr4	69285971	69292051	L1PA6:L1:LINE	+	Intergenic	UID-9630	.	.
chr4	71919553	71925574	L1PA3:L1:LINE	-	Intergenic	UID-8691	.	.
chr4	87645970	87652087	L1PA6:L1:LINE	-	Intronic	UID-9595	.	.
chr4	91596877	91602908	L1HS:L1:LINE	-	Intronic	.	.	UID-26
chr4	104171422	104177447	L1PA2:L1:LINE	-	Intronic	UID-9419	.	.
chr4	128638142	128644524	L1PA10:L1:LINE	-	Intronic	UID-8987	.	.
chr4	151192064	151198580	L1PA7:L1:LINE	+	Intronic	UID-9149	.	.
chr4	167664640	167670800	L1PA5:L1:LINE	+	Intronic	UID-9078	.	.
chr5	74002130	74008268	L1PA3:L1:LINE	+	Intronic	UID-2638	.	.
chr5	77414039	77420179	L1PA4:L1:LINE	+	Intronic	UID-2863	.	.
chr5	77748008	77754033	L1PA2:L1:LINE	-	Intronic	UID-3392	.	.
chr5	82753618	82759636	L1PA2:L1:LINE	-	Intergenic	UID-3339	.	.
chr5	139831619	139837446	L1PA5:L1:LINE	+	Intronic	UID-3028	.	.
chr5	150122399	150128512	L1PA3:L1:LINE	+	Intronic	UID-2639	.	.
chr6	8770704	8776745	L1PA2:L1:LINE	-	Intronic	UID-10787,UID-10835	.	.
chr6	18228620	18234510	L1PA5:L1:LINE	+	Intronic	UID-10490,UID-10554	.	.
chr6	76609458	76615462	L1PA3:L1:LINE	-	Intronic	UID-10221	.	.
chr6	79681232	79687246	L1PA3:L1:LINE	+	Intronic	UID-10193	.	.
chr6	80287373	80293483	L1PA6:L1:LINE	+	Intergenic	UID-10886	.	.
chr6	91271827	91277941	L1PA5:L1:LINE	+	Intronic	UID-10544	.	.
chr6	98242519	98248408	L1PA4:L1:LINE	+	Intronic	UID-10333	.	.
chr6	116959859	116965997	L1PA3:L1:LINE	+	Intronic	UID-10227,UID-10278	.	.
chr6	144172713	144178208	L1PA7:L1:LINE	-	Exonic	UID-10594	.	.
chr7	12536837	12542864	L1PA3:L1:LINE	+	Intronic	UID-12107	.	.
chr7	17846287	17852748	L1PA7:L1:LINE	+	Intronic	UID-12369	.	.
chr7	39047127	39053152	L1PA2:L1:LINE	-	Exonic	UID-12556	.	.
chr7	86669072	86675084	L1PA2:L1:LINE	+	Intronic	UID-12559	.	.
chr7	91813070	91819192	L1PA3:L1:LINE	-	Intronic	UID-12100	.	.
chr7	92971276	92977292	L1PA3:L1:LINE	+	Intronic	UID-12098	.	.
chr7	131000000	131006360	L1PA8:L1:LINE	+	Intronic	UID-12669	.	.
chr7	138215994	138222113	L1PA5:L1:LINE	-	Intronic	UID-12319	.	.
chr8	11672377	11678511	L1PA6:L1:LINE	-	Intronic	UID-13330	.	.
chr8	43038791	43044885	L1PA5:L1:LINE	-	Intronic	UID-12985	.	.
chr8	63885234	63891726	L1PA7:L1:LINE	-	Exonic	UID-13057	.	.
chr8	70755535	70761658	L1PA5:L1:LINE	+	Intronic	UID-13032	.	.
chr8	73968584	73974141	L1PA6:L1:LINE	+	Intronic	UID-13349	.	.
chr8	91057493	91063412	L1PA5:L1:LINE	+	Intronic	UID-13003	.	.
chr8	103329168	103335319	L1PA3:L1:LINE	+	Intronic	UID-12811,UID-12772	.	.
chr9	8324107	8330317	L1PA7:L1:LINE	-	Intronic	UID-1980	.	.
chr9	42690271	42696344	L1PA3:L1:LINE	-	Intronic	.	.	.
chr9	66478267	66484289	L1PA6:L1:LINE	-	Intergenic	UID-2149	.	.
chr9	70199709	70205784	L1PA3:L1:LINE	+	Intronic	UID-1780	.	.
chr9	70450620	70456693	L1PA3:L1:LINE	+	Intronic	.	.	.
chr9	72049710	72055847	L1PA4:L1:LINE	-	Exonic	UID-1822	.	.
chr9	89656797	89662815	L1PA3:L1:LINE	+	Exonic	UID-1785	.	.
chr9	94976690	94982694	L1PA2:L1:LINE	+	Intronic	UID-1741,UID-2114	.	.
chr9	96875817	96881847	L1HS:L1:LINE	-	Intronic	UID-1716	.	.
chr9	115750430	115756749	L1PA10:L1:LINE	-	Intronic	UID-1884	.	.
chrUn_gl000211	11314	17387	L1PA3:L1:LINE	+	Intergenic	.	.	.
chrUn_gl000214	39518	45655	L1PA3:L1:LINE	-	Intergenic	.	.	.
chrUn_gl000224	110990	117087	L1PA3:L1:LINE	-	Intergenic	.	.	.
chrX	11725368	11731399	L1HS:L1:LINE	+	Intronic	.	.	UID-50
chrX	18123638	18129028	L1PA2:L1:LINE	+	Intergenic	UID-1421,UID-1377	UID-35	.
chrX	67744363	67750771	L1PA7:L1:LINE	-	Intronic	UID-960	.	.
chrX	73253778	73259910	L1PA5:L1:LINE	-	Intronic	UID-817	.	.
chrX	73260445	73266814	L1PA7:L1:LINE	-	Intronic	UID-817,UID-933	.	.
chrX	73291824	73297937	L1PA8:L1:LINE	-	Intronic	UID-1626,UID-1658	.	.
chrX	125319201	125325235	L1PA2:L1:LINE	-	Intergenic	UID-1350	.	.
chrX	128374838	128380974	L1PA4:L1:LINE	+	Intronic	UID-592	.	.
chrX	128486184	128491941	L1PA5:L1:LINE	+	Intergenic	UID-871	.	.
chrX	130712654	130718709	L1PA2:L1:LINE	+	Intronic	UID-1401	.	.
chrX	154583984	154589205	L1PA13:L1:LINE	+	Intergenic	UID-1071	.	.
chrX	154711018	154716239	L1PA13:L1:LINE	-	Exonic	UID-1072	.	.
chrY	14959405	14965588	L1PA6:L1:LINE	-	Intronic	.	.	.

## Sheet: Table S10. DE L1 statistics
L1_ID	Sample	Tissue	Group	average_norm_expression	log2FoldChange	Zscore
chr1|116594534|116600673|L1PA3:L1:LINE|40|+	SRR9292617	Ctrl	ACC	297.491	1.29424	4.3049
chr1|116594534|116600673|L1PA3:L1:LINE|40|+	SRR9292602	ASD	ACC	297.491	1.60372	3.258
chr1|121143307|121149329|L1PA3:L1:LINE|23|+	SRR9292620	ASD	ACC	579.946	1.13403	4.73692
chr1|121143307|121149329|L1PA3:L1:LINE|23|+	SRR9292607	ASD	ACC	579.946	1.01973	4.07409
chr1|121143307|121149329|L1PA3:L1:LINE|23|+	SRR9292614	ASD	ACC	579.946	0.982109	3.86716
chr1|121143307|121149329|L1PA3:L1:LINE|23|+	SRR9292593	Ctrl	ACC	579.946	-1.0258	-3.05346
chr1|149923964|149930070|L1PA5:L1:LINE|59|-	SRR9292617	Ctrl	ACC	254.539	1.32869	4.59959
chr1|211127241|211133387|L1PA6:L1:LINE|73|-	SRR9292620	ASD	ACC	212.253	2.50569	8.96867
chr1|211127241|211133387|L1PA6:L1:LINE|73|-	SRR9292621	ASD	ACC	212.253	2.09382	6.26531
chr1|211127241|211133387|L1PA6:L1:LINE|73|-	SRR9292596	ASD	ACC	212.253	1.65388	4.11478
chr1|211127241|211133387|L1PA6:L1:LINE|73|-	SRR9292614	ASD	ACC	212.253	1.60374	3.90873
chr1|220814954|220821404|L1PA10:L1:LINE|100|+	SRR9292620	ASD	ACC	319.632	1.58821	6.46995
chr1|220814954|220821404|L1PA10:L1:LINE|100|+	SRR9292614	ASD	ACC	319.632	1.09123	3.645
chr1|220814954|220821404|L1PA10:L1:LINE|100|+	SRR9292611	Ctrl	ACC	319.632	-1.40654	-3.02383
chr1|237238564|237244593|L1HS:L1:LINE|6|+	SRR9292620	ASD	ACC	169.991	1.87346	3.99324
chr1|237238564|237244593|L1HS:L1:LINE|6|+	SRR9292621	ASD	ACC	169.991	1.78607	3.67041
chr1|237238564|237244593|L1HS:L1:LINE|6|+	SRR9292599	Ctrl	ACC	169.991	1.23143	3.06249
chr1|237983521|237989950|L1PA7:L1:LINE|92|+	SRR9292593	Ctrl	ACC	374.823	0.708819	6.32044
chr10|10692820|10698847|L1PA2:L1:LINE|22|+	SRR9292614	ASD	ACC	206.654	2.02395	8.65091
chr10|10692820|10698847|L1PA2:L1:LINE|22|+	SRR9292620	ASD	ACC	206.654	1.93554	7.96902
chr10|10692820|10698847|L1PA2:L1:LINE|22|+	SRR9292621	ASD	ACC	206.654	1.90828	7.76709
chr10|118692681|118699122|L1PA7:L1:LINE|94|-	SRR9292617	Ctrl	ACC	648.354	1.43846	4.76736
chr10|49580263|49585413|L1PA7:L1:LINE|83|+	SRR9292621	ASD	ACC	358.72	1.77479	5.46835
chr10|49580263|49585413|L1PA7:L1:LINE|83|+	SRR9292620	ASD	ACC	358.72	1.64766	4.81667
chr10|49580263|49585413|L1PA7:L1:LINE|83|+	SRR9292614	ASD	ACC	358.72	1.36322	3.55073
chr10|49580263|49585413|L1PA7:L1:LINE|83|+	SRR9292622	Ctrl	ACC	358.72	0.932921	3.16484
chr10|96865055|96871181|L1PA6:L1:LINE|78|-	SRR9292614	ASD	ACC	215.997	1.32276	3.91367
chr10|96865055|96871181|L1PA6:L1:LINE|78|-	SRR9292620	ASD	ACC	215.997	1.14057	3.14013
chr11|113094669|113100816|L1PA5:L1:LINE|55|+	SRR9292620	ASD	ACC	1158.39	1.28654	5.25516
chr11|132190054|132196077|L1PA4:L1:LINE|30|+	SRR9292620	ASD	ACC	481.991	1.73863	8.38664
chr11|132190054|132196077|L1PA4:L1:LINE|30|+	SRR9292614	ASD	ACC	481.991	1.22385	4.79294
chr11|132190054|132196077|L1PA4:L1:LINE|30|+	SRR9292621	ASD	ACC	481.991	1.15064	4.37826
chr11|132626675|132633167|L1PA7:L1:LINE|94|-	SRR9292620	ASD	ACC	833.605	2.35904	7.37875
chr11|132626675|132633167|L1PA7:L1:LINE|94|-	SRR9292621	ASD	ACC	833.605	1.75042	4.22429
chr11|132626675|132633167|L1PA7:L1:LINE|94|-	SRR9292614	ASD	ACC	833.605	1.42794	3.02028
chr11|14799221|14805319|L1PA5:L1:LINE|69|+	SRR9292620	ASD	ACC	228.815	2.05833	12.6201
chr11|14799221|14805319|L1PA5:L1:LINE|69|+	SRR9292614	ASD	ACC	228.815	1.42431	6.71409
chr11|14799221|14805319|L1PA5:L1:LINE|69|+	SRR9292621	ASD	ACC	228.815	1.05534	4.29915
chr11|14799221|14805319|L1PA5:L1:LINE|69|+	SRR9292596	ASD	ACC	228.815	0.872633	3.31348
chr11|14799221|14805319|L1PA5:L1:LINE|69|+	SRR9292622	Ctrl	ACC	228.815	0.594925	3.1082
chr11|40866705|40873141|L1PA7:L1:LINE|104|-	SRR9292614	ASD	ACC	343.857	1.81549	5.06757
chr11|40866705|40873141|L1PA7:L1:LINE|104|-	SRR9292621	ASD	ACC	343.857	1.74383	4.72456
chr11|40866705|40873141|L1PA7:L1:LINE|104|-	SRR9292620	ASD	ACC	343.857	1.37333	3.19902
chr11|40866705|40873141|L1PA7:L1:LINE|104|-	SRR9292622	Ctrl	ACC	343.857	0.99666	3.00543
chr11|83223566|83229707|L1PA4:L1:LINE|54|-	SRR9292620	ASD	ACC	252.06	2.04628	7.89584
chr11|83223566|83229707|L1PA4:L1:LINE|54|-	SRR9292614	ASD	ACC	252.06	1.73839	5.8937
chr11|83223566|83229707|L1PA4:L1:LINE|54|-	SRR9292621	ASD	ACC	252.06	1.41865	4.22074
chr11|83223566|83229707|L1PA4:L1:LINE|54|-	SRR9292602	ASD	ACC	252.06	1.21406	3.32919
chr12|46583731|46589869|L1PA6:L1:LINE|83|-	SRR9292631	Ctrl	ACC	286.892	1.09867	5.17197
chr12|4781112|4787459|L1PA7:L1:LINE|89|+	SRR9292622	Ctrl	ACC	204.789	-0.462825	-3.01692
chr12|4781112|4787459|L1PA7:L1:LINE|89|+	SRR9292621	ASD	ACC	204.789	-0.895858	-3.38054
chr12|62501773|62508228|L1PA7:L1:LINE|96|-	SRR9292596	ASD	ACC	537.32	1.9743	6.04189
chr12|62501773|62508228|L1PA7:L1:LINE|96|-	SRR9292620	ASD	ACC	537.32	1.96062	5.96542
chr12|62501773|62508228|L1PA7:L1:LINE|96|-	SRR9292621	ASD	ACC	537.32	1.82255	5.23273
chr12|62501773|62508228|L1PA7:L1:LINE|96|-	SRR9292614	ASD	ACC	537.32	1.41235	3.42729
chr12|78047744|78053902|L1PA3:L1:LINE|35|+	SRR9292622	Ctrl	ACC	439.888	1.1647	8.1118
chr12|78047744|78053902|L1PA3:L1:LINE|35|+	SRR9292620	ASD	ACC	439.888	2.10719	7.06746
chr12|78047744|78053902|L1PA3:L1:LINE|35|+	SRR9292614	ASD	ACC	439.888	2.02847	6.57873
chr12|78047744|78053902|L1PA3:L1:LINE|35|+	SRR9292621	ASD	ACC	439.888	1.69413	4.77606
chr12|8453664|8459778|L1PA4:L1:LINE|60|-	SRR9292620	ASD	ACC	241.777	1.17737	4.12946
chr12|8453664|8459778|L1PA4:L1:LINE|60|-	SRR9292622	Ctrl	ACC	241.777	0.734103	3.59354
chr13|36582366|36588374|L1PA2:L1:LINE|14|-	SRR9292620	ASD	ACC	258.032	1.75859	3.90477
chr14|32929548|32935960|L1PA8:L1:LINE|114|+	SRR9292621	ASD	ACC	501.975	1.77184	5.03277
chr14|32929548|32935960|L1PA8:L1:LINE|114|+	SRR9292596	ASD	ACC	501.975	1.44492	3.58973
chr14|67169341|67174507|L1PA8A:L1:LINE|110|+	SRR9292620	ASD	ACC	230.937	2.15352	6.62138
chr14|67169341|67174507|L1PA8A:L1:LINE|110|+	SRR9292621	ASD	ACC	230.937	2.11669	6.40607
chr14|67169341|67174507|L1PA8A:L1:LINE|110|+	SRR9292596	ASD	ACC	230.937	1.40742	3.17259
chr14|67169341|67174507|L1PA8A:L1:LINE|110|+	SRR9292614	ASD	ACC	230.937	1.39066	3.11376
chr15|25500760|25506894|L1PA5:L1:LINE|65|+	SRR9292620	ASD	ACC	4531.52	1.04524	3.63471
chr15|28399917|28406027|L1PA5:L1:LINE|57|-	SRR9292622	Ctrl	ACC	258.029	-1.08193	-3.22715
chr15|31919293|31925475|L1PA4:L1:LINE|43|-	SRR9292614	ASD	ACC	230.362	1.7205	4.62987
chr15|31919293|31925475|L1PA4:L1:LINE|43|-	SRR9292620	ASD	ACC	230.362	1.67769	4.43552
chr15|31919293|31925475|L1PA4:L1:LINE|43|-	SRR9292621	ASD	ACC	230.362	1.60178	4.10477
chr15|63909208|63914241|L1PA4:L1:LINE|37|-	SRR9292624	Ctrl	ACC	820.877	-0.442765	-3.67988
chr17|49973441|49978975|L1PA15:L1:LINE|150|-	SRR9292620	ASD	ACC	265.476	1.93875	6.90632
chr17|49973441|49978975|L1PA15:L1:LINE|150|-	SRR9292622	Ctrl	ACC	265.476	1.02916	6.0832
chr17|49973441|49978975|L1PA15:L1:LINE|150|-	SRR9292621	ASD	ACC	265.476	1.62724	5.09181
chr17|49973441|49978975|L1PA15:L1:LINE|150|-	SRR9292596	ASD	ACC	265.476	1.59936	4.94772
chr17|49973441|49978975|L1PA15:L1:LINE|150|-	SRR9292614	ASD	ACC	265.476	1.57619	4.83002
chr17|52590562|52596690|L1PA8A:L1:LINE|118|-	SRR9292621	ASD	ACC	201.856	2.2578	8.90161
chr17|52590562|52596690|L1PA8A:L1:LINE|118|-	SRR9292620	ASD	ACC	201.856	1.72716	5.4379
chr17|52590562|52596690|L1PA8A:L1:LINE|118|-	SRR9292614	ASD	ACC	201.856	1.60293	4.7951
chr17|52590562|52596690|L1PA8A:L1:LINE|118|-	SRR9292622	Ctrl	ACC	201.856	0.947287	3.64735
chr17|59187590|59193599|L1PA2:L1:LINE|21|+	SRR9292620	ASD	ACC	216.279	1.70789	5.50772
chr17|59187590|59193599|L1PA2:L1:LINE|21|+	SRR9292614	ASD	ACC	216.279	1.67584	5.33329
chr17|59187590|59193599|L1PA2:L1:LINE|21|+	SRR9292621	ASD	ACC	216.279	1.50278	4.45579
chr18|3695243|3700586|L1PA7:L1:LINE|88|-	SRR9292620	ASD	ACC	405.17	1.82752	4.72883
chr18|3695243|3700586|L1PA7:L1:LINE|88|-	SRR9292614	ASD	ACC	405.17	1.63654	3.91253
chr18|3695243|3700586|L1PA7:L1:LINE|88|-	SRR9292596	ASD	ACC	405.17	1.57345	3.66576
chr18|3695243|3700586|L1PA7:L1:LINE|88|-	SRR9292621	ASD	ACC	405.17	1.38892	3.00292
chr18|60573525|60579547|L1HS:L1:LINE|5|+	SRR9292617	Ctrl	ACC	264.755	0.967144	3.53787
chr19|30043256|30048324|L1PA7:L1:LINE|82|+	SRR9292620	ASD	ACC	253.206	3.0524	17.5483
chr19|30043256|30048324|L1PA7:L1:LINE|82|+	SRR9292614	ASD	ACC	253.206	2.10013	7.90711
chr19|30043256|30048324|L1PA7:L1:LINE|82|+	SRR9292621	ASD	ACC	253.206	1.35234	3.73593
chr19|30043256|30048324|L1PA7:L1:LINE|82|+	SRR9292599	Ctrl	ACC	253.206	0.911839	3.39706
chr19|30043256|30048324|L1PA7:L1:LINE|82|+	SRR9292602	ASD	ACC	253.206	1.19842	3.11446
chr19|40543822|40549961|L1PA4:L1:LINE|38|-	SRR9292620	ASD	ACC	872.126	1.46451	5.82444
chr19|40543822|40549961|L1PA4:L1:LINE|38|-	SRR9292614	ASD	ACC	872.126	1.12234	3.89571
chr19|44473800|44478910|L1PA11:L1:LINE|109|+	SRR9292620	ASD	ACC	891.917	1.31861	7.46022
chr19|44473800|44478910|L1PA11:L1:LINE|109|+	SRR9292621	ASD	ACC	891.917	0.894686	4.28965
chr19|44473800|44478910|L1PA11:L1:LINE|109|+	SRR9292602	ASD	ACC	891.917	0.764074	3.48621
chr19|44473800|44478910|L1PA11:L1:LINE|109|+	SRR9292614	ASD	ACC	891.917	0.711166	3.1809
chr19|44473800|44478910|L1PA11:L1:LINE|109|+	SRR9292594	Ctrl	ACC	891.917	-0.745674	-3.04569
chr2|142199998|142206420|L1PA7:L1:LINE|102|-	SRR9292620	ASD	ACC	301.942	1.90631	5.58328
chr2|142199998|142206420|L1PA7:L1:LINE|102|-	SRR9292614	ASD	ACC	301.942	1.7677	4.88574
chr2|142199998|142206420|L1PA7:L1:LINE|102|-	SRR9292621	ASD	ACC	301.942	1.71997	4.66066
chr2|149138172|149143692|L1PA4:L1:LINE|45|+	SRR9292620	ASD	ACC	228.306	2.20329	9.76829
chr2|149138172|149143692|L1PA4:L1:LINE|45|+	SRR9292621	ASD	ACC	228.306	1.83296	6.94335
chr2|149138172|149143692|L1PA4:L1:LINE|45|+	SRR9292614	ASD	ACC	228.306	1.42977	4.58987
chr2|197386208|197392224|L1PA2:L1:LINE|19|-	SRR9292621	ASD	ACC	211.108	1.90221	4.53363
chr2|197386208|197392224|L1PA2:L1:LINE|19|-	SRR9292620	ASD	ACC	211.108	1.82187	4.1984
chr2|197386208|197392224|L1PA2:L1:LINE|19|-	SRR9292622	Ctrl	ACC	211.108	1.21446	3.65678
chr2|197386208|197392224|L1PA2:L1:LINE|19|-	SRR9292614	ASD	ACC	211.108	1.65075	3.54362
chr2|198882661|198889133|L1PA7:L1:LINE|89|+	SRR9292617	Ctrl	ACC	262.762	1.34875	3.8113
chr2|198882661|198889133|L1PA7:L1:LINE|89|+	SRR9292620	ASD	ACC	262.762	1.7848	3.51385
chr2|198882661|198889133|L1PA7:L1:LINE|89|+	SRR9292621	ASD	ACC	262.762	1.7351	3.34618
chr2|198882661|198889133|L1PA7:L1:LINE|89|+	SRR9292614	ASD	ACC	262.762	1.64402	3.05359
chr2|210352719|210359164|L1PA7:L1:LINE|93|+	SRR9292621	ASD	ACC	249.297	2.09382	6.97556
chr2|210352719|210359164|L1PA7:L1:LINE|93|+	SRR9292620	ASD	ACC	249.297	1.46904	3.77373
chr2|210352719|210359164|L1PA7:L1:LINE|93|+	SRR9292599	Ctrl	ACC	249.297	1.01311	3.60043
chr2|210352719|210359164|L1PA7:L1:LINE|93|+	SRR9292596	ASD	ACC	249.297	1.29023	3.08505
chr2|40459740|40465767|L1PA2:L1:LINE|27|-	SRR9292614	ASD	ACC	289.574	1.52267	4.31752
chr2|40459740|40465767|L1PA2:L1:LINE|27|-	SRR9292620	ASD	ACC	289.574	1.46157	4.0429
chr2|40459740|40465767|L1PA2:L1:LINE|27|-	SRR9292621	ASD	ACC	289.574	1.25446	3.19401
chr22|22631182|22637196|L1PA3:L1:LINE|26|-	SRR9292620	ASD	ACC	523.986	1.06176	4.15323
chr22|22631182|22637196|L1PA3:L1:LINE|26|-	SRR9292614	ASD	ACC	523.986	0.944633	3.53155
chr3|108374358|108380495|L1PA4:L1:LINE|47|+	SRR9292594	Ctrl	ACC	1017.41	0.715006	4.0492
chr3|115922232|115928273|L1PA2:L1:LINE|26|-	SRR9292620	ASD	ACC	399.959	1.79927	7.11833
chr3|115922232|115928273|L1PA2:L1:LINE|26|-	SRR9292614	ASD	ACC	399.959	1.65589	6.17341
chr3|115922232|115928273|L1PA2:L1:LINE|26|-	SRR9292621	ASD	ACC	399.959	1.34589	4.42484
chr3|118720317|118726337|L1PA2:L1:LINE|16|-	SRR9292621	ASD	ACC	271.694	1.3941	3.45645
chr3|120886334|120892170|L1PA7:L1:LINE|96|+	SRR9292596	ASD	ACC	297.378	0.974309	3.38785
chr3|125568653|125574805|L1PA4:L1:LINE|60|+	SRR9292620	ASD	ACC	251.13	1.87985	8.08803
chr3|150959560|150965560|L1PA2:L1:LINE|27|+	SRR9292620	ASD	ACC	223.479	2.20489	8.0387
chr3|150959560|150965560|L1PA2:L1:LINE|27|+	SRR9292614	ASD	ACC	223.479	1.78907	5.46819
chr3|150959560|150965560|L1PA2:L1:LINE|27|+	SRR9292621	ASD	ACC	223.479	1.4914	4.03364
chr3|159140855|159146997|L1PA3:L1:LINE|39|+	SRR9292620	ASD	ACC	625.299	2.24202	6.03222
chr3|159140855|159146997|L1PA3:L1:LINE|39|+	SRR9292599	Ctrl	ACC	625.299	1.35441	5.85777
chr3|159140855|159146997|L1PA3:L1:LINE|39|+	SRR9292621	ASD	ACC	625.299	1.67586	3.54937
chr3|159140855|159146997|L1PA3:L1:LINE|39|+	SRR9292614	ASD	ACC	625.299	1.64885	3.45356
chr3|159208911|159215050|L1PA4:L1:LINE|49|+	SRR9292620	ASD	ACC	235.281	1.95664	7.49294
chr3|159208911|159215050|L1PA4:L1:LINE|49|+	SRR9292614	ASD	ACC	235.281	1.64882	5.55364
chr3|159208911|159215050|L1PA4:L1:LINE|49|+	SRR9292621	ASD	ACC	235.281	1.61053	5.34007
chr3|159208911|159215050|L1PA4:L1:LINE|49|+	SRR9292599	Ctrl	ACC	235.281	0.873675	3.56562
chr3|21596708|21603100|L1PA7:L1:LINE|97|-	SRR9292621	ASD	ACC	302.354	1.43212	4.03619
chr3|21596708|21603100|L1PA7:L1:LINE|97|-	SRR9292620	ASD	ACC	302.354	1.42904	4.02252
chr3|21596708|21603100|L1PA7:L1:LINE|97|-	SRR9292614	ASD	ACC	302.354	1.3467	3.66753
chr3|51236479|51242602|L1PA3:L1:LINE|35|+	SRR9292621	ASD	ACC	260.93	1.72047	4.79519
chr3|51236479|51242602|L1PA3:L1:LINE|35|+	SRR9292620	ASD	ACC	260.93	1.7042	4.71799
chr3|51236479|51242602|L1PA3:L1:LINE|35|+	SRR9292614	ASD	ACC	260.93	1.51804	3.89394
chr3|85202221|85208004|L1PA3:L1:LINE|34|+	SRR9292620	ASD	ACC	608.577	2.10003	7.62972
chr3|85202221|85208004|L1PA3:L1:LINE|34|+	SRR9292621	ASD	ACC	608.577	1.39759	3.79404
chr3|85202221|85208004|L1PA3:L1:LINE|34|+	SRR9292614	ASD	ACC	608.577	1.3076	3.42425
chr3|85202221|85208004|L1PA3:L1:LINE|34|+	SRR9292622	Ctrl	ACC	608.577	0.922502	3.24979
chr3|85339080|85345090|L1PA2:L1:LINE|31|+	SRR9292620	ASD	ACC	495.446	2.19548	7.69857
chr3|85339080|85345090|L1PA2:L1:LINE|31|+	SRR9292614	ASD	ACC	495.446	1.55665	4.17501
chr3|85339080|85345090|L1PA2:L1:LINE|31|+	SRR9292622	Ctrl	ACC	495.446	1.03183	3.9199
chr3|85339080|85345090|L1PA2:L1:LINE|31|+	SRR9292621	ASD	ACC	495.446	1.47775	3.83839
chr4|144672901|144679319|L1PA7:L1:LINE|110|+	SRR9292614	ASD	ACC	231.548	1.8977	5.59585
chr4|144672901|144679319|L1PA7:L1:LINE|110|+	SRR9292620	ASD	ACC	231.548	1.84831	5.33845
chr4|144672901|144679319|L1PA7:L1:LINE|110|+	SRR9292621	ASD	ACC	231.548	1.57717	4.0721
chr4|21771611|21778019|L1PA8A:L1:LINE|126|-	SRR9292620	ASD	ACC	1207.66	1.90301	5.55775
chr4|21771611|21778019|L1PA8A:L1:LINE|126|-	SRR9292621	ASD	ACC	1207.66	1.77845	4.93023
chr4|21771611|21778019|L1PA8A:L1:LINE|126|-	SRR9292622	Ctrl	ACC	1207.66	1.10704	4.42349
chr4|21771611|21778019|L1PA8A:L1:LINE|126|-	SRR9292596	ASD	ACC	1207.66	1.57774	4.02648
chr4|23525004|23532157|L1PA14:L1:LINE|128|+	SRR9292620	ASD	ACC	198.353	2.44038	9.66854
chr4|23525004|23532157|L1PA14:L1:LINE|128|+	SRR9292621	ASD	ACC	198.353	2.21754	7.97229
chr4|86991543|86997572|L1PA2:L1:LINE|22|-	SRR9292620	ASD	ACC	407.525	2.02052	8.16999
chr4|86991543|86997572|L1PA2:L1:LINE|22|-	SRR9292614	ASD	ACC	407.525	1.67862	5.88228
chr4|86991543|86997572|L1PA2:L1:LINE|22|-	SRR9292621	ASD	ACC	407.525	1.39669	4.36376
chr4|87108935|87115354|L1PA7:L1:LINE|100|-	SRR9292621	ASD	ACC	383.585	1.87774	6.92925
chr4|87108935|87115354|L1PA7:L1:LINE|100|-	SRR9292620	ASD	ACC	383.585	1.5634	5.06549
chr4|87108935|87115354|L1PA7:L1:LINE|100|-	SRR9292614	ASD	ACC	383.585	1.17644	3.26437
chr5|129343000|129348122|L1PA15:L1:LINE|183|+	SRR9292620	ASD	ACC	422.394	2.16061	6.41004
chr5|129343000|129348122|L1PA15:L1:LINE|183|+	SRR9292621	ASD	ACC	422.394	1.97923	5.43457
chr5|129343000|129348122|L1PA15:L1:LINE|183|+	SRR9292622	Ctrl	ACC	422.394	1.19611	4.70248
chr5|129343000|129348122|L1PA15:L1:LINE|183|+	SRR9292614	ASD	ACC	422.394	1.68438	4.08868
chr5|136753492|136759608|L1PA4:L1:LINE|54|-	SRR9292620	ASD	ACC	219.743	1.7904	5.51385
chr5|136753492|136759608|L1PA4:L1:LINE|54|-	SRR9292614	ASD	ACC	219.743	1.52245	4.19918
chr5|136753492|136759608|L1PA4:L1:LINE|54|-	SRR9292596	ASD	ACC	219.743	1.40095	3.67894
chr5|138341143|138347175|L1PA2:L1:LINE|16|-	SRR9292620	ASD	ACC	213.779	2.00887	6.75678
chr5|138341143|138347175|L1PA2:L1:LINE|16|-	SRR9292614	ASD	ACC	213.779	1.53936	4.25927
chr5|138341143|138347175|L1PA2:L1:LINE|16|-	SRR9292621	ASD	ACC	213.779	1.37886	3.57564
chr5|138341143|138347175|L1PA2:L1:LINE|16|-	SRR9292599	Ctrl	ACC	213.779	0.934354	3.10833
chr5|139895099|139900527|L1PA3:L1:LINE|27|+	SRR9292621	ASD	ACC	335.218	1.59172	6.66949
chr5|139895099|139900527|L1PA3:L1:LINE|27|+	SRR9292620	ASD	ACC	335.218	1.51089	6.12564
chr5|139895099|139900527|L1PA3:L1:LINE|27|+	SRR9292596	ASD	ACC	335.218	1.01972	3.40258
chr5|139895099|139900527|L1PA3:L1:LINE|27|+	SRR9292614	ASD	ACC	335.218	0.936836	3.02771
chr5|88089473|88095205|L1PA7:L1:LINE|92|-	SRR9292621	ASD	ACC	1045.34	1.75082	4.95918
chr5|88089473|88095205|L1PA7:L1:LINE|92|-	SRR9292622	Ctrl	ACC	1045.34	1.05878	4.04012
chr5|88089473|88095205|L1PA7:L1:LINE|92|-	SRR9292596	ASD	ACC	1045.34	1.54153	4.00643
chr6|80287373|80293483|L1PA6:L1:LINE|71|+	SRR9292631	Ctrl	ACC	210.481	0.892202	3.24306
chr7|69662314|69668343|L1HS:L1:LINE|3|+	SRR9292620	ASD	ACC	211.517	2.25297	9.46993
chr7|69662314|69668343|L1HS:L1:LINE|3|+	SRR9292621	ASD	ACC	211.517	1.52028	4.69762
chr7|69662314|69668343|L1HS:L1:LINE|3|+	SRR9292614	ASD	ACC	211.517	1.46896	4.44559
chr7|78859110|78865127|L1PA2:L1:LINE|21|-	SRR9292621	ASD	ACC	269.696	1.66463	5.76382
chr7|78859110|78865127|L1PA2:L1:LINE|21|-	SRR9292620	ASD	ACC	269.696	1.43152	4.50764
chr7|78859110|78865127|L1PA2:L1:LINE|21|-	SRR9292614	ASD	ACC	269.696	1.42529	4.47676
chr7|78859110|78865127|L1PA2:L1:LINE|21|-	SRR9292602	ASD	ACC	269.696	1.37505	4.23267
chr7|92971276|92977292|L1PA3:L1:LINE|32|+	SRR9292622	Ctrl	ACC	364.154	-0.823244	-3.12179
chr8|107572952|107579352|L1PA7:L1:LINE|96|+	SRR9292621	ASD	ACC	600.396	1.9188	4.86257
chr8|107572952|107579352|L1PA7:L1:LINE|96|+	SRR9292599	Ctrl	ACC	600.396	1.23306	4.55109
chr8|107572952|107579352|L1PA7:L1:LINE|96|+	SRR9292620	ASD	ACC	600.396	1.76664	4.20081
chr8|107572952|107579352|L1PA7:L1:LINE|96|+	SRR9292614	ASD	ACC	600.396	1.50916	3.2284
chr8|4426645|4432101|L1PA7:L1:LINE|115|-	SRR9292620	ASD	ACC	423.87	2.91241	15.8162
chr8|4426645|4432101|L1PA7:L1:LINE|115|-	SRR9292621	ASD	ACC	423.87	1.7511	5.73213
chr8|4426645|4432101|L1PA7:L1:LINE|115|-	SRR9292614	ASD	ACC	423.87	1.5385	4.61475
chr8|4426645|4432101|L1PA7:L1:LINE|115|-	SRR9292596	ASD	ACC	423.87	1.1794	3.06411
chr8|73968584|73974141|L1PA6:L1:LINE|65|+	SRR9292621	ASD	ACC	214.717	1.51379	5.8151
chr8|73968584|73974141|L1PA6:L1:LINE|65|+	SRR9292620	ASD	ACC	214.717	1.28465	4.50088
chr8|73968584|73974141|L1PA6:L1:LINE|65|+	SRR9292607	ASD	ACC	214.717	1.08046	3.49328
chr8|73968584|73974141|L1PA6:L1:LINE|65|+	SRR9292614	ASD	ACC	214.717	1.03373	3.28209
chr8|73968584|73974141|L1PA6:L1:LINE|65|+	SRR9292611	Ctrl	ACC	214.717	-1.54648	-3.19181
chr8|89586322|89592459|L1PA4:L1:LINE|57|+	SRR9292599	Ctrl	ACC	235.187	1.44978	4.22516
chr8|89586322|89592459|L1PA4:L1:LINE|57|+	SRR9292621	ASD	ACC	235.187	1.81651	3.35916
chr8|89586322|89592459|L1PA4:L1:LINE|57|+	SRR9292614	ASD	ACC	235.187	1.80418	3.31922
chr8|91057493|91063412|L1PA5:L1:LINE|70|+	SRR9292607	ASD	ACC	538.924	0.979424	4.21202
chr9|19536198|19542228|L1PA2:L1:LINE|11|-	SRR9292617	Ctrl	ACC	288.905	1.30703	4.09676
chr9|19536198|19542228|L1PA2:L1:LINE|11|-	SRR9292621	ASD	ACC	288.905	1.59718	3.13516
chr9|19762111|19767759|L1PA7:L1:LINE|101|-	SRR9292602	ASD	ACC	593.024	2.09926	4.49087
chr9|19762111|19767759|L1PA7:L1:LINE|101|-	SRR9292614	ASD	ACC	593.024	1.8564	3.58329
chr9|19762111|19767759|L1PA7:L1:LINE|101|-	SRR9292621	ASD	ACC	593.024	1.6987	3.07069
chr9|66478267|66484289|L1PA6:L1:LINE|96|-	SRR9292622	Ctrl	ACC	1308.91	1.11164	5.87572
chr9|66478267|66484289|L1PA6:L1:LINE|96|-	SRR9292620	ASD	ACC	1308.91	1.54721	4.17167
chrX|11940621|11946326|L1PA13:L1:LINE|121|+	SRR9292621	ASD	ACC	249.573	2.67887	6.67111
chrX|11940621|11946326|L1PA13:L1:LINE|121|+	SRR9292620	ASD	ACC	249.573	2.27977	4.76057
chrX|11940621|11946326|L1PA13:L1:LINE|121|+	SRR9292622	Ctrl	ACC	249.573	1.43637	3.34876
chrX|11940621|11946326|L1PA13:L1:LINE|121|+	SRR9292614	ASD	ACC	249.573	1.8752	3.29453
chrX|73253778|73259910|L1PA5:L1:LINE|62|-	SRR9292620	ASD	ACC	566.726	1.58237	5.95111
chrX|73253778|73259910|L1PA5:L1:LINE|62|-	SRR9292614	ASD	ACC	566.726	1.29772	4.35126
chrX|73253778|73259910|L1PA5:L1:LINE|62|-	SRR9292621	ASD	ACC	566.726	1.29342	4.32943
chrX|73260445|73266814|L1PA7:L1:LINE|95|-	SRR9292622	Ctrl	ACC	486.288	1.11748	3.37122
chrX|73260445|73266814|L1PA7:L1:LINE|95|-	SRR9292620	ASD	ACC	486.288	1.48855	3.26257
chrX|73291824|73297937|L1PA8:L1:LINE|106|-	SRR9292621	ASD	ACC	414.4	1.30316	3.36591
chrX|91274767|91281191|L1PA13:L1:LINE|113|+	SRR9292622	Ctrl	ACC	183.854	1.23536	3.90445
chrX|91274767|91281191|L1PA13:L1:LINE|113|+	SRR9292621	ASD	ACC	183.854	1.64594	3.52638
chr1|149923964|149930070|L1PA5:L1:LINE|59|-	SRR9292627	Ctrl	PFC	177.92	0.871596	3.90726
chr1|211127241|211133387|L1PA6:L1:LINE|73|-	SRR9292598	Ctrl	PFC	194.844	1.60711	3.5346
chr1|237238564|237244593|L1HS:L1:LINE|6|+	SRR9292629	ASD	PFC	197.1	2.54895	7.66329
chr1|92853959|92860042|L1PA7:L1:LINE|80|+	SRR9292609	ASD	PFC	467.854	0.866172	3.7277
chr10|102166087|102172241|L1PA4:L1:LINE|48|+	SRR9292627	Ctrl	PFC	727.069	1.06693	3.82858
chr10|118692681|118699122|L1PA7:L1:LINE|94|-	SRR9292627	Ctrl	PFC	473.501	0.97976	3.4317
chr10|49580263|49585413|L1PA7:L1:LINE|83|+	SRR9292623	ASD	PFC	313.303	1.38482	3.22568
chr10|49580263|49585413|L1PA7:L1:LINE|83|+	SRR9292606	ASD	PFC	313.303	1.38407	3.22297
chr10|96865055|96871181|L1PA6:L1:LINE|78|-	SRR9292618	ASD	PFC	200.563	1.63586	3.67976
chr11|132190054|132196077|L1PA4:L1:LINE|30|+	SRR9292598	Ctrl	PFC	391.502	0.927898	3.08959
chr11|40866705|40873141|L1PA7:L1:LINE|104|-	SRR9292595	ASD	PFC	232.284	1.41712	3.12068
chr12|62501773|62508228|L1PA7:L1:LINE|96|-	SRR9292623	ASD	PFC	441.507	1.88826	4.47033
chr12|78047744|78053902|L1PA3:L1:LINE|35|+	SRR9292595	ASD	PFC	350.869	1.42034	3.063
chr12|78047744|78053902|L1PA3:L1:LINE|35|+	SRR9292629	ASD	PFC	350.869	1.414	3.04155
chr13|36582366|36588374|L1PA2:L1:LINE|14|-	SRR9292598	Ctrl	PFC	217.447	1.33846	4.05837
chr14|32929548|32935960|L1PA8:L1:LINE|114|+	SRR9292623	ASD	PFC	446.681	1.34618	3.86462
chr14|32929548|32935960|L1PA8:L1:LINE|114|+	SRR9292595	ASD	PFC	446.681	1.32299	3.76302
chr14|32929548|32935960|L1PA8:L1:LINE|114|+	SRR9292606	ASD	PFC	446.681	1.14524	3.03639
chr14|67169341|67174507|L1PA8A:L1:LINE|110|+	SRR9292606	ASD	PFC	198.614	1.58294	3.97381
chr14|67169341|67174507|L1PA8A:L1:LINE|110|+	SRR9292623	ASD	PFC	198.614	1.57744	3.95109
chr14|67169341|67174507|L1PA8A:L1:LINE|110|+	SRR9292598	Ctrl	PFC	198.614	1.0482	3.17734
chr15|25500760|25506894|L1PA5:L1:LINE|65|+	SRR9292598	Ctrl	PFC	3963.57	0.897433	4.22749
chr15|63909208|63914241|L1PA4:L1:LINE|37|-	SRR9292627	Ctrl	PFC	822.159	0.326988	3.62045
chr15|63909208|63914241|L1PA4:L1:LINE|37|-	SRR9292595	ASD	PFC	822.159	-0.615929	-3.08635
chr17|52590562|52596690|L1PA8A:L1:LINE|118|-	SRR9292623	ASD	PFC	228.882	2.35387	6.91288
chr17|52590562|52596690|L1PA8A:L1:LINE|118|-	SRR9292613	ASD	PFC	228.882	1.53648	3.19565
chr17|59187590|59193599|L1PA2:L1:LINE|21|+	SRR9292598	Ctrl	PFC	166.986	1.40264	4.19293
chr18|60573525|60579547|L1HS:L1:LINE|5|+	SRR9292627	Ctrl	PFC	220.718	0.676963	4.38174
chr19|30043256|30048324|L1PA7:L1:LINE|82|+	SRR9292629	ASD	PFC	190.285	3.41301	17.7646
chr19|30043256|30048324|L1PA7:L1:LINE|82|+	SRR9292613	ASD	PFC	190.285	1.54817	3.54209
chr19|30043256|30048324|L1PA7:L1:LINE|82|+	SRR9292605	Ctrl	PFC	190.285	1.12309	3.30756
chr19|44473800|44478910|L1PA11:L1:LINE|109|+	SRR9292623	ASD	PFC	770.098	0.776281	3.21652
chr2|142199998|142206420|L1PA7:L1:LINE|102|-	SRR9292633	Ctrl	PFC	219.223	1.17919	3.26513
chr2|142199998|142206420|L1PA7:L1:LINE|102|-	SRR9292595	ASD	PFC	219.223	1.522	3.19013
chr2|197386208|197392224|L1PA2:L1:LINE|19|-	SRR9292598	Ctrl	PFC	173.845	1.39796	3.84272
chr2|198882661|198889133|L1PA7:L1:LINE|89|+	SRR9292595	ASD	PFC	216.673	1.47641	3.91492
chr2|198882661|198889133|L1PA7:L1:LINE|89|+	SRR9292613	ASD	PFC	216.673	1.34792	3.39416
chr2|210352719|210359164|L1PA7:L1:LINE|93|+	SRR9292623	ASD	PFC	218.925	1.7736	5.08949
chr2|210352719|210359164|L1PA7:L1:LINE|93|+	SRR9292606	ASD	PFC	218.925	1.56654	4.12774
chr2|210352719|210359164|L1PA7:L1:LINE|93|+	SRR9292595	ASD	PFC	218.925	1.4925	3.81598
chr2|24318027|24324128|L1PA6:L1:LINE|63|+	SRR9292613	ASD	PFC	2257.4	-0.63171	-3.47563
chr2|24318027|24324128|L1PA6:L1:LINE|63|+	SRR9292626	ASD	PFC	2257.4	-0.999749	-4.90007
chr2|73948522|73954676|L1PA3:L1:LINE|34|+	SRR9292595	ASD	PFC	188.049	1.37169	5.03557
chr2|73948522|73954676|L1PA3:L1:LINE|34|+	SRR9292605	Ctrl	PFC	188.049	0.77421	3.59515
chr3|108374358|108380495|L1PA4:L1:LINE|47|+	SRR9292598	Ctrl	PFC	859.388	0.870446	11.034
chr3|118720317|118726337|L1PA2:L1:LINE|16|-	SRR9292598	Ctrl	PFC	211.677	1.00303	3.96495
chr3|118720317|118726337|L1PA2:L1:LINE|16|-	SRR9292623	ASD	PFC	211.677	1.42937	3.95484
chr3|118720317|118726337|L1PA2:L1:LINE|16|-	SRR9292595	ASD	PFC	211.677	1.23096	3.14658
chr3|150959560|150965560|L1PA2:L1:LINE|27|+	SRR9292598	Ctrl	PFC	186.726	1.25636	3.49258
chr3|159140855|159146997|L1PA3:L1:LINE|39|+	SRR9292598	Ctrl	PFC	570.912	1.59923	4.67306
chr3|159208911|159215050|L1PA4:L1:LINE|49|+	SRR9292598	Ctrl	PFC	204.306	1.3004	3.64792
chr3|159208911|159215050|L1PA4:L1:LINE|49|+	SRR9292629	ASD	PFC	204.306	1.59981	3.14703
chr3|21596708|21603100|L1PA7:L1:LINE|97|-	SRR9292606	ASD	PFC	298.173	1.3949	3.45273
chr3|43106266|43112282|L1PA2:L1:LINE|14|+	SRR9292603	Ctrl	PFC	284.994	0.937732	3.44082
chr3|51236479|51242602|L1PA3:L1:LINE|35|+	SRR9292598	Ctrl	PFC	216.393	1.40689	3.84346
chr4|144672901|144679319|L1PA7:L1:LINE|110|+	SRR9292598	Ctrl	PFC	202.229	1.15309	3.31234
chr4|23525004|23532157|L1PA14:L1:LINE|128|+	SRR9292623	ASD	PFC	243.679	2.54828	10.5061
chr4|23525004|23532157|L1PA14:L1:LINE|128|+	SRR9292618	ASD	PFC	243.679	1.31365	3.21877
chr4|23525004|23532157|L1PA14:L1:LINE|128|+	SRR9292619	ASD	PFC	243.679	1.29192	3.13824
chr4|87108935|87115354|L1PA7:L1:LINE|100|-	SRR9292595	ASD	PFC	343.659	1.57298	4.73734
chr4|87108935|87115354|L1PA7:L1:LINE|100|-	SRR9292623	ASD	PFC	343.659	1.56267	4.6865
chr4|87108935|87115354|L1PA7:L1:LINE|100|-	SRR9292606	ASD	PFC	343.659	1.55956	4.67125
chr4|88404240|88410700|L1PA7:L1:LINE|95|-	SRR9292604	ASD	PFC	10581	0.86929	3.19647
chr5|129343000|129348122|L1PA15:L1:LINE|183|+	SRR9292633	Ctrl	PFC	404.912	1.25887	3.46463
chr5|129343000|129348122|L1PA15:L1:LINE|183|+	SRR9292623	ASD	PFC	404.912	1.61158	3.27
chr5|138341143|138347175|L1PA2:L1:LINE|16|-	SRR9292598	Ctrl	PFC	163.872	1.06155	3.92537
chr5|139895099|139900527|L1PA3:L1:LINE|27|+	SRR9292598	Ctrl	PFC	282.473	1.00253	3.62761
chr5|139895099|139900527|L1PA3:L1:LINE|27|+	SRR9292626	ASD	PFC	282.473	1.26041	3.14503
chr5|88089473|88095205|L1PA7:L1:LINE|92|-	SRR9292623	ASD	PFC	953.191	1.60231	4.00243
chr5|90090501|90096897|L1PA7:L1:LINE|90|+	SRR9292629	ASD	PFC	304.352	1.19449	3.45311
chr7|78859110|78865127|L1PA2:L1:LINE|21|-	SRR9292598	Ctrl	PFC	223.845	1.24282	3.79912
chr8|73968584|73974141|L1PA6:L1:LINE|65|+	SRR9292595	ASD	PFC	198.754	0.928224	3.01644
chr8|89586322|89592459|L1PA4:L1:LINE|57|+	SRR9292598	Ctrl	PFC	175.228	1.45785	4.12468
chr8|91057493|91063412|L1PA5:L1:LINE|70|+	SRR9292604	ASD	PFC	534.554	1.01976	4.08782
chr8|91057493|91063412|L1PA5:L1:LINE|70|+	SRR9292598	Ctrl	PFC	534.554	0.620536	3.21268
chr9|115750430|115756749|L1PA10:L1:LINE|83|-	SRR9292615	Ctrl	PFC	303.47	0.79196	3.95521
chr9|19536198|19542228|L1PA2:L1:LINE|11|-	SRR9292598	Ctrl	PFC	250.826	1.06106	3.7554
chr9|66478267|66484289|L1PA6:L1:LINE|96|-	SRR9292605	Ctrl	PFC	1024.59	1.04428	3.06315
chrX|11940621|11946326|L1PA13:L1:LINE|121|+	SRR9292606	ASD	PFC	196.921	2.03445	4.8163
chrX|11940621|11946326|L1PA13:L1:LINE|121|+	SRR9292633	Ctrl	PFC	196.921	1.34636	4.21348
chrX|11940621|11946326|L1PA13:L1:LINE|121|+	SRR9292613	ASD	PFC	196.921	1.73859	3.63494
chrX|11940621|11946326|L1PA13:L1:LINE|121|+	SRR9292623	ASD	PFC	196.921	1.71538	3.5521
chrX|154583984|154589205|L1PA13:L1:LINE|94|+	SRR9292627	Ctrl	PFC	454.431	0.512319	3.59635
chrX|154711018|154716239|L1PA13:L1:LINE|95|-	SRR9292627	Ctrl	PFC	376.532	0.63649	3.32085
chrX|73253778|73259910|L1PA5:L1:LINE|62|-	SRR9292598	Ctrl	PFC	469.777	0.911961	3.33692
chrX|73260445|73266814|L1PA7:L1:LINE|95|-	SRR9292623	ASD	PFC	374.902	1.16826	3.19967
chrX|73291824|73297937|L1PA8:L1:LINE|106|-	SRR9292629	ASD	PFC	353.654	1.36517	4.1044
chrX|91274767|91281191|L1PA13:L1:LINE|113|+	SRR9292613	ASD	PFC	171.249	1.4888	3.4662
chr1|100665158|100671644|L1PA7:L1:LINE|78|+	SRR6368556	iPSC	ASTN2	398.632	0.585695	3.08626
chr1|117517360|117523487|L1PA5:L1:LINE|60|+	SRR6368532	iPSC	ANOS1	180.271	0.371268	3.17136
chr1|117517360|117523487|L1PA5:L1:LINE|60|+	SRR6368533	iPSC	ANOS1	180.271	0.363775	3.09895
chr1|121143307|121149329|L1PA3:L1:LINE|23|+	SRR6368559	iPSC	ATRX	168.702	1.20945	6.43233
chr1|121143307|121149329|L1PA3:L1:LINE|23|+	SRR6368560	iPSC	ATRX	168.702	1.04783	5.23128
chr1|121143307|121149329|L1PA3:L1:LINE|23|+	SRR6368558	iPSC	ATRX	168.702	0.984514	4.7962
chr1|121143307|121149329|L1PA3:L1:LINE|23|+	SRR6368561	iPSC	ATRX	168.702	0.911701	4.31894
chr1|121316087|121322219|L1PA3:L1:LINE|47|+	SRR6368545	iPSC	CHD8	563.197	0.749541	6.04466
chr1|121316087|121322219|L1PA3:L1:LINE|47|+	SRR6368552	iPSC	SCN2A	563.197	0.634166	4.89814
chr1|121316087|121322219|L1PA3:L1:LINE|47|+	SRR6368551	iPSC	SCN2A	563.197	0.621102	4.774
chr1|121316087|121322219|L1PA3:L1:LINE|47|+	SRR6368550	iPSC	SCN2A	563.197	0.604226	4.6153
chr1|121316087|121322219|L1PA3:L1:LINE|47|+	SRR6368553	iPSC	SCN2A	563.197	0.577419	4.36699
chr1|121316087|121322219|L1PA3:L1:LINE|47|+	SRR6368543	iPSC	KCNQ2	563.197	0.499143	3.66778
chr1|121316087|121322219|L1PA3:L1:LINE|47|+	SRR6368547	iPSC	CHD8	563.197	0.444894	3.20498
chr1|121316087|121322219|L1PA3:L1:LINE|47|+	SRR6368558	iPSC	ATRX	563.197	0.421039	3.00692
chr1|121316087|121322219|L1PA3:L1:LINE|47|+	SRR6368539	iPSC	TENM1	563.197	-0.658324	-3.25087
chr1|121316087|121322219|L1PA3:L1:LINE|47|+	SRR6368534	iPSC	DLGAP2	563.197	-0.767748	-3.6615
chr1|121316087|121322219|L1PA3:L1:LINE|47|+	SRR6368535	iPSC	DLGAP2	563.197	-0.787904	-3.73381
chr1|121316087|121322219|L1PA3:L1:LINE|47|+	SRR6368536	iPSC	ANOS1	563.197	-0.968298	-4.33783
chr1|121316087|121322219|L1PA3:L1:LINE|47|+	SRR6368537	iPSC	ANOS1	563.197	-1.02212	-4.50389
chr1|143125606|143131754|L1PA2:L1:LINE|47|-	SRR6368535	iPSC	DLGAP2	1.2497	3.87134	7.27458
chr1|143125606|143131754|L1PA2:L1:LINE|47|-	SRR6368558	iPSC	ATRX	1.2497	3.41208	5.1458
chr1|143125606|143131754|L1PA2:L1:LINE|47|-	SRR6368555	iPSC	ASTN2	1.2497	2.73676	3.02283
chr1|149923964|149930070|L1PA5:L1:LINE|59|-	SRR6368548	iPSC	AFF2	272.39	0.551949	4.75929
chr1|149923964|149930070|L1PA5:L1:LINE|59|-	SRR6368537	iPSC	ANOS1	272.39	0.490125	4.13128
chr1|149923964|149930070|L1PA5:L1:LINE|59|-	SRR6368535	iPSC	DLGAP2	272.39	0.458687	3.82212
chr1|171519607|171525696|L1PA6:L1:LINE|67|-	SRR6368544	iPSC	CHD8	1058.72	0.680835	3.08948
chr1|180835947|180841979|L1HS:L1:LINE|5|-	SRR6368560	iPSC	ATRX	1176.43	0.813685	6.20471
chr1|180835947|180841979|L1HS:L1:LINE|5|-	SRR6368559	iPSC	ATRX	1176.43	0.809699	6.165
chr1|180835947|180841979|L1HS:L1:LINE|5|-	SRR6368558	iPSC	ATRX	1176.43	0.775779	5.83145
chr1|180835947|180841979|L1HS:L1:LINE|5|-	SRR6368561	iPSC	ATRX	1176.43	0.665202	4.797
chr1|43580198|43586187|L1PA2:L1:LINE|25|-	SRR6368560	iPSC	ATRX	253.076	1.6464	8.00592
chr1|43580198|43586187|L1PA2:L1:LINE|25|-	SRR6368559	iPSC	ATRX	253.076	1.6042	7.66679
chr1|43580198|43586187|L1PA2:L1:LINE|25|-	SRR6368558	iPSC	ATRX	253.076	1.54844	7.23369
chr1|43580198|43586187|L1PA2:L1:LINE|25|-	SRR6368561	iPSC	ATRX	253.076	1.44848	6.4979
chr10|101400324|101406444|L1PA5:L1:LINE|62|-	SRR6368558	iPSC	ATRX	20.9171	1.91339	8.37012
chr10|101400324|101406444|L1PA5:L1:LINE|62|-	SRR6368561	iPSC	ATRX	20.9171	1.53724	5.75485
chr10|101400324|101406444|L1PA5:L1:LINE|62|-	SRR6368544	iPSC	CHD8	20.9171	1.00298	3.03757
chr10|118692681|118699122|L1PA7:L1:LINE|94|-	SRR6368550	iPSC	SCN2A	144.791	0.82777	3.95068
chr10|118692681|118699122|L1PA7:L1:LINE|94|-	SRR6368533	iPSC	ANOS1	144.791	0.680593	3.0731
chr10|33201104|33207283|L1PA5:L1:LINE|66|+	SRR6368555	iPSC	ASTN2	4083.52	0.67371	9.00164
chr10|33201104|33207283|L1PA5:L1:LINE|66|+	SRR6368548	iPSC	AFF2	4083.52	0.6267	8.22817
chr10|33201104|33207283|L1PA5:L1:LINE|66|+	SRR6368549	iPSC	AFF2	4083.52	0.552334	7.05492
chr10|33201104|33207283|L1PA5:L1:LINE|66|+	SRR6368556	iPSC	ASTN2	4083.52	0.5222	6.59646
chr10|33201104|33207283|L1PA5:L1:LINE|66|+	SRR6368553	iPSC	SCN2A	4083.52	0.490763	6.12826
chr10|33201104|33207283|L1PA5:L1:LINE|66|+	SRR6368546	iPSC	CHD8	4083.52	0.448168	5.50996
chr10|33201104|33207283|L1PA5:L1:LINE|66|+	SRR6368554	iPSC	ASTN2	4083.52	0.445224	5.46789
chr10|33201104|33207283|L1PA5:L1:LINE|66|+	SRR6368535	iPSC	DLGAP2	4083.52	0.433295	5.29833
chr10|33201104|33207283|L1PA5:L1:LINE|66|+	SRR6368534	iPSC	DLGAP2	4083.52	0.421825	5.1366
chr10|33201104|33207283|L1PA5:L1:LINE|66|+	SRR6368557	iPSC	ASTN2	4083.52	0.419603	5.10543
chr10|33201104|33207283|L1PA5:L1:LINE|66|+	SRR6368543	iPSC	KCNQ2	4083.52	0.405865	4.91369
chr10|33201104|33207283|L1PA5:L1:LINE|66|+	SRR6368559	iPSC	ATRX	4083.52	0.391033	4.70875
chr10|33201104|33207283|L1PA5:L1:LINE|66|+	SRR6368538	iPSC	TENM1	4083.52	0.388692	4.67659
chr10|33201104|33207283|L1PA5:L1:LINE|66|+	SRR6368540	iPSC	KCNQ2	4083.52	0.360138	4.28853
chr10|33201104|33207283|L1PA5:L1:LINE|66|+	SRR6368560	iPSC	ATRX	4083.52	0.359282	4.27702
chr10|33201104|33207283|L1PA5:L1:LINE|66|+	SRR6368530	iPSC	DLGAP2	4083.52	0.346775	4.10955
chr10|33201104|33207283|L1PA5:L1:LINE|66|+	SRR6368531	iPSC	DLGAP2	4083.52	0.34349	4.0658
chr10|33201104|33207283|L1PA5:L1:LINE|66|+	SRR6368547	iPSC	CHD8	4083.52	0.340778	4.02976
chr10|33201104|33207283|L1PA5:L1:LINE|66|+	SRR6368558	iPSC	ATRX	4083.52	0.339428	4.01185
chr10|33201104|33207283|L1PA5:L1:LINE|66|+	SRR6368566	iPSC	CACNA1C	4083.52	0.338319	3.99714
chr10|33201104|33207283|L1PA5:L1:LINE|66|+	SRR6368539	iPSC	TENM1	4083.52	0.335868	3.96469
chr10|33201104|33207283|L1PA5:L1:LINE|66|+	SRR6368532	iPSC	ANOS1	4083.52	0.322553	3.78932
chr10|33201104|33207283|L1PA5:L1:LINE|66|+	SRR6368541	iPSC	KCNQ2	4083.52	0.312489	3.65784
chr10|33201104|33207283|L1PA5:L1:LINE|66|+	SRR6368567	iPSC	CACNA1C	4083.52	0.284959	3.30283
chr10|33201104|33207283|L1PA5:L1:LINE|66|+	SRR6368542	iPSC	KCNQ2	4083.52	0.283011	3.27795
chr10|55253766|55259783|L1PA3:L1:LINE|38|-	SRR6368558	iPSC	ATRX	1125.48	4.48115	40.7951
chr10|55253766|55259783|L1PA3:L1:LINE|38|-	SRR6368560	iPSC	ATRX	1125.48	3.91763	26.9855
chr10|55253766|55259783|L1PA3:L1:LINE|38|-	SRR6368559	iPSC	ATRX	1125.48	3.81531	25.007
chr10|55253766|55259783|L1PA3:L1:LINE|38|-	SRR6368561	iPSC	ATRX	1125.48	3.719	23.2687
chr10|55253766|55259783|L1PA3:L1:LINE|38|-	SRR6368567	iPSC	CACNA1C	1125.48	1.85594	5.00983
chr10|55253766|55259783|L1PA3:L1:LINE|38|-	SRR6368538	iPSC	TENM1	1125.48	1.74842	4.51269
chr10|55253766|55259783|L1PA3:L1:LINE|38|-	SRR6368539	iPSC	TENM1	1125.48	1.71009	4.34424
chr10|55253766|55259783|L1PA3:L1:LINE|38|-	SRR6368531	iPSC	DLGAP2	1125.48	1.58944	3.8423
chr10|55253766|55259783|L1PA3:L1:LINE|38|-	SRR6368530	iPSC	DLGAP2	1125.48	1.57794	3.79659
chr10|55253766|55259783|L1PA3:L1:LINE|38|-	SRR6368566	iPSC	CACNA1C	1125.48	1.57362	3.77953
chr10|86039723|86045762|L1PA2:L1:LINE|21|+	SRR6368558	iPSC	ATRX	152.486	1.92426	16.141
chr10|86039723|86045762|L1PA2:L1:LINE|21|+	SRR6368561	iPSC	ATRX	152.486	1.5467	11.0949
chr10|86039723|86045762|L1PA2:L1:LINE|21|+	SRR6368559	iPSC	ATRX	152.486	1.46244	10.1378
chr10|86039723|86045762|L1PA2:L1:LINE|21|+	SRR6368560	iPSC	ATRX	152.486	1.44279	9.92256
chr10|86039723|86045762|L1PA2:L1:LINE|21|+	SRR6368534	iPSC	DLGAP2	152.486	0.7728	4.09143
chr10|86039723|86045762|L1PA2:L1:LINE|21|+	SRR6368536	iPSC	ANOS1	152.486	0.71047	3.67427
chr10|86039723|86045762|L1PA2:L1:LINE|21|+	SRR6368544	iPSC	CHD8	152.486	0.69496	3.57324
chr10|86039723|86045762|L1PA2:L1:LINE|21|+	SRR6368545	iPSC	CHD8	152.486	0.66467	3.37904
chr10|86039723|86045762|L1PA2:L1:LINE|21|+	SRR6368533	iPSC	ANOS1	152.486	0.610682	3.04284
chr10|96865055|96871181|L1PA6:L1:LINE|78|-	SRR6368558	iPSC	ATRX	52.8296	1.80211	7.04079
chr10|96865055|96871181|L1PA6:L1:LINE|78|-	SRR6368561	iPSC	ATRX	52.8296	1.32364	4.25443
chr11|102239897|102245923|L1PA2:L1:LINE|22|-	SRR6368561	iPSC	ATRX	556.131	0.560101	4.57059
chr11|102239897|102245923|L1PA2:L1:LINE|22|-	SRR6368558	iPSC	ATRX	556.131	0.547288	4.44499
chr11|102239897|102245923|L1PA2:L1:LINE|22|-	SRR6368560	iPSC	ATRX	556.131	0.488941	3.88692
chr11|102239897|102245923|L1PA2:L1:LINE|22|-	SRR6368559	iPSC	ATRX	556.131	0.477291	3.77816
chr11|102239897|102245923|L1PA2:L1:LINE|22|-	SRR6368557	iPSC	ASTN2	556.131	0.473941	3.74705
chr11|102239897|102245923|L1PA2:L1:LINE|22|-	SRR6368549	iPSC	AFF2	556.131	0.433014	3.37275
chr11|102239897|102245923|L1PA2:L1:LINE|22|-	SRR6368546	iPSC	CHD8	556.131	0.42926	3.33895
chr11|102239897|102245923|L1PA2:L1:LINE|22|-	SRR6368547	iPSC	CHD8	556.131	0.421315	3.2677
chr11|102239897|102245923|L1PA2:L1:LINE|22|-	SRR6368533	iPSC	ANOS1	556.131	0.40419	3.11545
chr11|102239897|102245923|L1PA2:L1:LINE|22|-	SRR6368534	iPSC	DLGAP2	556.131	0.393929	3.02508
chr11|102239897|102245923|L1PA2:L1:LINE|22|-	SRR6368556	iPSC	ASTN2	556.131	0.393871	3.02458
chr11|108227658|108233694|L1PA2:L1:LINE|25|+	SRR6368537	iPSC	ANOS1	353.387	0.541755	3.95207
chr11|108227658|108233694|L1PA2:L1:LINE|25|+	SRR6368534	iPSC	DLGAP2	353.387	0.459758	3.2546
chr11|11906779|11912696|L1PA10:L1:LINE|114|+	SRR6368545	iPSC	CHD8	254.871	0.521308	3.42755
chr11|11906779|11912696|L1PA10:L1:LINE|114|+	SRR6368534	iPSC	DLGAP2	254.871	0.485322	3.14911
chr11|14616306|14622422|L1PA6:L1:LINE|66|-	SRR6368552	iPSC	SCN2A	285.25	0.632824	3.61811
chr11|14616306|14622422|L1PA6:L1:LINE|66|-	SRR6368543	iPSC	KCNQ2	285.25	0.63029	3.60023
chr11|14616306|14622422|L1PA6:L1:LINE|66|-	SRR6368550	iPSC	SCN2A	285.25	0.598392	3.37781
chr11|14616306|14622422|L1PA6:L1:LINE|66|-	SRR6368558	iPSC	ATRX	285.25	0.579798	3.25041
chr11|2655404|2661585|L1PA5:L1:LINE|60|-	SRR6368550	iPSC	SCN2A	9.32248	1.53304	5.42363
chr11|2655404|2661585|L1PA5:L1:LINE|60|-	SRR6368549	iPSC	AFF2	9.32248	1.49953	5.23335
chr11|2655404|2661585|L1PA5:L1:LINE|60|-	SRR6368531	iPSC	DLGAP2	9.32248	1.3381	4.3762
chr11|3514186|3520281|L1PA4:L1:LINE|56|-	SRR6368558	iPSC	ATRX	417.052	0.658639	3.81316
chr11|3514186|3520281|L1PA4:L1:LINE|56|-	SRR6368530	iPSC	DLGAP2	417.052	-0.949619	-3.17809
chr11|3514186|3520281|L1PA4:L1:LINE|56|-	SRR6368553	iPSC	SCN2A	417.052	-1.01393	-3.32685
chr11|43367651|43373668|L1PA2:L1:LINE|13|-	SRR6368558	iPSC	ATRX	393.694	1.26985	9.71164
chr11|43367651|43373668|L1PA2:L1:LINE|13|-	SRR6368560	iPSC	ATRX	393.694	1.19019	8.8203
chr11|43367651|43373668|L1PA2:L1:LINE|13|-	SRR6368559	iPSC	ATRX	393.694	1.15022	8.39123
chr11|43367651|43373668|L1PA2:L1:LINE|13|-	SRR6368561	iPSC	ATRX	393.694	0.921715	6.15414
chr11|43367651|43373668|L1PA2:L1:LINE|13|-	SRR6368544	iPSC	CHD8	393.694	0.649234	3.91072
chr11|58638766|58644895|L1PA4:L1:LINE|50|-	SRR6368535	iPSC	DLGAP2	163.094	-0.903567	-3.00723
chr11|58638766|58644895|L1PA4:L1:LINE|50|-	SRR6368557	iPSC	ASTN2	163.094	-0.959925	-3.13955
chr11|58638766|58644895|L1PA4:L1:LINE|50|-	SRR6368550	iPSC	SCN2A	163.094	-1.2176	-3.68284
chr11|58638766|58644895|L1PA4:L1:LINE|50|-	SRR6368547	iPSC	CHD8	163.094	-1.26446	-3.77162
chr11|58638766|58644895|L1PA4:L1:LINE|50|-	SRR6368551	iPSC	SCN2A	163.094	-1.35489	-3.93504
chr11|58638766|58644895|L1PA4:L1:LINE|50|-	SRR6368552	iPSC	SCN2A	163.094	-1.3634	-3.94989
chr11|58638766|58644895|L1PA4:L1:LINE|50|-	SRR6368553	iPSC	SCN2A	163.094	-1.73494	-4.52003
chr11|7679379|7685402|L1PA2:L1:LINE|26|-	SRR6368558	iPSC	ATRX	664.128	0.912736	5.23491
chr11|7679379|7685402|L1PA2:L1:LINE|26|-	SRR6368560	iPSC	ATRX	664.128	0.809603	4.46455
chr11|7679379|7685402|L1PA2:L1:LINE|26|-	SRR6368559	iPSC	ATRX	664.128	0.746588	4.02025
chr11|7679379|7685402|L1PA2:L1:LINE|26|-	SRR6368561	iPSC	ATRX	664.128	0.732756	3.9253
chr11|77037749|77042841|L1PA4:L1:LINE|37|+	SRR6368543	iPSC	KCNQ2	1670.11	1.33295	16.6393
chr11|77037749|77042841|L1PA4:L1:LINE|37|+	SRR6368535	iPSC	DLGAP2	1670.11	1.26909	15.4446
chr11|77037749|77042841|L1PA4:L1:LINE|37|+	SRR6368536	iPSC	ANOS1	1670.11	1.03978	11.5653
chr11|77037749|77042841|L1PA4:L1:LINE|37|+	SRR6368537	iPSC	ANOS1	1670.11	0.98157	10.6748
chr11|77037749|77042841|L1PA4:L1:LINE|37|+	SRR6368538	iPSC	TENM1	1670.11	0.945431	10.1398
chr11|77037749|77042841|L1PA4:L1:LINE|37|+	SRR6368539	iPSC	TENM1	1670.11	0.937055	10.0177
chr11|77037749|77042841|L1PA4:L1:LINE|37|+	SRR6368546	iPSC	CHD8	1670.11	0.888986	9.3305
chr11|77037749|77042841|L1PA4:L1:LINE|37|+	SRR6368534	iPSC	DLGAP2	1670.11	0.887529	9.31002
chr11|77037749|77042841|L1PA4:L1:LINE|37|+	SRR6368553	iPSC	SCN2A	1670.11	0.859624	8.92186
chr11|77037749|77042841|L1PA4:L1:LINE|37|+	SRR6368542	iPSC	KCNQ2	1670.11	0.852136	8.81897
chr11|77037749|77042841|L1PA4:L1:LINE|37|+	SRR6368549	iPSC	AFF2	1670.11	0.831368	8.53639
chr11|77037749|77042841|L1PA4:L1:LINE|37|+	SRR6368532	iPSC	ANOS1	1670.11	0.800809	8.12791
chr11|77037749|77042841|L1PA4:L1:LINE|37|+	SRR6368548	iPSC	AFF2	1670.11	0.76662	7.68105
chr11|77037749|77042841|L1PA4:L1:LINE|37|+	SRR6368540	iPSC	KCNQ2	1670.11	0.752722	7.50241
chr11|77037749|77042841|L1PA4:L1:LINE|37|+	SRR6368545	iPSC	CHD8	1670.11	0.749157	7.45685
chr11|77037749|77042841|L1PA4:L1:LINE|37|+	SRR6368544	iPSC	CHD8	1670.11	0.743982	7.39094
chr11|77037749|77042841|L1PA4:L1:LINE|37|+	SRR6368552	iPSC	SCN2A	1670.11	0.743689	7.38721
chr11|77037749|77042841|L1PA4:L1:LINE|37|+	SRR6368541	iPSC	KCNQ2	1670.11	0.715193	7.02852
chr11|77037749|77042841|L1PA4:L1:LINE|37|+	SRR6368551	iPSC	SCN2A	1670.11	0.673198	6.51264
chr11|77037749|77042841|L1PA4:L1:LINE|37|+	SRR6368550	iPSC	SCN2A	1670.11	0.652837	6.26788
chr11|77037749|77042841|L1PA4:L1:LINE|37|+	SRR6368533	iPSC	ANOS1	1670.11	0.614709	5.81872
chr11|77037749|77042841|L1PA4:L1:LINE|37|+	SRR6368547	iPSC	CHD8	1670.11	0.585168	5.47879
chr11|77037749|77042841|L1PA4:L1:LINE|37|+	SRR6368556	iPSC	ASTN2	1670.11	0.418584	3.68692
chr11|77037749|77042841|L1PA4:L1:LINE|37|+	SRR6368530	iPSC	DLGAP2	1670.11	0.39725	3.47202
chr11|77037749|77042841|L1PA4:L1:LINE|37|+	SRR6368555	iPSC	ASTN2	1670.11	0.394565	3.4452
chr11|77037749|77042841|L1PA4:L1:LINE|37|+	SRR6368531	iPSC	DLGAP2	1670.11	0.364042	3.14378
chr11|77037749|77042841|L1PA4:L1:LINE|37|+	SRR6368560	iPSC	ATRX	1670.11	0.360803	3.11216
chr11|95169380|95175410|L1HS:L1:LINE|3|+	SRR6368558	iPSC	ATRX	506.164	2.09229	14.9905
chr11|95169380|95175410|L1HS:L1:LINE|3|+	SRR6368560	iPSC	ATRX	506.164	2.00881	13.8894
chr11|95169380|95175410|L1HS:L1:LINE|3|+	SRR6368559	iPSC	ATRX	506.164	1.874	12.2407
chr11|95169380|95175410|L1HS:L1:LINE|3|+	SRR6368561	iPSC	ATRX	506.164	1.85608	12.0329
chr11|95169380|95175410|L1HS:L1:LINE|3|+	SRR6368544	iPSC	CHD8	506.164	0.810625	3.46248
chr11|95169380|95175410|L1HS:L1:LINE|3|+	SRR6368539	iPSC	TENM1	506.164	0.751162	3.13724
chr11|95169380|95175410|L1HS:L1:LINE|3|+	SRR6368549	iPSC	AFF2	506.164	0.745892	3.10905
chr11|95169380|95175410|L1HS:L1:LINE|3|+	SRR6368548	iPSC	AFF2	506.164	0.738885	3.07174
chr11|96138784|96144829|L1PA2:L1:LINE|18|-	SRR6368558	iPSC	ATRX	353.446	1.07634	3.73001
chr11|96138784|96144829|L1PA2:L1:LINE|18|-	SRR6368560	iPSC	ATRX	353.446	0.980989	3.27629
chr11|96138784|96144829|L1PA2:L1:LINE|18|-	SRR6368559	iPSC	ATRX	353.446	0.949028	3.1308
chr12|29475994|29481840|L1PA4:L1:LINE|43|+	SRR6368532	iPSC	ANOS1	248.41	0.763296	3.26869
chr12|4618061|4624067|L1PA2:L1:LINE|18|+	SRR6368558	iPSC	ATRX	316.059	1.05483	8.04435
chr12|4618061|4624067|L1PA2:L1:LINE|18|+	SRR6368560	iPSC	ATRX	316.059	0.623291	4.03448
chr12|4618061|4624067|L1PA2:L1:LINE|18|+	SRR6368561	iPSC	ATRX	316.059	0.582826	3.71639
chr12|4618061|4624067|L1PA2:L1:LINE|18|+	SRR6368559	iPSC	ATRX	316.059	0.540532	3.39334
chr12|48068016|48073191|L1PA6:L1:LINE|65|+	SRR6368537	iPSC	ANOS1	481.234	0.54599	4.58066
chr12|48068016|48073191|L1PA6:L1:LINE|65|+	SRR6368536	iPSC	ANOS1	481.234	0.527873	4.39923
chr12|48068016|48073191|L1PA6:L1:LINE|65|+	SRR6368534	iPSC	DLGAP2	481.234	0.38771	3.07004
chr12|5225592|5231594|L1PA2:L1:LINE|23|-	SRR6368558	iPSC	ATRX	203.692	1.53694	11.7054
chr12|5225592|5231594|L1PA2:L1:LINE|23|-	SRR6368560	iPSC	ATRX	203.692	1.44023	10.5473
chr12|5225592|5231594|L1PA2:L1:LINE|23|-	SRR6368559	iPSC	ATRX	203.692	1.40133	10.103
chr12|5225592|5231594|L1PA2:L1:LINE|23|-	SRR6368561	iPSC	ATRX	203.692	1.29325	8.92953
chr12|5225592|5231594|L1PA2:L1:LINE|23|-	SRR6368548	iPSC	AFF2	203.692	0.616251	3.27989
chr12|5225592|5231594|L1PA2:L1:LINE|23|-	SRR6368549	iPSC	AFF2	203.692	0.59351	3.13233
chr12|79433401|79439425|L1PA2:L1:LINE|26|-	SRR6368559	iPSC	ATRX	206.569	1.50455	7.07984
chr12|79433401|79439425|L1PA2:L1:LINE|26|-	SRR6368561	iPSC	ATRX	206.569	1.30415	5.66195
chr12|79433401|79439425|L1PA2:L1:LINE|26|-	SRR6368558	iPSC	ATRX	206.569	1.29082	5.57438
chr12|79433401|79439425|L1PA2:L1:LINE|26|-	SRR6368560	iPSC	ATRX	206.569	0.938011	3.52915
chr12|96709720|96715749|L1PA2:L1:LINE|13|+	SRR6368558	iPSC	ATRX	475.517	0.909474	4.19418
chr12|96709720|96715749|L1PA2:L1:LINE|13|+	SRR6368560	iPSC	ATRX	475.517	0.83918	3.76764
chr12|96709720|96715749|L1PA2:L1:LINE|13|+	SRR6368559	iPSC	ATRX	475.517	0.78431	3.44884
chr13|111321942|111328064|L1PA5:L1:LINE|58|+	SRR6368537	iPSC	ANOS1	412.892	0.685559	3.96411
chr13|111321942|111328064|L1PA5:L1:LINE|58|+	SRR6368532	iPSC	ANOS1	412.892	0.682619	3.94277
chr13|111321942|111328064|L1PA5:L1:LINE|58|+	SRR6368536	iPSC	ANOS1	412.892	0.56082	3.096
chr13|49039691|49045702|L1HS:L1:LINE|7|+	SRR6368558	iPSC	ATRX	424.743	1.14041	10.0942
chr13|49039691|49045702|L1HS:L1:LINE|7|+	SRR6368559	iPSC	ATRX	424.743	1.08258	9.36829
chr13|49039691|49045702|L1HS:L1:LINE|7|+	SRR6368560	iPSC	ATRX	424.743	1.0316	8.75199
chr13|49039691|49045702|L1HS:L1:LINE|7|+	SRR6368561	iPSC	ATRX	424.743	0.909426	7.36088
chr13|49039691|49045702|L1HS:L1:LINE|7|+	SRR6368538	iPSC	TENM1	424.743	0.581893	4.1637
chr13|77773162|77779196|L1PA3:L1:LINE|29|+	SRR6368567	iPSC	CACNA1C	77.9393	0.791881	4.50406
chr13|77773162|77779196|L1PA3:L1:LINE|29|+	SRR6368537	iPSC	ANOS1	77.9393	0.753617	4.22497
chr13|77773162|77779196|L1PA3:L1:LINE|29|+	SRR6368532	iPSC	ANOS1	77.9393	0.577688	3.0329
chr13|77773162|77779196|L1PA3:L1:LINE|29|+	SRR6368539	iPSC	TENM1	77.9393	-0.976075	-3.02787
chr13|77773162|77779196|L1PA3:L1:LINE|29|+	SRR6368540	iPSC	KCNQ2	77.9393	-1.16618	-3.4144
chr14|41418121|41424139|L1PA3:L1:LINE|27|-	SRR6368553	iPSC	SCN2A	334.047	1.00761	4.40311
chr14|41418121|41424139|L1PA3:L1:LINE|27|-	SRR6368551	iPSC	SCN2A	334.047	0.897436	3.75903
chr14|41418121|41424139|L1PA3:L1:LINE|27|-	SRR6368550	iPSC	SCN2A	334.047	0.846449	3.47721
chr14|41418121|41424139|L1PA3:L1:LINE|27|-	SRR6368552	iPSC	SCN2A	334.047	0.779681	3.1229
chr14|55414793|55420840|L1PA5:L1:LINE|63|+	SRR6368567	iPSC	CACNA1C	777.526	0.607933	5.97659
chr14|55414793|55420840|L1PA5:L1:LINE|63|+	SRR6368566	iPSC	CACNA1C	777.526	0.596251	5.83642
chr14|55414793|55420840|L1PA5:L1:LINE|63|+	SRR6368553	iPSC	SCN2A	777.526	0.44699	4.1419
chr14|55414793|55420840|L1PA5:L1:LINE|63|+	SRR6368551	iPSC	SCN2A	777.526	0.437873	4.04396
chr14|55414793|55420840|L1PA5:L1:LINE|63|+	SRR6368555	iPSC	ASTN2	777.526	0.433233	3.99436
chr14|55414793|55420840|L1PA5:L1:LINE|63|+	SRR6368540	iPSC	KCNQ2	777.526	-0.53546	-3.53597
chr14|55414793|55420840|L1PA5:L1:LINE|63|+	SRR6368535	iPSC	DLGAP2	777.526	-0.646035	-4.11649
chr14|55414793|55420840|L1PA5:L1:LINE|63|+	SRR6368543	iPSC	KCNQ2	777.526	-0.880999	-5.21177
chr14|71545567|71552023|L1PA7:L1:LINE|76|-	SRR6368537	iPSC	ANOS1	236.84	0.711412	5.84866
chr14|71545567|71552023|L1PA7:L1:LINE|76|-	SRR6368559	iPSC	ATRX	236.84	-0.646188	-3.31275
chr14|88922077|88928190|L1PA4:L1:LINE|59|-	SRR6368551	iPSC	SCN2A	41.6238	-1.62033	-3.05123
chr15|102166653|102172678|L1PA2:L1:LINE|24|+	SRR6368558	iPSC	ATRX	164.131	1.00696	3.9368
chr15|102166653|102172678|L1PA2:L1:LINE|24|+	SRR6368559	iPSC	ATRX	164.131	0.938205	3.5721
chr15|25500760|25506894|L1PA5:L1:LINE|65|+	SRR6368550	iPSC	SCN2A	66.4723	3.47614	17.8945
chr15|25500760|25506894|L1PA5:L1:LINE|65|+	SRR6368552	iPSC	SCN2A	66.4723	3.46298	17.7159
chr15|25500760|25506894|L1PA5:L1:LINE|65|+	SRR6368551	iPSC	SCN2A	66.4723	3.45099	17.5547
chr15|25500760|25506894|L1PA5:L1:LINE|65|+	SRR6368553	iPSC	SCN2A	66.4723	3.13489	13.7531
chr15|25500760|25506894|L1PA5:L1:LINE|65|+	SRR6368547	iPSC	CHD8	66.4723	1.52239	3.30866
chr15|25500760|25506894|L1PA5:L1:LINE|65|+	SRR6368548	iPSC	AFF2	66.4723	1.52051	3.30205
chr15|28399917|28406027|L1PA5:L1:LINE|57|-	SRR6368544	iPSC	CHD8	376.378	0.796069	3.86699
chr15|56426816|56432826|L1PA2:L1:LINE|28|-	SRR6368558	iPSC	ATRX	410.892	0.926827	5.17409
chr15|56426816|56432826|L1PA2:L1:LINE|28|-	SRR6368539	iPSC	TENM1	410.892	0.680492	3.46065
chr15|56426816|56432826|L1PA2:L1:LINE|28|-	SRR6368549	iPSC	AFF2	410.892	0.613555	3.04342
chr15|63909208|63914241|L1PA4:L1:LINE|37|-	SRR6368549	iPSC	AFF2	284.687	1.05201	10.52
chr15|63909208|63914241|L1PA4:L1:LINE|37|-	SRR6368544	iPSC	CHD8	284.687	0.987003	9.62467
chr15|63909208|63914241|L1PA4:L1:LINE|37|-	SRR6368548	iPSC	AFF2	284.687	0.786748	7.10711
chr15|63909208|63914241|L1PA4:L1:LINE|37|-	SRR6368545	iPSC	CHD8	284.687	0.694607	6.06103
chr15|63909208|63914241|L1PA4:L1:LINE|37|-	SRR6368546	iPSC	CHD8	284.687	0.647415	5.55058
chr15|63909208|63914241|L1PA4:L1:LINE|37|-	SRR6368541	iPSC	KCNQ2	284.687	0.626029	5.3247
chr15|63909208|63914241|L1PA4:L1:LINE|37|-	SRR6368540	iPSC	KCNQ2	284.687	0.62376	5.30093
chr15|63909208|63914241|L1PA4:L1:LINE|37|-	SRR6368535	iPSC	DLGAP2	284.687	0.623451	5.29769
chr15|63909208|63914241|L1PA4:L1:LINE|37|-	SRR6368542	iPSC	KCNQ2	284.687	0.572609	4.77489
chr15|63909208|63914241|L1PA4:L1:LINE|37|-	SRR6368547	iPSC	CHD8	284.687	0.561218	4.66026
chr15|63909208|63914241|L1PA4:L1:LINE|37|-	SRR6368538	iPSC	TENM1	284.687	0.444366	3.53518
chr15|63909208|63914241|L1PA4:L1:LINE|37|-	SRR6368537	iPSC	ANOS1	284.687	0.386173	3.00798
chr15|63909208|63914241|L1PA4:L1:LINE|37|-	SRR6368553	iPSC	SCN2A	284.687	-0.779824	-4.0923
chr15|81960854|81966845|L1PA2:L1:LINE|22|-	SRR6368558	iPSC	ATRX	375.385	1.42764	22.3695
chr15|81960854|81966845|L1PA2:L1:LINE|22|-	SRR6368560	iPSC	ATRX	375.385	1.29478	19.2369
chr15|81960854|81966845|L1PA2:L1:LINE|22|-	SRR6368559	iPSC	ATRX	375.385	1.24612	18.1601
chr15|81960854|81966845|L1PA2:L1:LINE|22|-	SRR6368561	iPSC	ATRX	375.385	1.1129	15.3907
chr15|81960854|81966845|L1PA2:L1:LINE|22|-	SRR6368551	iPSC	SCN2A	375.385	0.839656	10.4514
chr15|81960854|81966845|L1PA2:L1:LINE|22|-	SRR6368552	iPSC	SCN2A	375.385	0.822385	10.1695
chr15|81960854|81966845|L1PA2:L1:LINE|22|-	SRR6368553	iPSC	SCN2A	375.385	0.790928	9.66468
chr15|81960854|81966845|L1PA2:L1:LINE|22|-	SRR6368550	iPSC	SCN2A	375.385	0.780751	9.50369
chr15|81960854|81966845|L1PA2:L1:LINE|22|-	SRR6368531	iPSC	DLGAP2	375.385	0.665865	7.7631
chr15|81960854|81966845|L1PA2:L1:LINE|22|-	SRR6368530	iPSC	DLGAP2	375.385	0.560569	6.28507
chr15|81960854|81966845|L1PA2:L1:LINE|22|-	SRR6368543	iPSC	KCNQ2	375.385	0.499229	5.47249
chr15|81960854|81966845|L1PA2:L1:LINE|22|-	SRR6368540	iPSC	KCNQ2	375.385	0.398461	4.21035
chr15|81960854|81966845|L1PA2:L1:LINE|22|-	SRR6368545	iPSC	CHD8	375.385	0.36869	3.85402
chr15|81960854|81966845|L1PA2:L1:LINE|22|-	SRR6368548	iPSC	AFF2	375.385	0.329915	3.40082
chr15|81960854|81966845|L1PA2:L1:LINE|22|-	SRR6368549	iPSC	AFF2	375.385	0.326415	3.3605
chr15|81960854|81966845|L1PA2:L1:LINE|22|-	SRR6368538	iPSC	TENM1	375.385	0.305709	3.12401
chr15|81960854|81966845|L1PA2:L1:LINE|22|-	SRR6368554	iPSC	ASTN2	375.385	-0.384218	-3.09463
chr15|81960854|81966845|L1PA2:L1:LINE|22|-	SRR6368556	iPSC	ASTN2	375.385	-0.409103	-3.26805
chr15|82090271|82096304|L1PA2:L1:LINE|23|+	SRR6368558	iPSC	ATRX	188.35	1.19207	4.884
chr15|82090271|82096304|L1PA2:L1:LINE|23|+	SRR6368561	iPSC	ATRX	188.35	0.966754	3.62815
chr15|82090271|82096304|L1PA2:L1:LINE|23|+	SRR6368560	iPSC	ATRX	188.35	0.922888	3.40565
chr15|82090271|82096304|L1PA2:L1:LINE|23|+	SRR6368559	iPSC	ATRX	188.35	0.918561	3.38407
chr15|82163008|82169040|L1PA2:L1:LINE|20|+	SRR6368560	iPSC	ATRX	240.696	1.40748	6.32757
chr15|82163008|82169040|L1PA2:L1:LINE|20|+	SRR6368558	iPSC	ATRX	240.696	1.39176	6.21752
chr15|82163008|82169040|L1PA2:L1:LINE|20|+	SRR6368559	iPSC	ATRX	240.696	1.27532	5.43856
chr15|82163008|82169040|L1PA2:L1:LINE|20|+	SRR6368561	iPSC	ATRX	240.696	1.18096	4.85181
chr15|82287507|82293537|L1PA2:L1:LINE|19|+	SRR6368558	iPSC	ATRX	270.203	1.68125	11.0962
chr15|82287507|82293537|L1PA2:L1:LINE|19|+	SRR6368561	iPSC	ATRX	270.203	1.59782	10.1902
chr15|82287507|82293537|L1PA2:L1:LINE|19|+	SRR6368559	iPSC	ATRX	270.203	1.52212	9.41237
chr15|82287507|82293537|L1PA2:L1:LINE|19|+	SRR6368560	iPSC	ATRX	270.203	1.47883	8.98551
chr15|82287507|82293537|L1PA2:L1:LINE|19|+	SRR6368534	iPSC	DLGAP2	270.203	0.771099	3.55236
chr15|82287507|82293537|L1PA2:L1:LINE|19|+	SRR6368537	iPSC	ANOS1	270.203	0.725129	3.28327
chr15|90177549|90183532|L1PA3:L1:LINE|29|+	SRR6368558	iPSC	ATRX	961.112	1.33974	4.41707
chr15|90177549|90183532|L1PA3:L1:LINE|29|+	SRR6368561	iPSC	ATRX	961.112	1.11687	3.37185
chr15|97975923|97982079|L1PA3:L1:LINE|43|+	SRR6368558	iPSC	ATRX	500.108	1.44086	11.542
chr15|97975923|97982079|L1PA3:L1:LINE|43|+	SRR6368560	iPSC	ATRX	500.108	1.251	9.28884
chr15|97975923|97982079|L1PA3:L1:LINE|43|+	SRR6368561	iPSC	ATRX	500.108	1.08197	7.51772
chr15|97975923|97982079|L1PA3:L1:LINE|43|+	SRR6368559	iPSC	ATRX	500.108	1.06495	7.35061
chr15|97975923|97982079|L1PA3:L1:LINE|43|+	SRR6368552	iPSC	SCN2A	500.108	1.02428	6.9592
chr15|97975923|97982079|L1PA3:L1:LINE|43|+	SRR6368550	iPSC	SCN2A	500.108	1.02375	6.95422
chr15|97975923|97982079|L1PA3:L1:LINE|43|+	SRR6368551	iPSC	SCN2A	500.108	1.00211	6.75041
chr15|97975923|97982079|L1PA3:L1:LINE|43|+	SRR6368553	iPSC	SCN2A	500.108	0.89875	5.81838
chr15|97975923|97982079|L1PA3:L1:LINE|43|+	SRR6368543	iPSC	KCNQ2	500.108	0.753165	4.61383
chr15|97975923|97982079|L1PA3:L1:LINE|43|+	SRR6368530	iPSC	DLGAP2	500.108	0.730667	4.43829
chr15|97975923|97982079|L1PA3:L1:LINE|43|+	SRR6368545	iPSC	CHD8	500.108	0.639714	3.75588
chr15|97975923|97982079|L1PA3:L1:LINE|43|+	SRR6368531	iPSC	DLGAP2	500.108	0.636592	3.73322
chr15|97975923|97982079|L1PA3:L1:LINE|43|+	SRR6368548	iPSC	AFF2	500.108	0.635278	3.72369
chr16|18832575|18838378|L1HS:L1:LINE|4|-	SRR6368548	iPSC	AFF2	383.679	0.575326	4.94868
chr16|18832575|18838378|L1HS:L1:LINE|4|-	SRR6368545	iPSC	CHD8	383.679	0.504748	4.23025
chr16|18832575|18838378|L1HS:L1:LINE|4|-	SRR6368558	iPSC	ATRX	383.679	0.50071	4.1902
chr16|18832575|18838378|L1HS:L1:LINE|4|-	SRR6368544	iPSC	CHD8	383.679	0.409062	3.31069
chr16|50377250|50383321|L1PA5:L1:LINE|62|+	SRR6368553	iPSC	SCN2A	1719.17	0.45543	3.2487
chr16|82172856|82178863|L1PA2:L1:LINE|23|+	SRR6368558	iPSC	ATRX	256.248	1.15312	8.05297
chr16|82172856|82178863|L1PA2:L1:LINE|23|+	SRR6368560	iPSC	ATRX	256.248	1.05512	7.09208
chr16|82172856|82178863|L1PA2:L1:LINE|23|+	SRR6368559	iPSC	ATRX	256.248	1.00665	6.64032
chr16|82172856|82178863|L1PA2:L1:LINE|23|+	SRR6368561	iPSC	ATRX	256.248	0.781466	4.72989
chr17|58958801|58964835|L1PA2:L1:LINE|17|-	SRR6368558	iPSC	ATRX	320.71	1.3472	5.36894
chr17|58958801|58964835|L1PA2:L1:LINE|17|-	SRR6368560	iPSC	ATRX	320.71	1.16824	4.33701
chr17|58958801|58964835|L1PA2:L1:LINE|17|-	SRR6368559	iPSC	ATRX	320.71	1.09781	3.96471
chr17|58958801|58964835|L1PA2:L1:LINE|17|-	SRR6368561	iPSC	ATRX	320.71	0.99452	3.45053
chr18|53382715|53388760|L1PA2:L1:LINE|24|-	SRR6368558	iPSC	ATRX	339.34	2.32193	15.8446
chr18|53382715|53388760|L1PA2:L1:LINE|24|-	SRR6368559	iPSC	ATRX	339.34	2.21808	14.4691
chr18|53382715|53388760|L1PA2:L1:LINE|24|-	SRR6368560	iPSC	ATRX	339.34	2.16006	13.7425
chr18|53382715|53388760|L1PA2:L1:LINE|24|-	SRR6368561	iPSC	ATRX	339.34	2.06518	12.6157
chr18|53382715|53388760|L1PA2:L1:LINE|24|-	SRR6368548	iPSC	AFF2	339.34	1.08361	4.43383
chr18|53382715|53388760|L1PA2:L1:LINE|24|-	SRR6368549	iPSC	AFF2	339.34	1.02703	4.11095
chr18|53382715|53388760|L1PA2:L1:LINE|24|-	SRR6368544	iPSC	CHD8	339.34	0.867406	3.26548
chr18|53382715|53388760|L1PA2:L1:LINE|24|-	SRR6368547	iPSC	CHD8	339.34	0.838271	3.12101
chr18|53382715|53388760|L1PA2:L1:LINE|24|-	SRR6368538	iPSC	TENM1	339.34	0.81626	3.01377
chr18|60573525|60579547|L1HS:L1:LINE|5|+	SRR6368558	iPSC	ATRX	623.876	0.654282	4.52931
chr18|60573525|60579547|L1HS:L1:LINE|5|+	SRR6368560	iPSC	ATRX	623.876	0.645514	4.45404
chr18|60573525|60579547|L1HS:L1:LINE|5|+	SRR6368559	iPSC	ATRX	623.876	0.469001	3.03213
chr18|75127932|75133958|L1PA3:L1:LINE|27|-	SRR6368559	iPSC	ATRX	253.002	1.39486	8.48722
chr18|75127932|75133958|L1PA3:L1:LINE|27|-	SRR6368558	iPSC	ATRX	253.002	1.2795	7.43484
chr18|75127932|75133958|L1PA3:L1:LINE|27|-	SRR6368560	iPSC	ATRX	253.002	1.07072	5.73138
chr18|75127932|75133958|L1PA3:L1:LINE|27|-	SRR6368561	iPSC	ATRX	253.002	0.884194	4.40465
chr18|75127932|75133958|L1PA3:L1:LINE|27|-	SRR6368536	iPSC	ANOS1	253.002	0.743419	3.51098
chr18|75127932|75133958|L1PA3:L1:LINE|27|-	SRR6368537	iPSC	ANOS1	253.002	0.657177	3.00504
chr18|75289711|75295821|L1PA6:L1:LINE|75|+	SRR6368558	iPSC	ATRX	1013.23	0.958089	7.39111
chr18|75289711|75295821|L1PA6:L1:LINE|75|+	SRR6368559	iPSC	ATRX	1013.23	0.842783	6.22115
chr18|75289711|75295821|L1PA6:L1:LINE|75|+	SRR6368560	iPSC	ATRX	1013.23	0.731566	5.1779
chr18|75289711|75295821|L1PA6:L1:LINE|75|+	SRR6368561	iPSC	ATRX	1013.23	0.609651	4.12302
chr18|75289711|75295821|L1PA6:L1:LINE|75|+	SRR6368544	iPSC	CHD8	1013.23	0.60819	4.11091
chr18|75289711|75295821|L1PA6:L1:LINE|75|+	SRR6368534	iPSC	DLGAP2	1013.23	0.591972	3.97731
chr18|75289711|75295821|L1PA6:L1:LINE|75|+	SRR6368530	iPSC	DLGAP2	1013.23	0.537612	3.54032
chr18|75289711|75295821|L1PA6:L1:LINE|75|+	SRR6368531	iPSC	DLGAP2	1013.23	0.50376	3.2764
chr19|12017069|12022645|L1PA5:L1:LINE|58|+	SRR6368534	iPSC	DLGAP2	1651.55	0.574047	3.11989
chr19|12115626|12121630|L1PA3:L1:LINE|26|-	SRR6368558	iPSC	ATRX	166.295	0.839513	3.81545
chr19|28186346|28192495|L1PA4:L1:LINE|72|-	SRR6368552	iPSC	SCN2A	83.2669	1.99718	5.98043
chr19|28186346|28192495|L1PA4:L1:LINE|72|-	SRR6368566	iPSC	CACNA1C	83.2669	1.91324	5.52941
chr19|28186346|28192495|L1PA4:L1:LINE|72|-	SRR6368551	iPSC	SCN2A	83.2669	1.88601	5.38864
chr19|28186346|28192495|L1PA4:L1:LINE|72|-	SRR6368567	iPSC	CACNA1C	83.2669	1.78262	4.87776
chr19|28186346|28192495|L1PA4:L1:LINE|72|-	SRR6368550	iPSC	SCN2A	83.2669	1.72207	4.59515
chr19|28186346|28192495|L1PA4:L1:LINE|72|-	SRR6368553	iPSC	SCN2A	83.2669	1.60903	4.09821
chr2|118380829|118386852|L1PA3:L1:LINE|30|+	SRR6368558	iPSC	ATRX	249.547	1.97055	21.377
chr2|118380829|118386852|L1PA3:L1:LINE|30|+	SRR6368559	iPSC	ATRX	249.547	1.84058	18.9045
chr2|118380829|118386852|L1PA3:L1:LINE|30|+	SRR6368560	iPSC	ATRX	249.547	1.74788	17.2723
chr2|118380829|118386852|L1PA3:L1:LINE|30|+	SRR6368561	iPSC	ATRX	249.547	1.56847	14.3961
chr2|118380829|118386852|L1PA3:L1:LINE|30|+	SRR6368544	iPSC	CHD8	249.547	0.701351	4.58436
chr2|118380829|118386852|L1PA3:L1:LINE|30|+	SRR6368546	iPSC	CHD8	249.547	0.497806	3.01753
chr2|118681259|118686848|L1PA4:L1:LINE|53|+	SRR6368536	iPSC	ANOS1	109.189	0.613627	3.05638
chr2|170105133|170111166|L1HS:L1:LINE|5|+	SRR6368558	iPSC	ATRX	474.076	2.03463	9.96796
chr2|170105133|170111166|L1HS:L1:LINE|5|+	SRR6368560	iPSC	ATRX	474.076	1.8704	8.54918
chr2|170105133|170111166|L1HS:L1:LINE|5|+	SRR6368561	iPSC	ATRX	474.076	1.72488	7.42012
chr2|170105133|170111166|L1HS:L1:LINE|5|+	SRR6368559	iPSC	ATRX	474.076	1.69406	7.19529
chr2|186284161|186290189|L1PA2:L1:LINE|23|-	SRR6368560	iPSC	ATRX	246.879	0.766183	6.35001
chr2|186284161|186290189|L1PA2:L1:LINE|23|-	SRR6368558	iPSC	ATRX	246.879	0.713825	5.80072
chr2|186284161|186290189|L1PA2:L1:LINE|23|-	SRR6368559	iPSC	ATRX	246.879	0.465519	3.45077
chr2|71638604|71644631|L1HS:L1:LINE|6|-	SRR6368558	iPSC	ATRX	568.89	0.496407	5.94337
chr2|71638604|71644631|L1HS:L1:LINE|6|-	SRR6368560	iPSC	ATRX	568.89	0.486392	5.80214
chr2|71638604|71644631|L1HS:L1:LINE|6|-	SRR6368559	iPSC	ATRX	568.89	0.47636	5.66166
chr2|71638604|71644631|L1HS:L1:LINE|6|-	SRR6368553	iPSC	SCN2A	568.89	-0.494457	-4.1992
chr2|73948522|73954676|L1PA3:L1:LINE|34|+	SRR6368559	iPSC	ATRX	56.9118	1.40147	5.38436
chr2|73948522|73954676|L1PA3:L1:LINE|34|+	SRR6368558	iPSC	ATRX	56.9118	1.27987	4.68401
chr2|73948522|73954676|L1PA3:L1:LINE|34|+	SRR6368537	iPSC	ANOS1	56.9118	1.25801	4.56425
chr2|73948522|73954676|L1PA3:L1:LINE|34|+	SRR6368560	iPSC	ATRX	56.9118	1.09481	3.72526
chr2|73948522|73954676|L1PA3:L1:LINE|34|+	SRR6368536	iPSC	ANOS1	56.9118	0.941882	3.02073
chr2|95758488|95764597|L1PA6:L1:LINE|63|+	SRR6368537	iPSC	ANOS1	781.952	0.720975	7.34332
chr2|95758488|95764597|L1PA6:L1:LINE|63|+	SRR6368534	iPSC	DLGAP2	781.952	0.424338	3.87339
chr2|95758488|95764597|L1PA6:L1:LINE|63|+	SRR6368535	iPSC	DLGAP2	781.952	0.410948	3.73295
chr2|95758488|95764597|L1PA6:L1:LINE|63|+	SRR6368553	iPSC	SCN2A	781.952	0.362838	3.23903
chr2|95758488|95764597|L1PA6:L1:LINE|63|+	SRR6368552	iPSC	SCN2A	781.952	0.351649	3.12649
chr20|33659086|33665195|L1PA5:L1:LINE|64|-	SRR6368553	iPSC	SCN2A	890.161	0.500293	5.99377
chr20|33659086|33665195|L1PA5:L1:LINE|64|-	SRR6368566	iPSC	CACNA1C	890.161	0.370541	4.2345
chr20|33659086|33665195|L1PA5:L1:LINE|64|-	SRR6368535	iPSC	DLGAP2	890.161	0.331661	3.73741
chr20|33659086|33665195|L1PA5:L1:LINE|64|-	SRR6368534	iPSC	DLGAP2	890.161	0.309151	3.45568
chr20|33659086|33665195|L1PA5:L1:LINE|64|-	SRR6368545	iPSC	CHD8	890.161	0.280019	3.09754
chr20|44100759|44107254|L1PA13:L1:LINE|94|-	SRR6368548	iPSC	AFF2	968.712	0.764422	5.16399
chr20|44100759|44107254|L1PA13:L1:LINE|94|-	SRR6368543	iPSC	KCNQ2	968.712	0.718724	4.77253
chr20|44100759|44107254|L1PA13:L1:LINE|94|-	SRR6368535	iPSC	DLGAP2	968.712	0.62712	4.02422
chr20|44100759|44107254|L1PA13:L1:LINE|94|-	SRR6368532	iPSC	ANOS1	968.712	0.514704	3.16851
chr20|44100759|44107254|L1PA13:L1:LINE|94|-	SRR6368549	iPSC	AFF2	968.712	0.507845	3.11843
chr20|52072101|52078105|L1PA3:L1:LINE|25|-	SRR6368550	iPSC	SCN2A	264.203	1.06587	3.14682
chr20|52072101|52078105|L1PA3:L1:LINE|25|-	SRR6368551	iPSC	SCN2A	264.203	1.05847	3.11601
chr20|52072101|52078105|L1PA3:L1:LINE|25|-	SRR6368552	iPSC	SCN2A	264.203	1.05713	3.11044
chr20|52120390|52126413|L1PA2:L1:LINE|22|+	SRR6368560	iPSC	ATRX	337.03	1.54077	7.75904
chr20|52120390|52126413|L1PA2:L1:LINE|22|+	SRR6368559	iPSC	ATRX	337.03	1.50238	7.44859
chr20|52120390|52126413|L1PA2:L1:LINE|22|+	SRR6368561	iPSC	ATRX	337.03	1.49236	7.36895
chr20|52120390|52126413|L1PA2:L1:LINE|22|+	SRR6368558	iPSC	ATRX	337.03	1.48011	7.27226
chr20|52120390|52126413|L1PA2:L1:LINE|22|+	SRR6368544	iPSC	CHD8	337.03	0.972975	3.91258
chr20|8575748|8581774|L1PA2:L1:LINE|19|-	SRR6368558	iPSC	ATRX	404.819	1.64232	9.45576
chr20|8575748|8581774|L1PA2:L1:LINE|19|-	SRR6368560	iPSC	ATRX	404.819	1.49475	8.10304
chr20|8575748|8581774|L1PA2:L1:LINE|19|-	SRR6368559	iPSC	ATRX	404.819	1.47054	7.89404
chr20|8575748|8581774|L1PA2:L1:LINE|19|-	SRR6368561	iPSC	ATRX	404.819	1.36573	7.02862
chr21|35297926|35303910|L1PA2:L1:LINE|22|-	SRR6368559	iPSC	ATRX	408.936	1.15675	7.10828
chr21|35297926|35303910|L1PA2:L1:LINE|22|-	SRR6368560	iPSC	ATRX	408.936	1.08657	6.49633
chr21|35297926|35303910|L1PA2:L1:LINE|22|-	SRR6368558	iPSC	ATRX	408.936	1.03984	6.105
chr21|35297926|35303910|L1PA2:L1:LINE|22|-	SRR6368561	iPSC	ATRX	408.936	0.881615	4.87032
chr3|108374358|108380495|L1PA4:L1:LINE|47|+	SRR6368532	iPSC	ANOS1	400.486	0.734556	5.16428
chr3|108374358|108380495|L1PA4:L1:LINE|47|+	SRR6368557	iPSC	ASTN2	400.486	0.602776	4.03441
chr3|108374358|108380495|L1PA4:L1:LINE|47|+	SRR6368537	iPSC	ANOS1	400.486	0.576882	3.82427
chr3|108374358|108380495|L1PA4:L1:LINE|47|+	SRR6368551	iPSC	SCN2A	400.486	0.48086	3.07714
chr3|134971056|134977072|L1PA2:L1:LINE|26|-	SRR6368552	iPSC	SCN2A	159.117	1.44173	8.66168
chr3|134971056|134977072|L1PA2:L1:LINE|26|-	SRR6368550	iPSC	SCN2A	159.117	1.39629	8.23664
chr3|134971056|134977072|L1PA2:L1:LINE|26|-	SRR6368553	iPSC	SCN2A	159.117	1.13177	6.01142
chr3|134971056|134977072|L1PA2:L1:LINE|26|-	SRR6368551	iPSC	SCN2A	159.117	1.10902	5.83844
chr3|134971056|134977072|L1PA2:L1:LINE|26|-	SRR6368558	iPSC	ATRX	159.117	1.07093	5.55478
chr3|134971056|134977072|L1PA2:L1:LINE|26|-	SRR6368566	iPSC	CACNA1C	159.117	0.882632	4.25767
chr3|134971056|134977072|L1PA2:L1:LINE|26|-	SRR6368561	iPSC	ATRX	159.117	0.854451	4.07769
chr3|134971056|134977072|L1PA2:L1:LINE|26|-	SRR6368543	iPSC	KCNQ2	159.117	0.827102	3.90636
chr3|134971056|134977072|L1PA2:L1:LINE|26|-	SRR6368560	iPSC	ATRX	159.117	0.807618	3.78627
chr3|134971056|134977072|L1PA2:L1:LINE|26|-	SRR6368548	iPSC	AFF2	159.117	0.78207	3.63124
chr3|134971056|134977072|L1PA2:L1:LINE|26|-	SRR6368559	iPSC	ATRX	159.117	0.764112	3.52389
chr3|134971056|134977072|L1PA2:L1:LINE|26|-	SRR6368549	iPSC	AFF2	159.117	0.739677	3.37996
chr3|134971056|134977072|L1PA2:L1:LINE|26|-	SRR6368567	iPSC	CACNA1C	159.117	0.733309	3.34285
chr3|15433014|15439121|L1PA4:L1:LINE|51|-	SRR6368531	iPSC	DLGAP2	89.9565	1.21844	6.33225
chr3|15433014|15439121|L1PA4:L1:LINE|51|-	SRR6368546	iPSC	CHD8	89.9565	-1.66453	-3.26672
chr3|154951845|154958485|L1PA15:L1:LINE|158|-	SRR6368558	iPSC	ATRX	3239.98	2.16487	18.7992
chr3|154951845|154958485|L1PA15:L1:LINE|158|-	SRR6368561	iPSC	ATRX	3239.98	1.71329	12.2966
chr3|154951845|154958485|L1PA15:L1:LINE|158|-	SRR6368560	iPSC	ATRX	3239.98	1.64245	11.4488
chr3|154951845|154958485|L1PA15:L1:LINE|158|-	SRR6368559	iPSC	ATRX	3239.98	1.59373	10.8896
chr3|154951845|154958485|L1PA15:L1:LINE|158|-	SRR6368552	iPSC	SCN2A	3239.98	-1.8946	-3.94435
chr3|154951845|154958485|L1PA15:L1:LINE|158|-	SRR6368550	iPSC	SCN2A	3239.98	-2.04131	-4.08466
chr3|154951845|154958485|L1PA15:L1:LINE|158|-	SRR6368551	iPSC	SCN2A	3239.98	-2.42797	-4.39283
chr3|154951845|154958485|L1PA15:L1:LINE|158|-	SRR6368553	iPSC	SCN2A	3239.98	-2.90209	-4.67366
chr3|27857474|27863474|L1PA7:L1:LINE|33|-	SRR6368558	iPSC	ATRX	234.07	1.01069	7.77755
chr3|27857474|27863474|L1PA7:L1:LINE|33|-	SRR6368560	iPSC	ATRX	234.07	1.00879	7.75722
chr3|27857474|27863474|L1PA7:L1:LINE|33|-	SRR6368561	iPSC	ATRX	234.07	0.924091	6.87798
chr3|27857474|27863474|L1PA7:L1:LINE|33|-	SRR6368559	iPSC	ATRX	234.07	0.89012	6.53958
chr3|27857474|27863474|L1PA7:L1:LINE|33|-	SRR6368553	iPSC	SCN2A	234.07	0.6076	4.01359
chr3|27857474|27863474|L1PA7:L1:LINE|33|-	SRR6368551	iPSC	SCN2A	234.07	0.531718	3.41527
chr3|43607314|43613339|L1PA2:L1:LINE|25|+	SRR6368532	iPSC	ANOS1	409.604	0.706555	3.37838
chr3|51681874|51687951|L1PA6:L1:LINE|64|+	SRR6368552	iPSC	SCN2A	228.312	0.712193	5.33821
chr3|51681874|51687951|L1PA6:L1:LINE|64|+	SRR6368551	iPSC	SCN2A	228.312	0.663734	4.88563
chr3|51681874|51687951|L1PA6:L1:LINE|64|+	SRR6368550	iPSC	SCN2A	228.312	0.642046	4.68795
chr3|51681874|51687951|L1PA6:L1:LINE|64|+	SRR6368543	iPSC	KCNQ2	228.312	0.618444	4.47618
chr3|51681874|51687951|L1PA6:L1:LINE|64|+	SRR6368548	iPSC	AFF2	228.312	0.563892	3.99975
chr3|51681874|51687951|L1PA6:L1:LINE|64|+	SRR6368540	iPSC	KCNQ2	228.312	0.486286	3.35229
chr3|51681874|51687951|L1PA6:L1:LINE|64|+	SRR6368545	iPSC	CHD8	228.312	0.475226	3.26281
chr3|58827880|58833905|L1PA2:L1:LINE|19|+	SRR6368558	iPSC	ATRX	476.121	2.33575	9.92823
chr3|58827880|58833905|L1PA2:L1:LINE|19|+	SRR6368559	iPSC	ATRX	476.121	2.24004	9.13357
chr3|58827880|58833905|L1PA2:L1:LINE|19|+	SRR6368560	iPSC	ATRX	476.121	2.23879	9.12353
chr3|58827880|58833905|L1PA2:L1:LINE|19|+	SRR6368561	iPSC	ATRX	476.121	2.12214	8.22438
chr4|104171422|104177447|L1PA2:L1:LINE|30|-	SRR6368558	iPSC	ATRX	362.826	2.02878	13.15
chr4|104171422|104177447|L1PA2:L1:LINE|30|-	SRR6368559	iPSC	ATRX	362.826	1.91927	11.8767
chr4|104171422|104177447|L1PA2:L1:LINE|30|-	SRR6368560	iPSC	ATRX	362.826	1.85309	11.1528
chr4|104171422|104177447|L1PA2:L1:LINE|30|-	SRR6368561	iPSC	ATRX	362.826	1.76903	10.2799
chr4|104171422|104177447|L1PA2:L1:LINE|30|-	SRR6368544	iPSC	CHD8	362.826	1.13426	5.10129
chr4|104171422|104177447|L1PA2:L1:LINE|30|-	SRR6368546	iPSC	CHD8	362.826	1.1019	4.89343
chr4|104171422|104177447|L1PA2:L1:LINE|30|-	SRR6368545	iPSC	CHD8	362.826	1.06727	4.67615
chr4|104171422|104177447|L1PA2:L1:LINE|30|-	SRR6368547	iPSC	CHD8	362.826	0.913955	3.77436
chr4|151192064|151198580|L1PA7:L1:LINE|84|+	SRR6368543	iPSC	KCNQ2	533.206	1.02329	7.76888
chr4|151192064|151198580|L1PA7:L1:LINE|84|+	SRR6368541	iPSC	KCNQ2	533.206	0.80884	5.65657
chr4|151192064|151198580|L1PA7:L1:LINE|84|+	SRR6368542	iPSC	KCNQ2	533.206	0.63602	4.16857
chr4|151192064|151198580|L1PA7:L1:LINE|84|+	SRR6368535	iPSC	DLGAP2	533.206	0.569416	3.64104
chr4|151192064|151198580|L1PA7:L1:LINE|84|+	SRR6368540	iPSC	KCNQ2	533.206	0.494841	3.07857
chr4|151192064|151198580|L1PA7:L1:LINE|84|+	SRR6368545	iPSC	CHD8	533.206	0.49456	3.0765
chr4|159638|165778|L1PA4:L1:LINE|57|-	SRR6368530	iPSC	DLGAP2	808.804	0.917575	7.91906
chr4|159638|165778|L1PA4:L1:LINE|57|-	SRR6368531	iPSC	DLGAP2	808.804	0.916525	7.90682
chr4|159638|165778|L1PA4:L1:LINE|57|-	SRR6368538	iPSC	TENM1	808.804	0.876412	7.44573
chr4|159638|165778|L1PA4:L1:LINE|57|-	SRR6368536	iPSC	ANOS1	808.804	0.846944	7.11506
chr4|159638|165778|L1PA4:L1:LINE|57|-	SRR6368535	iPSC	DLGAP2	808.804	0.84476	7.09083
chr4|159638|165778|L1PA4:L1:LINE|57|-	SRR6368539	iPSC	TENM1	808.804	0.790624	6.50159
chr4|159638|165778|L1PA4:L1:LINE|57|-	SRR6368534	iPSC	DLGAP2	808.804	0.785862	6.45081
chr4|159638|165778|L1PA4:L1:LINE|57|-	SRR6368532	iPSC	ANOS1	808.804	0.705338	5.61702
chr4|159638|165778|L1PA4:L1:LINE|57|-	SRR6368561	iPSC	ATRX	808.804	0.681475	5.37873
chr4|159638|165778|L1PA4:L1:LINE|57|-	SRR6368533	iPSC	ANOS1	808.804	0.646233	5.03396
chr4|159638|165778|L1PA4:L1:LINE|57|-	SRR6368537	iPSC	ANOS1	808.804	0.551614	4.14888
chr4|159638|165778|L1PA4:L1:LINE|57|-	SRR6368558	iPSC	ATRX	808.804	0.54022	4.04617
chr4|159638|165778|L1PA4:L1:LINE|57|-	SRR6368559	iPSC	ATRX	808.804	0.53861	4.03173
chr4|159638|165778|L1PA4:L1:LINE|57|-	SRR6368567	iPSC	CACNA1C	808.804	0.536462	4.01247
chr4|159638|165778|L1PA4:L1:LINE|57|-	SRR6368566	iPSC	CACNA1C	808.804	0.475958	3.4818
chr4|159638|165778|L1PA4:L1:LINE|57|-	SRR6368560	iPSC	ATRX	808.804	0.474467	3.469
chr4|167664640|167670800|L1PA5:L1:LINE|75|+	SRR6368558	iPSC	ATRX	5116.91	2.03908	5.83916
chr4|167664640|167670800|L1PA5:L1:LINE|75|+	SRR6368560	iPSC	ATRX	5116.91	1.80919	4.70247
chr4|167664640|167670800|L1PA5:L1:LINE|75|+	SRR6368559	iPSC	ATRX	5116.91	1.78404	4.58873
chr4|167664640|167670800|L1PA5:L1:LINE|75|+	SRR6368561	iPSC	ATRX	5116.91	1.71891	4.30329
chr4|167664640|167670800|L1PA5:L1:LINE|75|+	SRR6368538	iPSC	TENM1	5116.91	1.64994	4.01477
chr4|167664640|167670800|L1PA5:L1:LINE|75|+	SRR6368539	iPSC	TENM1	5116.91	1.61297	3.8657
chr4|167664640|167670800|L1PA5:L1:LINE|75|+	SRR6368548	iPSC	AFF2	5116.91	1.59808	3.80674
chr4|167664640|167670800|L1PA5:L1:LINE|75|+	SRR6368549	iPSC	AFF2	5116.91	1.53802	3.57495
chr4|20740248|20746401|L1PA5:L1:LINE|71|+	SRR6368558	iPSC	ATRX	248.399	1.16573	5.06035
chr4|21771611|21778019|L1PA8A:L1:LINE|126|-	SRR6368541	iPSC	KCNQ2	0.128524	3.39558	3.59964
chr4|21771611|21778019|L1PA8A:L1:LINE|126|-	SRR6368544	iPSC	CHD8	0.128524	3.33398	3.43339
chr4|57197420|57203548|L1PA3:L1:LINE|36|-	SRR6368558	iPSC	ATRX	388.402	0.925163	3.45567
chr4|62609439|62615587|L1PA3:L1:LINE|44|+	SRR6368559	iPSC	ATRX	813.34	0.658436	5.31888
chr4|62609439|62615587|L1PA3:L1:LINE|44|+	SRR6368558	iPSC	ATRX	813.34	0.538261	4.15876
chr4|62609439|62615587|L1PA3:L1:LINE|44|+	SRR6368561	iPSC	ATRX	813.34	0.500027	3.80948
chr4|62609439|62615587|L1PA3:L1:LINE|44|+	SRR6368560	iPSC	ATRX	813.34	0.442278	3.29915
chr4|62609439|62615587|L1PA3:L1:LINE|44|+	SRR6368555	iPSC	ASTN2	813.34	-0.570887	-3.00533
chr4|62609439|62615587|L1PA3:L1:LINE|44|+	SRR6368543	iPSC	KCNQ2	813.34	-0.620261	-3.21362
chr4|62609439|62615587|L1PA3:L1:LINE|44|+	SRR6368554	iPSC	ASTN2	813.34	-0.644731	-3.31424
chr4|62609439|62615587|L1PA3:L1:LINE|44|+	SRR6368557	iPSC	ASTN2	813.34	-0.649183	-3.33236
chr4|62609439|62615587|L1PA3:L1:LINE|44|+	SRR6368546	iPSC	CHD8	813.34	-0.658799	-3.37132
chr4|62609439|62615587|L1PA3:L1:LINE|44|+	SRR6368540	iPSC	KCNQ2	813.34	-0.661629	-3.38273
chr4|62609439|62615587|L1PA3:L1:LINE|44|+	SRR6368547	iPSC	CHD8	813.34	-0.669231	-3.41328
chr4|62609439|62615587|L1PA3:L1:LINE|44|+	SRR6368548	iPSC	AFF2	813.34	-0.67553	-3.43848
chr4|62609439|62615587|L1PA3:L1:LINE|44|+	SRR6368549	iPSC	AFF2	813.34	-0.730969	-3.65554
chr4|62609439|62615587|L1PA3:L1:LINE|44|+	SRR6368550	iPSC	SCN2A	813.34	-0.77503	-3.8222
chr4|62609439|62615587|L1PA3:L1:LINE|44|+	SRR6368556	iPSC	ASTN2	813.34	-0.884458	-4.21475
chr4|62609439|62615587|L1PA3:L1:LINE|44|+	SRR6368552	iPSC	SCN2A	813.34	-0.92165	-4.34153
chr4|62609439|62615587|L1PA3:L1:LINE|44|+	SRR6368553	iPSC	SCN2A	813.34	-0.96858	-4.49691
chr4|62609439|62615587|L1PA3:L1:LINE|44|+	SRR6368551	iPSC	SCN2A	813.34	-1.00705	-4.62057
chr4|62620336|62626523|L1PA4:L1:LINE|58|-	SRR6368558	iPSC	ATRX	2356.8	1.56233	9.17607
chr4|62620336|62626523|L1PA4:L1:LINE|58|-	SRR6368560	iPSC	ATRX	2356.8	1.38019	7.53054
chr4|62620336|62626523|L1PA4:L1:LINE|58|-	SRR6368559	iPSC	ATRX	2356.8	1.3743	7.48074
chr4|62620336|62626523|L1PA4:L1:LINE|58|-	SRR6368561	iPSC	ATRX	2356.8	1.22924	6.31577
chr4|62620336|62626523|L1PA4:L1:LINE|58|-	SRR6368537	iPSC	ANOS1	2356.8	1.05684	5.07523
chr4|62620336|62626523|L1PA4:L1:LINE|58|-	SRR6368534	iPSC	DLGAP2	2356.8	1.03806	4.94885
chr4|62620336|62626523|L1PA4:L1:LINE|58|-	SRR6368539	iPSC	TENM1	2356.8	0.961032	4.44732
chr4|62620336|62626523|L1PA4:L1:LINE|58|-	SRR6368538	iPSC	TENM1	2356.8	0.956416	4.41811
chr4|62620336|62626523|L1PA4:L1:LINE|58|-	SRR6368536	iPSC	ANOS1	2356.8	0.88136	3.95599
chr4|62805645|62811680|L1HS:L1:LINE|5|-	SRR6368558	iPSC	ATRX	134.892	1.16844	5.71814
chr4|62805645|62811680|L1HS:L1:LINE|5|-	SRR6368560	iPSC	ATRX	134.892	1.02342	4.73302
chr4|62805645|62811680|L1HS:L1:LINE|5|-	SRR6368559	iPSC	ATRX	134.892	0.824292	3.53198
chr4|62805645|62811680|L1HS:L1:LINE|5|-	SRR6368561	iPSC	ATRX	134.892	0.773799	3.25287
chr4|69285971|69292051|L1PA6:L1:LINE|72|+	SRR6368558	iPSC	ATRX	818.484	1.10273	5.24763
chr4|69285971|69292051|L1PA6:L1:LINE|72|+	SRR6368559	iPSC	ATRX	818.484	1.02427	4.72779
chr4|69285971|69292051|L1PA6:L1:LINE|72|+	SRR6368539	iPSC	TENM1	818.484	0.964652	4.3513
chr4|69285971|69292051|L1PA6:L1:LINE|72|+	SRR6368560	iPSC	ATRX	818.484	0.955477	4.29472
chr4|69285971|69292051|L1PA6:L1:LINE|72|+	SRR6368538	iPSC	TENM1	818.484	0.829588	3.55376
chr4|69285971|69292051|L1PA6:L1:LINE|72|+	SRR6368561	iPSC	ATRX	818.484	0.743925	3.08529
chr4|69285971|69292051|L1PA6:L1:LINE|72|+	SRR6368553	iPSC	SCN2A	818.484	-1.56203	-3.02401
chr4|71919553|71925574|L1PA3:L1:LINE|26|-	SRR6368558	iPSC	ATRX	215.704	2.02743	11.6154
chr4|71919553|71925574|L1PA3:L1:LINE|26|-	SRR6368560	iPSC	ATRX	215.704	1.86588	9.98502
chr4|71919553|71925574|L1PA3:L1:LINE|26|-	SRR6368561	iPSC	ATRX	215.704	1.65641	8.12541
chr4|71919553|71925574|L1PA3:L1:LINE|26|-	SRR6368559	iPSC	ATRX	215.704	1.61037	7.7516
chr4|71919553|71925574|L1PA3:L1:LINE|26|-	SRR6368544	iPSC	CHD8	215.704	0.84531	3.00751
chr4|91596877|91602908|L1HS:L1:LINE|4|-	SRR6368558	iPSC	ATRX	381.834	2.06291	13.841
chr4|91596877|91602908|L1HS:L1:LINE|4|-	SRR6368560	iPSC	ATRX	381.834	1.95585	12.5395
chr4|91596877|91602908|L1HS:L1:LINE|4|-	SRR6368561	iPSC	ATRX	381.834	1.82617	11.0872
chr4|91596877|91602908|L1HS:L1:LINE|4|-	SRR6368559	iPSC	ATRX	381.834	1.806	10.8728
chr4|91596877|91602908|L1HS:L1:LINE|4|-	SRR6368549	iPSC	AFF2	381.834	0.896311	3.75083
chr4|91596877|91602908|L1HS:L1:LINE|4|-	SRR6368544	iPSC	CHD8	381.834	0.768871	3.06554
chr5|139831619|139837446|L1PA5:L1:LINE|55|+	SRR6368536	iPSC	ANOS1	389.106	0.666285	4.54226
chr5|139831619|139837446|L1PA5:L1:LINE|55|+	SRR6368535	iPSC	DLGAP2	389.106	0.651556	4.41752
chr5|139831619|139837446|L1PA5:L1:LINE|55|+	SRR6368537	iPSC	ANOS1	389.106	0.533218	3.46022
chr5|74002130|74008268|L1PA3:L1:LINE|34|+	SRR6368553	iPSC	SCN2A	821.81	0.976142	5.99191
chr5|74002130|74008268|L1PA3:L1:LINE|34|+	SRR6368551	iPSC	SCN2A	821.81	0.714601	3.97125
chr5|74002130|74008268|L1PA3:L1:LINE|34|+	SRR6368546	iPSC	CHD8	821.81	0.653592	3.5503
chr5|74002130|74008268|L1PA3:L1:LINE|34|+	SRR6368547	iPSC	CHD8	821.81	0.631841	3.40447
chr5|74002130|74008268|L1PA3:L1:LINE|34|+	SRR6368548	iPSC	AFF2	821.81	0.617555	3.30988
chr5|74002130|74008268|L1PA3:L1:LINE|34|+	SRR6368550	iPSC	SCN2A	821.81	0.60305	3.21479
chr5|74002130|74008268|L1PA3:L1:LINE|34|+	SRR6368555	iPSC	ASTN2	821.81	0.59535	3.16471
chr5|74002130|74008268|L1PA3:L1:LINE|34|+	SRR6368552	iPSC	SCN2A	821.81	0.579085	3.05978
chr5|77414039|77420179|L1PA4:L1:LINE|39|+	SRR6368566	iPSC	CACNA1C	460.941	0.59462	3.79618
chr5|82753618|82759636|L1PA2:L1:LINE|21|-	SRR6368558	iPSC	ATRX	364.56	2.05718	11.016
chr5|82753618|82759636|L1PA2:L1:LINE|21|-	SRR6368559	iPSC	ATRX	364.56	2.04601	10.9041
chr5|82753618|82759636|L1PA2:L1:LINE|21|-	SRR6368560	iPSC	ATRX	364.56	1.90725	9.58471
chr5|82753618|82759636|L1PA2:L1:LINE|21|-	SRR6368561	iPSC	ATRX	364.56	1.76418	8.35087
chr6|116959859|116965997|L1PA3:L1:LINE|39|+	SRR6368544	iPSC	CHD8	209.739	0.468278	9.34151
chr6|116959859|116965997|L1PA3:L1:LINE|39|+	SRR6368532	iPSC	ANOS1	209.739	0.431374	8.49033
chr6|116959859|116965997|L1PA3:L1:LINE|39|+	SRR6368537	iPSC	ANOS1	209.739	0.422367	8.28586
chr6|116959859|116965997|L1PA3:L1:LINE|39|+	SRR6368533	iPSC	ANOS1	209.739	0.301688	5.66608
chr6|116959859|116965997|L1PA3:L1:LINE|39|+	SRR6368540	iPSC	KCNQ2	209.739	0.257491	4.76015
chr6|116959859|116965997|L1PA3:L1:LINE|39|+	SRR6368539	iPSC	TENM1	209.739	0.200641	3.63491
chr6|116959859|116965997|L1PA3:L1:LINE|39|+	SRR6368551	iPSC	SCN2A	209.739	0.198362	3.59073
chr6|116959859|116965997|L1PA3:L1:LINE|39|+	SRR6368538	iPSC	TENM1	209.739	0.188329	3.39701
chr6|116959859|116965997|L1PA3:L1:LINE|39|+	SRR6368561	iPSC	ATRX	209.739	0.180381	3.24452
chr6|116959859|116965997|L1PA3:L1:LINE|39|+	SRR6368554	iPSC	ASTN2	209.739	0.171421	3.07359
chr6|116959859|116965997|L1PA3:L1:LINE|39|+	SRR6368530	iPSC	DLGAP2	209.739	0.171349	3.07223
chr6|116959859|116965997|L1PA3:L1:LINE|39|+	SRR6368557	iPSC	ASTN2	209.739	0.167871	3.00617
chr6|116959859|116965997|L1PA3:L1:LINE|39|+	SRR6368558	iPSC	ATRX	209.739	-0.211225	-3.31793
chr6|116959859|116965997|L1PA3:L1:LINE|39|+	SRR6368552	iPSC	SCN2A	209.739	-0.211512	-3.3221
chr6|116959859|116965997|L1PA3:L1:LINE|39|+	SRR6368559	iPSC	ATRX	209.739	-0.245827	-3.81663
chr6|144172713|144178208|L1PA7:L1:LINE|83|-	SRR6368537	iPSC	ANOS1	737.469	0.667766	5.9094
chr6|144172713|144178208|L1PA7:L1:LINE|83|-	SRR6368545	iPSC	CHD8	737.469	0.59299	5.1038
chr6|144172713|144178208|L1PA7:L1:LINE|83|-	SRR6368551	iPSC	SCN2A	737.469	0.567911	4.84284
chr6|144172713|144178208|L1PA7:L1:LINE|83|-	SRR6368546	iPSC	CHD8	737.469	0.545152	4.6099
chr6|144172713|144178208|L1PA7:L1:LINE|83|-	SRR6368547	iPSC	CHD8	737.469	0.530535	4.46222
chr6|144172713|144178208|L1PA7:L1:LINE|83|-	SRR6368549	iPSC	AFF2	737.469	0.527487	4.43162
chr6|144172713|144178208|L1PA7:L1:LINE|83|-	SRR6368544	iPSC	CHD8	737.469	0.522811	4.3848
chr6|144172713|144178208|L1PA7:L1:LINE|83|-	SRR6368548	iPSC	AFF2	737.469	0.51226	4.27969
chr6|144172713|144178208|L1PA7:L1:LINE|83|-	SRR6368552	iPSC	SCN2A	737.469	0.445111	3.62848
chr6|144172713|144178208|L1PA7:L1:LINE|83|-	SRR6368550	iPSC	SCN2A	737.469	0.434217	3.52566
chr6|76609458|76615462|L1PA3:L1:LINE|32|-	SRR6368550	iPSC	SCN2A	264.915	1.57565	5.68219
chr6|76609458|76615462|L1PA3:L1:LINE|32|-	SRR6368552	iPSC	SCN2A	264.915	1.49619	5.22396
chr6|76609458|76615462|L1PA3:L1:LINE|32|-	SRR6368551	iPSC	SCN2A	264.915	1.13867	3.44766
chr6|79681232|79687246|L1PA3:L1:LINE|29|+	SRR6368537	iPSC	ANOS1	390.83	0.415959	3.29526
chr6|79681232|79687246|L1PA3:L1:LINE|29|+	SRR6368534	iPSC	DLGAP2	390.83	0.413896	3.27646
chr6|79681232|79687246|L1PA3:L1:LINE|29|+	SRR6368566	iPSC	CACNA1C	390.83	-0.575353	-3.24293
chr6|8770704|8776745|L1PA2:L1:LINE|20|-	SRR6368558	iPSC	ATRX	285.806	1.72284	10.2591
chr6|8770704|8776745|L1PA2:L1:LINE|20|-	SRR6368560	iPSC	ATRX	285.806	1.44171	7.65327
chr6|8770704|8776745|L1PA2:L1:LINE|20|-	SRR6368559	iPSC	ATRX	285.806	1.43473	7.59477
chr6|8770704|8776745|L1PA2:L1:LINE|20|-	SRR6368561	iPSC	ATRX	285.806	1.39341	7.25446
chr6|8770704|8776745|L1PA2:L1:LINE|20|-	SRR6368544	iPSC	CHD8	285.806	0.763042	3.10809
chr6|91271827|91277941|L1PA5:L1:LINE|62|+	SRR6368538	iPSC	TENM1	331.202	0.817174	8.12609
chr6|91271827|91277941|L1PA5:L1:LINE|62|+	SRR6368534	iPSC	DLGAP2	331.202	0.809052	8.0206
chr6|91271827|91277941|L1PA5:L1:LINE|62|+	SRR6368536	iPSC	ANOS1	331.202	0.730406	7.02926
chr6|91271827|91277941|L1PA5:L1:LINE|62|+	SRR6368535	iPSC	DLGAP2	331.202	0.727611	6.99501
chr6|91271827|91277941|L1PA5:L1:LINE|62|+	SRR6368537	iPSC	ANOS1	331.202	0.722389	6.93121
chr6|91271827|91277941|L1PA5:L1:LINE|62|+	SRR6368559	iPSC	ATRX	331.202	0.682059	6.44613
chr6|91271827|91277941|L1PA5:L1:LINE|62|+	SRR6368539	iPSC	TENM1	331.202	0.613871	5.6562
chr6|91271827|91277941|L1PA5:L1:LINE|62|+	SRR6368532	iPSC	ANOS1	331.202	0.601705	5.51915
chr6|91271827|91277941|L1PA5:L1:LINE|62|+	SRR6368546	iPSC	CHD8	331.202	0.479326	4.20293
chr6|91271827|91277941|L1PA5:L1:LINE|62|+	SRR6368531	iPSC	DLGAP2	331.202	0.46915	4.09843
chr6|91271827|91277941|L1PA5:L1:LINE|62|+	SRR6368543	iPSC	KCNQ2	331.202	0.449555	3.89927
chr6|91271827|91277941|L1PA5:L1:LINE|62|+	SRR6368553	iPSC	SCN2A	331.202	0.374015	3.15631
chr6|91271827|91277941|L1PA5:L1:LINE|62|+	SRR6368558	iPSC	ATRX	331.202	0.364327	3.06381
chr6|98242519|98248408|L1PA4:L1:LINE|58|+	SRR6368558	iPSC	ATRX	1592.24	1.94223	16.7709
chr6|98242519|98248408|L1PA4:L1:LINE|58|+	SRR6368560	iPSC	ATRX	1592.24	1.52877	11.1221
chr6|98242519|98248408|L1PA4:L1:LINE|58|+	SRR6368561	iPSC	ATRX	1592.24	1.46909	10.4324
chr6|98242519|98248408|L1PA4:L1:LINE|58|+	SRR6368559	iPSC	ATRX	1592.24	1.26501	8.27813
chr6|98242519|98248408|L1PA4:L1:LINE|58|+	SRR6368538	iPSC	TENM1	1592.24	0.865032	4.84537
chr6|98242519|98248408|L1PA4:L1:LINE|58|+	SRR6368539	iPSC	TENM1	1592.24	0.769898	4.15972
chr6|98242519|98248408|L1PA4:L1:LINE|58|+	SRR6368537	iPSC	ANOS1	1592.24	-1.03765	-3.0255
chr6|98242519|98248408|L1PA4:L1:LINE|58|+	SRR6368532	iPSC	ANOS1	1592.24	-1.07392	-3.09685
chr6|98242519|98248408|L1PA4:L1:LINE|58|+	SRR6368552	iPSC	SCN2A	1592.24	-1.18365	-3.30207
chr6|98242519|98248408|L1PA4:L1:LINE|58|+	SRR6368550	iPSC	SCN2A	1592.24	-1.21661	-3.36074
chr6|98242519|98248408|L1PA4:L1:LINE|58|+	SRR6368536	iPSC	ANOS1	1592.24	-1.58752	-3.93618
chr6|98242519|98248408|L1PA4:L1:LINE|58|+	SRR6368551	iPSC	SCN2A	1592.24	-1.60024	-3.95341
chr6|98242519|98248408|L1PA4:L1:LINE|58|+	SRR6368553	iPSC	SCN2A	1592.24	-1.63018	-3.99338
chr7|12536837|12542864|L1PA3:L1:LINE|28|+	SRR6368558	iPSC	ATRX	284.605	2.21227	7.33363
chr7|12536837|12542864|L1PA3:L1:LINE|28|+	SRR6368560	iPSC	ATRX	284.605	2.10801	6.68168
chr7|12536837|12542864|L1PA3:L1:LINE|28|+	SRR6368559	iPSC	ATRX	284.605	2.03417	6.24763
chr7|12536837|12542864|L1PA3:L1:LINE|28|+	SRR6368561	iPSC	ATRX	284.605	1.89023	5.46272
chr7|12536837|12542864|L1PA3:L1:LINE|28|+	SRR6368544	iPSC	CHD8	284.605	1.37616	3.22034
chr7|131000000|131006360|L1PA8:L1:LINE|97|+	SRR6368537	iPSC	ANOS1	143.45	-1.19425	-3.04751
chr7|138215994|138222113|L1PA5:L1:LINE|64|-	SRR6368536	iPSC	ANOS1	1266.46	0.454804	3.08332
chr7|39047127|39053152|L1PA2:L1:LINE|23|-	SRR6368558	iPSC	ATRX	336.756	1.76081	12.7212
chr7|39047127|39053152|L1PA2:L1:LINE|23|-	SRR6368560	iPSC	ATRX	336.756	1.53625	10.12
chr7|39047127|39053152|L1PA2:L1:LINE|23|-	SRR6368559	iPSC	ATRX	336.756	1.49447	9.67908
chr7|39047127|39053152|L1PA2:L1:LINE|23|-	SRR6368561	iPSC	ATRX	336.756	1.48279	9.55803
chr7|39047127|39053152|L1PA2:L1:LINE|23|-	SRR6368544	iPSC	CHD8	336.756	1.05645	5.75018
chr7|39047127|39053152|L1PA2:L1:LINE|23|-	SRR6368546	iPSC	CHD8	336.756	0.766982	3.73671
chr7|86669072|86675084|L1PA2:L1:LINE|26|+	SRR6368535	iPSC	DLGAP2	254.001	0.649681	4.7446
chr7|86669072|86675084|L1PA2:L1:LINE|26|+	SRR6368547	iPSC	CHD8	254.001	0.517717	3.60075
chr7|86669072|86675084|L1PA2:L1:LINE|26|+	SRR6368551	iPSC	SCN2A	254.001	0.473803	3.24273
chr7|86669072|86675084|L1PA2:L1:LINE|26|+	SRR6368553	iPSC	SCN2A	254.001	0.469163	3.20554
chr7|86669072|86675084|L1PA2:L1:LINE|26|+	SRR6368537	iPSC	ANOS1	254.001	0.452297	3.07133
chr7|91813070|91819192|L1PA3:L1:LINE|36|-	SRR6368558	iPSC	ATRX	130.345	1.08201	11.9677
chr7|91813070|91819192|L1PA3:L1:LINE|36|-	SRR6368534	iPSC	DLGAP2	130.345	0.714463	6.86653
chr7|91813070|91819192|L1PA3:L1:LINE|36|-	SRR6368542	iPSC	KCNQ2	130.345	0.693015	6.60709
chr7|91813070|91819192|L1PA3:L1:LINE|36|-	SRR6368560	iPSC	ATRX	130.345	0.558008	5.05968
chr7|91813070|91819192|L1PA3:L1:LINE|36|-	SRR6368538	iPSC	TENM1	130.345	0.538273	4.84538
chr7|91813070|91819192|L1PA3:L1:LINE|36|-	SRR6368531	iPSC	DLGAP2	130.345	0.513861	4.5843
chr7|91813070|91819192|L1PA3:L1:LINE|36|-	SRR6368544	iPSC	CHD8	130.345	0.497368	4.41041
chr7|91813070|91819192|L1PA3:L1:LINE|36|-	SRR6368537	iPSC	ANOS1	130.345	0.478271	4.21152
chr7|91813070|91819192|L1PA3:L1:LINE|36|-	SRR6368536	iPSC	ANOS1	130.345	0.382714	3.25493
chr7|91813070|91819192|L1PA3:L1:LINE|36|-	SRR6368540	iPSC	KCNQ2	130.345	-0.476732	-3.01498
chr7|91813070|91819192|L1PA3:L1:LINE|36|-	SRR6368557	iPSC	ASTN2	130.345	-0.608376	-3.68643
chr7|91813070|91819192|L1PA3:L1:LINE|36|-	SRR6368554	iPSC	ASTN2	130.345	-0.614915	-3.71821
chr7|91813070|91819192|L1PA3:L1:LINE|36|-	SRR6368546	iPSC	CHD8	130.345	-0.642788	-3.85208
chr7|91813070|91819192|L1PA3:L1:LINE|36|-	SRR6368556	iPSC	ASTN2	130.345	-0.738478	-4.29247
chr7|91813070|91819192|L1PA3:L1:LINE|36|-	SRR6368551	iPSC	SCN2A	130.345	-0.782396	-4.48502
chr7|91813070|91819192|L1PA3:L1:LINE|36|-	SRR6368553	iPSC	SCN2A	130.345	-1.50994	-6.95226
chr8|11672377|11678511|L1PA6:L1:LINE|85|-	SRR6368537	iPSC	ANOS1	7543.02	1.16611	5.68308
chr8|11672377|11678511|L1PA6:L1:LINE|85|-	SRR6368536	iPSC	ANOS1	7543.02	0.964546	4.34638
chr8|11672377|11678511|L1PA6:L1:LINE|85|-	SRR6368535	iPSC	DLGAP2	7543.02	0.805957	3.41838
chr8|11672377|11678511|L1PA6:L1:LINE|85|-	SRR6368532	iPSC	ANOS1	7543.02	0.73975	3.06015
chr8|63885234|63891726|L1PA7:L1:LINE|103|-	SRR6368567	iPSC	CACNA1C	59.8683	0.89296	4.45108
chr8|63885234|63891726|L1PA7:L1:LINE|103|-	SRR6368560	iPSC	ATRX	59.8683	-1.68984	-3.58399
chr8|63885234|63891726|L1PA7:L1:LINE|103|-	SRR6368558	iPSC	ATRX	59.8683	-1.72878	-3.62686
chr8|63885234|63891726|L1PA7:L1:LINE|103|-	SRR6368530	iPSC	DLGAP2	59.8683	-1.84583	-3.74898
chr8|63885234|63891726|L1PA7:L1:LINE|103|-	SRR6368559	iPSC	ATRX	59.8683	-2.52102	-4.28902
chr8|70755535|70761658|L1PA5:L1:LINE|67|+	SRR6368561	iPSC	ATRX	21.1619	-2.55981	-3.06154
chr8|73968584|73974141|L1PA6:L1:LINE|65|+	SRR6368558	iPSC	ATRX	2367.52	1.43868	7.96532
chr8|73968584|73974141|L1PA6:L1:LINE|65|+	SRR6368537	iPSC	ANOS1	2367.52	1.35353	7.24197
chr8|73968584|73974141|L1PA6:L1:LINE|65|+	SRR6368538	iPSC	TENM1	2367.52	1.34902	7.20483
chr8|73968584|73974141|L1PA6:L1:LINE|65|+	SRR6368534	iPSC	DLGAP2	2367.52	1.32129	6.979
chr8|73968584|73974141|L1PA6:L1:LINE|65|+	SRR6368539	iPSC	TENM1	2367.52	1.23687	6.31772
chr8|73968584|73974141|L1PA6:L1:LINE|65|+	SRR6368535	iPSC	DLGAP2	2367.52	1.2009	6.0475
chr8|73968584|73974141|L1PA6:L1:LINE|65|+	SRR6368531	iPSC	DLGAP2	2367.52	1.04815	4.97218
chr8|73968584|73974141|L1PA6:L1:LINE|65|+	SRR6368536	iPSC	ANOS1	2367.52	0.878855	3.90609
chr8|73968584|73974141|L1PA6:L1:LINE|65|+	SRR6368560	iPSC	ATRX	2367.52	0.839605	3.67628
chr8|73968584|73974141|L1PA6:L1:LINE|65|+	SRR6368530	iPSC	DLGAP2	2367.52	0.803437	3.46999
chr8|73968584|73974141|L1PA6:L1:LINE|65|+	SRR6368533	iPSC	ANOS1	2367.52	0.802629	3.46544
chr8|73968584|73974141|L1PA6:L1:LINE|65|+	SRR6368550	iPSC	SCN2A	2367.52	-1.97777	-3.47401
chr8|73968584|73974141|L1PA6:L1:LINE|65|+	SRR6368552	iPSC	SCN2A	2367.52	-2.09727	-3.56798
chr8|73968584|73974141|L1PA6:L1:LINE|65|+	SRR6368551	iPSC	SCN2A	2367.52	-2.21895	-3.656
chr8|73968584|73974141|L1PA6:L1:LINE|65|+	SRR6368553	iPSC	SCN2A	2367.52	-2.53736	-3.85407
chr9|115750430|115756749|L1PA10:L1:LINE|83|-	SRR6368534	iPSC	DLGAP2	774.686	0.4157	3.22996
chr9|115750430|115756749|L1PA10:L1:LINE|83|-	SRR6368553	iPSC	SCN2A	774.686	-0.711977	-3.76745
chr9|42690271|42696344|L1PA3:L1:LINE|28|-	SRR6368558	iPSC	ATRX	174.219	1.41928	10.0315
chr9|42690271|42696344|L1PA3:L1:LINE|28|-	SRR6368561	iPSC	ATRX	174.219	0.966383	5.71469
chr9|42690271|42696344|L1PA3:L1:LINE|28|-	SRR6368560	iPSC	ATRX	174.219	0.798921	4.43188
chr9|42690271|42696344|L1PA3:L1:LINE|28|-	SRR6368559	iPSC	ATRX	174.219	0.685461	3.6436
chr9|42690271|42696344|L1PA3:L1:LINE|28|-	SRR6368536	iPSC	ANOS1	174.219	-Inf	-5.99065
chr9|70199709|70205784|L1PA3:L1:LINE|29|+	SRR6368558	iPSC	ATRX	118.916	1.73202	8.68992
chr9|70199709|70205784|L1PA3:L1:LINE|29|+	SRR6368559	iPSC	ATRX	118.916	1.02056	3.84999
chr9|70199709|70205784|L1PA3:L1:LINE|29|+	SRR6368561	iPSC	ATRX	118.916	0.955284	3.51412
chr9|72049710|72055847|L1PA4:L1:LINE|45|-	SRR6368535	iPSC	DLGAP2	16.5315	1.20497	3.3365
chr9|8324107|8330317|L1PA7:L1:LINE|119|-	SRR6368534	iPSC	DLGAP2	175.567	0.679896	4.96067
chr9|8324107|8330317|L1PA7:L1:LINE|119|-	SRR6368536	iPSC	ANOS1	175.567	0.658695	4.76811
chr9|8324107|8330317|L1PA7:L1:LINE|119|-	SRR6368543	iPSC	KCNQ2	175.567	0.562454	3.92866
chr9|8324107|8330317|L1PA7:L1:LINE|119|-	SRR6368535	iPSC	DLGAP2	175.567	0.483892	3.28373
chr9|8324107|8330317|L1PA7:L1:LINE|119|-	SRR6368542	iPSC	KCNQ2	175.567	0.473416	3.20035
chr9|8324107|8330317|L1PA7:L1:LINE|119|-	SRR6368567	iPSC	CACNA1C	175.567	0.47273	3.19492
chr9|89656797|89662815|L1PA3:L1:LINE|28|+	SRR6368558	iPSC	ATRX	245.8	1.40771	11.6624
chr9|89656797|89662815|L1PA3:L1:LINE|28|+	SRR6368560	iPSC	ATRX	245.8	1.07311	7.78798
chr9|89656797|89662815|L1PA3:L1:LINE|28|+	SRR6368561	iPSC	ATRX	245.8	1.01875	7.2392
chr9|89656797|89662815|L1PA3:L1:LINE|28|+	SRR6368559	iPSC	ATRX	245.8	0.966944	6.735
chr9|89656797|89662815|L1PA3:L1:LINE|28|+	SRR6368557	iPSC	ASTN2	245.8	-1.01137	-3.55499
chr9|94976690|94982694|L1PA2:L1:LINE|24|+	SRR6368543	iPSC	KCNQ2	3325.83	1.04162	10.0805
chr9|94976690|94982694|L1PA2:L1:LINE|24|+	SRR6368537	iPSC	ANOS1	3325.83	0.766635	6.67849
chr9|94976690|94982694|L1PA2:L1:LINE|24|+	SRR6368532	iPSC	ANOS1	3325.83	0.741147	6.39477
chr9|94976690|94982694|L1PA2:L1:LINE|24|+	SRR6368536	iPSC	ANOS1	3325.83	0.737611	6.35581
chr9|94976690|94982694|L1PA2:L1:LINE|24|+	SRR6368535	iPSC	DLGAP2	3325.83	0.721681	6.18144
chr9|94976690|94982694|L1PA2:L1:LINE|24|+	SRR6368540	iPSC	KCNQ2	3325.83	0.601895	4.93018
chr9|94976690|94982694|L1PA2:L1:LINE|24|+	SRR6368545	iPSC	CHD8	3325.83	0.542518	4.3474
chr9|94976690|94982694|L1PA2:L1:LINE|24|+	SRR6368530	iPSC	DLGAP2	3325.83	0.518315	4.11665
chr9|94976690|94982694|L1PA2:L1:LINE|24|+	SRR6368539	iPSC	TENM1	3325.83	0.478872	3.74879
chr9|94976690|94982694|L1PA2:L1:LINE|24|+	SRR6368553	iPSC	SCN2A	3325.83	0.475275	3.71574
chr9|94976690|94982694|L1PA2:L1:LINE|24|+	SRR6368531	iPSC	DLGAP2	3325.83	0.459725	3.57381
chr9|94976690|94982694|L1PA2:L1:LINE|24|+	SRR6368534	iPSC	DLGAP2	3325.83	0.459706	3.57364
chr9|94976690|94982694|L1PA2:L1:LINE|24|+	SRR6368544	iPSC	CHD8	3325.83	0.446997	3.45878
chr9|94976690|94982694|L1PA2:L1:LINE|24|+	SRR6368542	iPSC	KCNQ2	3325.83	0.440196	3.39772
chr9|94976690|94982694|L1PA2:L1:LINE|24|+	SRR6368546	iPSC	CHD8	3325.83	0.437154	3.3705
chr9|94976690|94982694|L1PA2:L1:LINE|24|+	SRR6368550	iPSC	SCN2A	3325.83	0.40109	3.05219
chr9|94976690|94982694|L1PA2:L1:LINE|24|+	SRR6368551	iPSC	SCN2A	3325.83	0.400671	3.04854
chr9|94976690|94982694|L1PA2:L1:LINE|24|+	SRR6368538	iPSC	TENM1	3325.83	0.399693	3.04002
chr9|94976690|94982694|L1PA2:L1:LINE|24|+	SRR6368541	iPSC	KCNQ2	3325.83	0.399571	3.03896
chr9|96875817|96881847|L1HS:L1:LINE|5|-	SRR6368558	iPSC	ATRX	127.145	1.47226	11.2463
chr9|96875817|96881847|L1HS:L1:LINE|5|-	SRR6368559	iPSC	ATRX	127.145	1.40993	10.5028
chr9|96875817|96881847|L1HS:L1:LINE|5|-	SRR6368560	iPSC	ATRX	127.145	1.16745	7.89744
chr9|96875817|96881847|L1HS:L1:LINE|5|-	SRR6368561	iPSC	ATRX	127.145	0.885958	5.37416
chr9|96875817|96881847|L1HS:L1:LINE|5|-	SRR6368535	iPSC	DLGAP2	127.145	0.644346	3.56822
chrUn_gl000211|11314|17387|L1PA3:L1:LINE|31|+	SRR6368558	iPSC	ATRX	62.9938	1.39207	3.92373
chrUn_gl000214|39518|45655|L1PA3:L1:LINE|55|-	SRR6368558	iPSC	ATRX	496.779	10.7547	1542.03
chrUn_gl000214|39518|45655|L1PA3:L1:LINE|55|-	SRR6368561	iPSC	ATRX	496.779	10.3553	1168.86
chrUn_gl000214|39518|45655|L1PA3:L1:LINE|55|-	SRR6368560	iPSC	ATRX	496.779	10.3135	1135.44
chrUn_gl000214|39518|45655|L1PA3:L1:LINE|55|-	SRR6368559	iPSC	ATRX	496.779	10.2576	1092.32
chrUn_gl000214|39518|45655|L1PA3:L1:LINE|55|-	SRR6368549	iPSC	AFF2	496.779	2.99792	6.24066
chrUn_gl000214|39518|45655|L1PA3:L1:LINE|55|-	SRR6368530	iPSC	DLGAP2	496.779	2.77184	5.20595
chrUn_gl000214|39518|45655|L1PA3:L1:LINE|55|-	SRR6368534	iPSC	DLGAP2	496.779	2.71517	4.97101
chrUn_gl000214|39518|45655|L1PA3:L1:LINE|55|-	SRR6368539	iPSC	TENM1	496.779	2.69261	4.88002
chrUn_gl000214|39518|45655|L1PA3:L1:LINE|55|-	SRR6368548	iPSC	AFF2	496.779	2.62424	4.61284
chrUn_gl000214|39518|45655|L1PA3:L1:LINE|55|-	SRR6368531	iPSC	DLGAP2	496.779	2.32192	3.57194
chrUn_gl000224|110990|117087|L1PA3:L1:LINE|78|-	SRR6368554	iPSC	ASTN2	110.522	1.71039	12.7193
chrUn_gl000224|110990|117087|L1PA3:L1:LINE|78|-	SRR6368557	iPSC	ASTN2	110.522	1.66808	12.1899
chrUn_gl000224|110990|117087|L1PA3:L1:LINE|78|-	SRR6368555	iPSC	ASTN2	110.522	1.44754	9.66855
chrUn_gl000224|110990|117087|L1PA3:L1:LINE|78|-	SRR6368556	iPSC	ASTN2	110.522	1.44721	9.66502
chrUn_gl000224|110990|117087|L1PA3:L1:LINE|78|-	SRR6368535	iPSC	DLGAP2	110.522	1.0516	6.00468
chrUn_gl000224|110990|117087|L1PA3:L1:LINE|78|-	SRR6368537	iPSC	ANOS1	110.522	1.03733	5.89052
chrUn_gl000224|110990|117087|L1PA3:L1:LINE|78|-	SRR6368536	iPSC	ANOS1	110.522	0.982841	5.46472
chrUn_gl000224|110990|117087|L1PA3:L1:LINE|78|-	SRR6368531	iPSC	DLGAP2	110.522	0.969636	5.36394
chrUn_gl000224|110990|117087|L1PA3:L1:LINE|78|-	SRR6368559	iPSC	ATRX	110.522	0.952108	5.23157
chrUn_gl000224|110990|117087|L1PA3:L1:LINE|78|-	SRR6368533	iPSC	ANOS1	110.522	0.908464	4.90889
chrUn_gl000224|110990|117087|L1PA3:L1:LINE|78|-	SRR6368560	iPSC	ATRX	110.522	0.896079	4.81908
chrUn_gl000224|110990|117087|L1PA3:L1:LINE|78|-	SRR6368532	iPSC	ANOS1	110.522	0.890245	4.77705
chrUn_gl000224|110990|117087|L1PA3:L1:LINE|78|-	SRR6368558	iPSC	ATRX	110.522	0.744349	3.77925
chrUn_gl000224|110990|117087|L1PA3:L1:LINE|78|-	SRR6368561	iPSC	ATRX	110.522	0.740603	3.75493
chrUn_gl000224|110990|117087|L1PA3:L1:LINE|78|-	SRR6368534	iPSC	DLGAP2	110.522	0.681661	3.38055
chrUn_gl000224|110990|117087|L1PA3:L1:LINE|78|-	SRR6368530	iPSC	DLGAP2	110.522	0.633178	3.08386
chrX|11725368|11731399|L1HS:L1:LINE|3|+	SRR6368558	iPSC	ATRX	339.779	1.92545	11.7297
chrX|11725368|11731399|L1HS:L1:LINE|3|+	SRR6368560	iPSC	ATRX	339.779	1.87357	11.1673
chrX|11725368|11731399|L1HS:L1:LINE|3|+	SRR6368559	iPSC	ATRX	339.779	1.73101	9.72224
chrX|11725368|11731399|L1HS:L1:LINE|3|+	SRR6368561	iPSC	ATRX	339.779	1.6688	9.13499
chrX|11725368|11731399|L1HS:L1:LINE|3|+	SRR6368539	iPSC	TENM1	339.779	0.86473	3.44109
chrX|125319201|125325235|L1PA2:L1:LINE|29|-	SRR6368552	iPSC	SCN2A	297.503	1.20542	5.33728
chrX|125319201|125325235|L1PA2:L1:LINE|29|-	SRR6368550	iPSC	SCN2A	297.503	0.952056	3.81943
chrX|125319201|125325235|L1PA2:L1:LINE|29|-	SRR6368551	iPSC	SCN2A	297.503	0.93625	3.73328
chrX|125319201|125325235|L1PA2:L1:LINE|29|-	SRR6368536	iPSC	ANOS1	297.503	-2.21548	-3.20668
chrX|128374838|128380974|L1PA4:L1:LINE|52|+	SRR6368532	iPSC	ANOS1	9.41578	1.55865	3.69409
chrX|128486184|128491941|L1PA5:L1:LINE|53|+	SRR6368554	iPSC	ASTN2	40.6846	1.09644	3.4569
chrX|128486184|128491941|L1PA5:L1:LINE|53|+	SRR6368536	iPSC	ANOS1	40.6846	-Inf	-3.03701
chrX|130712654|130718709|L1PA2:L1:LINE|25|+	SRR6368558	iPSC	ATRX	173.419	0.788849	9.2566
chrX|130712654|130718709|L1PA2:L1:LINE|25|+	SRR6368560	iPSC	ATRX	173.419	0.542385	5.80532
chrX|130712654|130718709|L1PA2:L1:LINE|25|+	SRR6368561	iPSC	ATRX	173.419	0.388524	3.93129
chrX|130712654|130718709|L1PA2:L1:LINE|25|+	SRR6368537	iPSC	ANOS1	173.419	0.372164	3.74353
chrX|130712654|130718709|L1PA2:L1:LINE|25|+	SRR6368559	iPSC	ATRX	173.419	0.371004	3.7303
chrX|130712654|130718709|L1PA2:L1:LINE|25|+	SRR6368536	iPSC	ANOS1	173.419	0.326449	3.23001
chrX|130712654|130718709|L1PA2:L1:LINE|25|+	SRR6368555	iPSC	ASTN2	173.419	-0.488227	-3.65203
chrX|130712654|130718709|L1PA2:L1:LINE|25|+	SRR6368556	iPSC	ASTN2	173.419	-0.522938	-3.8676
chrX|154583984|154589205|L1PA13:L1:LINE|94|+	SRR6368558	iPSC	ATRX	358.497	0.734404	5.31299
chrX|18123638|18129028|L1PA2:L1:LINE|24|+	SRR6368558	iPSC	ATRX	111.572	1.75516	7.14493
chrX|18123638|18129028|L1PA2:L1:LINE|24|+	SRR6368559	iPSC	ATRX	111.572	1.62307	6.25667
chrX|18123638|18129028|L1PA2:L1:LINE|24|+	SRR6368560	iPSC	ATRX	111.572	1.52859	5.66944
chrX|18123638|18129028|L1PA2:L1:LINE|24|+	SRR6368561	iPSC	ATRX	111.572	1.43214	5.10828
chrX|67744363|67750771|L1PA7:L1:LINE|82|-	SRR6368560	iPSC	ATRX	592.265	-0.781201	-3.95703
chrX|67744363|67750771|L1PA7:L1:LINE|82|-	SRR6368561	iPSC	ATRX	592.265	-0.92483	-4.47887
chrX|73253778|73259910|L1PA5:L1:LINE|62|-	SRR6368567	iPSC	CACNA1C	47.3646	1.36509	4.50291
chrX|73253778|73259910|L1PA5:L1:LINE|62|-	SRR6368550	iPSC	SCN2A	47.3646	1.08271	3.19451
chrX|73253778|73259910|L1PA5:L1:LINE|62|-	SRR6368552	iPSC	SCN2A	47.3646	1.04322	3.03109
chrY|14959405|14965588|L1PA6:L1:LINE|82|-	SRR6368531	iPSC	DLGAP2	575.141	0.721612	5.81266
chrY|14959405|14965588|L1PA6:L1:LINE|82|-	SRR6368566	iPSC	CACNA1C	575.141	0.601536	4.63322
chrY|14959405|14965588|L1PA6:L1:LINE|82|-	SRR6368537	iPSC	ANOS1	575.141	0.577202	4.40594
chrY|14959405|14965588|L1PA6:L1:LINE|82|-	SRR6368558	iPSC	ATRX	575.141	0.482821	3.55978
chrY|14959405|14965588|L1PA6:L1:LINE|82|-	SRR6368534	iPSC	DLGAP2	575.141	0.464455	3.40146
chrY|14959405|14965588|L1PA6:L1:LINE|82|-	SRR6368567	iPSC	CACNA1C	575.141	0.464172	3.39903
chrY|14959405|14965588|L1PA6:L1:LINE|82|-	SRR6368553	iPSC	SCN2A	575.141	-0.629581	-3.16717
chrY|14959405|14965588|L1PA6:L1:LINE|82|-	SRR6368547	iPSC	CHD8	575.141	-0.735482	-3.57687
chrY|14959405|14965588|L1PA6:L1:LINE|82|-	SRR6368546	iPSC	CHD8	575.141	-0.750546	-3.63275
chrY|14959405|14965588|L1PA6:L1:LINE|82|-	SRR6368543	iPSC	KCNQ2	575.141	-1.0542	-4.64312
chr1|117517360|117523487|L1PA5:L1:LINE|60|+	SRR6368597	Neuron	CACNA1C	151.263	0.801853	4.31254
chr1|117517360|117523487|L1PA5:L1:LINE|60|+	SRR6368582	Neuron	AFF2	151.263	-1.24613	-3.35576
chr1|119563254|119569271|L1PA3:L1:LINE|33|+	SRR6368572	Neuron	KCNQ2	198.543	0.857829	4.70753
chr1|119563254|119569271|L1PA3:L1:LINE|33|+	SRR6368577	Neuron	CACNA1C	198.543	0.843824	4.60607
chr1|119563254|119569271|L1PA3:L1:LINE|33|+	SRR6368588	Neuron	TENM1	198.543	0.777801	4.14079
chr1|119563254|119569271|L1PA3:L1:LINE|33|+	SRR6368576	Neuron	DLGAP2	198.543	0.726721	3.79516
chr1|119563254|119569271|L1PA3:L1:LINE|33|+	SRR6368575	Neuron	ATRX	198.543	0.708455	3.67449
chr1|119563254|119569271|L1PA3:L1:LINE|33|+	SRR6368578	Neuron	AFF2	198.543	0.704556	3.64893
chr1|119563254|119569271|L1PA3:L1:LINE|33|+	SRR6368579	Neuron	TENM1	198.543	0.68936	3.54998
chr1|121316087|121322219|L1PA3:L1:LINE|47|+	SRR6368583	Neuron	ATRX	194.199	1.8652	8.54895
chr1|121316087|121322219|L1PA3:L1:LINE|47|+	SRR6368575	Neuron	ATRX	194.199	1.44128	5.54887
chr1|121316087|121322219|L1PA3:L1:LINE|47|+	SRR6368577	Neuron	CACNA1C	194.199	1.04801	3.45323
chr1|121316087|121322219|L1PA3:L1:LINE|47|+	SRR6368579	Neuron	TENM1	194.199	0.977167	3.13276
chr1|143125606|143131754|L1PA2:L1:LINE|47|-	SRR6368579	Neuron	TENM1	258.316	5.89758	74.1941
chr1|143125606|143131754|L1PA2:L1:LINE|47|-	SRR6368594	Neuron	ATRX	258.316	5.01781	39.7431
chr1|143125606|143131754|L1PA2:L1:LINE|47|-	SRR6368571	Neuron	SCN2A	258.316	4.55846	28.5605
chr1|143125606|143131754|L1PA2:L1:LINE|47|-	SRR6368595	Neuron	ATRX	258.316	4.22199	22.3559
chr1|143125606|143131754|L1PA2:L1:LINE|47|-	SRR6368577	Neuron	CACNA1C	258.316	4.03911	19.5436
chr1|143125606|143131754|L1PA2:L1:LINE|47|-	SRR6368588	Neuron	TENM1	258.316	3.71173	15.319
chr1|143125606|143131754|L1PA2:L1:LINE|47|-	SRR6368576	Neuron	DLGAP2	258.316	3.70777	15.2734
chr1|143125606|143131754|L1PA2:L1:LINE|47|-	SRR6368587	Neuron	TENM1	258.316	3.55794	13.642
chr1|143125606|143131754|L1PA2:L1:LINE|47|-	SRR6368585	Neuron	KCNQ2	258.316	3.5001	13.0561
chr1|143125606|143131754|L1PA2:L1:LINE|47|-	SRR6368589	Neuron	ASTN2	258.316	3.42702	12.3487
chr1|143125606|143131754|L1PA2:L1:LINE|47|-	SRR6368584	Neuron	DLGAP2	258.316	3.19309	10.3109
chr1|143125606|143131754|L1PA2:L1:LINE|47|-	SRR6368608	Neuron	SCN2A	258.316	2.68307	6.86347
chr1|143125606|143131754|L1PA2:L1:LINE|47|-	SRR6368593	Neuron	ASTN2	258.316	2.32959	5.09694
chr1|143125606|143131754|L1PA2:L1:LINE|47|-	SRR6368583	Neuron	ATRX	258.316	2.31541	5.03467
chr1|143125606|143131754|L1PA2:L1:LINE|47|-	SRR6368591	Neuron	AFF2	258.316	2.21835	4.62474
chr1|143125606|143131754|L1PA2:L1:LINE|47|-	SRR6368586	Neuron	KCNQ2	258.316	2.2117	4.59767
chr1|143125606|143131754|L1PA2:L1:LINE|47|-	SRR6368582	Neuron	AFF2	258.316	2.09845	4.15498
chr1|149923964|149930070|L1PA5:L1:LINE|59|-	SRR6368575	Neuron	ATRX	138.561	1.11491	4.94281
chr1|149923964|149930070|L1PA5:L1:LINE|59|-	SRR6368585	Neuron	KCNQ2	138.561	1.02065	4.36202
chr1|149923964|149930070|L1PA5:L1:LINE|59|-	SRR6368588	Neuron	TENM1	138.561	0.99414	4.20543
chr1|149923964|149930070|L1PA5:L1:LINE|59|-	SRR6368587	Neuron	TENM1	138.561	0.952749	3.96657
chr1|171519607|171525696|L1PA6:L1:LINE|67|-	SRR6368588	Neuron	TENM1	374.283	0.716675	4.4932
chr1|171519607|171525696|L1PA6:L1:LINE|67|-	SRR6368586	Neuron	KCNQ2	374.283	0.589692	3.52622
chr1|171519607|171525696|L1PA6:L1:LINE|67|-	SRR6368573	Neuron	ASTN2	374.283	0.577594	3.43846
chr1|171519607|171525696|L1PA6:L1:LINE|67|-	SRR6368587	Neuron	TENM1	374.283	0.575689	3.4247
chr1|172560414|172566554|L1PA5:L1:LINE|67|-	SRR6368588	Neuron	TENM1	300.319	0.464247	4.71582
chr1|172560414|172566554|L1PA5:L1:LINE|67|-	SRR6368601	Neuron	DLGAP2	300.319	0.332544	3.2205
chr1|172560414|172566554|L1PA5:L1:LINE|67|-	SRR6368597	Neuron	CACNA1C	300.319	0.315484	3.03661
chr1|172560414|172566554|L1PA5:L1:LINE|67|-	SRR6368598	Neuron	CHD8	300.319	-0.438593	-3.2567
chr1|172560414|172566554|L1PA5:L1:LINE|67|-	SRR6368575	Neuron	ATRX	300.319	-0.441758	-3.27679
chr1|220814954|220821404|L1PA10:L1:LINE|100|+	SRR6368584	Neuron	DLGAP2	163.519	2.1021	11.1055
chr1|220814954|220821404|L1PA10:L1:LINE|100|+	SRR6368587	Neuron	TENM1	163.519	1.94801	9.63897
chr1|220814954|220821404|L1PA10:L1:LINE|100|+	SRR6368583	Neuron	ATRX	163.519	1.661	7.29169
chr1|220814954|220821404|L1PA10:L1:LINE|100|+	SRR6368582	Neuron	AFF2	163.519	1.36689	5.32505
chr1|220814954|220821404|L1PA10:L1:LINE|100|+	SRR6368595	Neuron	ATRX	163.519	1.28142	4.82476
chr1|220814954|220821404|L1PA10:L1:LINE|100|+	SRR6368585	Neuron	KCNQ2	163.519	1.19299	4.33741
chr1|220814954|220821404|L1PA10:L1:LINE|100|+	SRR6368589	Neuron	ASTN2	163.519	1.15376	4.13063
chr1|220814954|220821404|L1PA10:L1:LINE|100|+	SRR6368606	Neuron	KCNQ2	163.519	1.11903	3.95216
chr1|220814954|220821404|L1PA10:L1:LINE|100|+	SRR6368588	Neuron	TENM1	163.519	0.97882	3.27383
chr1|43580198|43586187|L1PA2:L1:LINE|25|-	SRR6368575	Neuron	ATRX	169.166	1.82618	5.8588
chr1|43580198|43586187|L1PA2:L1:LINE|25|-	SRR6368595	Neuron	ATRX	169.166	1.7301	5.3331
chr1|43580198|43586187|L1PA2:L1:LINE|25|-	SRR6368594	Neuron	ATRX	169.166	1.61627	4.75384
chr1|43580198|43586187|L1PA2:L1:LINE|25|-	SRR6368583	Neuron	ATRX	169.166	1.61477	4.74652
chr1|43580198|43586187|L1PA2:L1:LINE|25|-	SRR6368585	Neuron	KCNQ2	169.166	1.30685	3.39199
chr1|92853959|92860042|L1PA7:L1:LINE|80|+	SRR6368584	Neuron	DLGAP2	1802.54	0.549679	4.50476
chr1|92853959|92860042|L1PA7:L1:LINE|80|+	SRR6368589	Neuron	ASTN2	1802.54	0.548564	4.49378
chr1|92853959|92860042|L1PA7:L1:LINE|80|+	SRR6368587	Neuron	TENM1	1802.54	0.537553	4.38575
chr1|92853959|92860042|L1PA7:L1:LINE|80|+	SRR6368586	Neuron	KCNQ2	1802.54	0.511079	4.12939
chr1|92853959|92860042|L1PA7:L1:LINE|80|+	SRR6368583	Neuron	ATRX	1802.54	0.457941	3.62879
chr1|92853959|92860042|L1PA7:L1:LINE|80|+	SRR6368595	Neuron	ATRX	1802.54	0.451334	3.56783
chr1|92853959|92860042|L1PA7:L1:LINE|80|+	SRR6368582	Neuron	AFF2	1802.54	0.443718	3.4979
chr1|92853959|92860042|L1PA7:L1:LINE|80|+	SRR6368588	Neuron	TENM1	1802.54	0.443413	3.49511
chr1|92853959|92860042|L1PA7:L1:LINE|80|+	SRR6368581	Neuron	ANOS1	1802.54	0.405071	3.14869
chr1|92853959|92860042|L1PA7:L1:LINE|80|+	SRR6368610	Neuron	TENM1	1802.54	-0.631488	-3.44336
chr1|92853959|92860042|L1PA7:L1:LINE|80|+	SRR6368597	Neuron	CACNA1C	1802.54	-0.76469	-3.99636
chr10|101400324|101406444|L1PA5:L1:LINE|62|-	SRR6368573	Neuron	ASTN2	370.334	1.24437	5.0511
chr10|101400324|101406444|L1PA5:L1:LINE|62|-	SRR6368572	Neuron	KCNQ2	370.334	1.16508	4.5837
chr10|101400324|101406444|L1PA5:L1:LINE|62|-	SRR6368579	Neuron	TENM1	370.334	1.07464	4.081
chr10|101400324|101406444|L1PA5:L1:LINE|62|-	SRR6368577	Neuron	CACNA1C	370.334	1.05458	3.97369
chr10|101400324|101406444|L1PA5:L1:LINE|62|-	SRR6368574	Neuron	CHD8	370.334	1.01794	3.78154
chr10|101400324|101406444|L1PA5:L1:LINE|62|-	SRR6368578	Neuron	AFF2	370.334	0.980596	3.59063
chr10|101400324|101406444|L1PA5:L1:LINE|62|-	SRR6368575	Neuron	ATRX	370.334	0.978714	3.58114
chr10|101400324|101406444|L1PA5:L1:LINE|62|-	SRR6368576	Neuron	DLGAP2	370.334	0.968495	3.52982
chr10|101400324|101406444|L1PA5:L1:LINE|62|-	SRR6368581	Neuron	ANOS1	370.334	0.897202	3.18175
chr10|118692681|118699122|L1PA7:L1:LINE|94|-	SRR6368584	Neuron	DLGAP2	457.716	-0.842226	-3.77038
chr10|118692681|118699122|L1PA7:L1:LINE|94|-	SRR6368585	Neuron	KCNQ2	457.716	-0.982734	-4.21171
chr10|118692681|118699122|L1PA7:L1:LINE|94|-	SRR6368588	Neuron	TENM1	457.716	-1.04006	-4.37976
chr10|33201104|33207283|L1PA5:L1:LINE|66|+	SRR6368575	Neuron	ATRX	1458.81	0.691579	3.62516
chr10|55253766|55259783|L1PA3:L1:LINE|38|-	SRR6368595	Neuron	ATRX	6.56004	3.48287	9.73099
chr10|55253766|55259783|L1PA3:L1:LINE|38|-	SRR6368575	Neuron	ATRX	6.56004	2.78499	5.63234
chr10|55253766|55259783|L1PA3:L1:LINE|38|-	SRR6368588	Neuron	TENM1	6.56004	2.63882	4.99751
chr10|55253766|55259783|L1PA3:L1:LINE|38|-	SRR6368577	Neuron	CACNA1C	6.56004	2.60406	4.85579
chr10|55253766|55259783|L1PA3:L1:LINE|38|-	SRR6368579	Neuron	TENM1	6.56004	2.42011	4.1601
chr10|55253766|55259783|L1PA3:L1:LINE|38|-	SRR6368594	Neuron	ATRX	6.56004	2.2501	3.59138
chr10|55253766|55259783|L1PA3:L1:LINE|38|-	SRR6368573	Neuron	ASTN2	6.56004	2.15876	3.31242
chr10|86039723|86045762|L1PA2:L1:LINE|21|+	SRR6368575	Neuron	ATRX	216.884	1.65719	5.05434
chr10|86039723|86045762|L1PA2:L1:LINE|21|+	SRR6368590	Neuron	AFF2	216.884	1.64472	4.99064
chr10|86039723|86045762|L1PA2:L1:LINE|21|+	SRR6368601	Neuron	DLGAP2	216.884	1.37456	3.73765
chr10|86039723|86045762|L1PA2:L1:LINE|21|+	SRR6368595	Neuron	ATRX	216.884	1.27188	3.31967
chr10|86039723|86045762|L1PA2:L1:LINE|21|+	SRR6368594	Neuron	ATRX	216.884	1.2418	3.20276
chr10|86039723|86045762|L1PA2:L1:LINE|21|+	SRR6368596	Neuron	CACNA1C	216.884	1.19883	3.03993
chr10|96865055|96871181|L1PA6:L1:LINE|78|-	SRR6368575	Neuron	ATRX	230.187	1.52316	6.8866
chr10|96865055|96871181|L1PA6:L1:LINE|78|-	SRR6368578	Neuron	AFF2	230.187	1.32682	5.54285
chr10|96865055|96871181|L1PA6:L1:LINE|78|-	SRR6368583	Neuron	ATRX	230.187	1.11857	4.30391
chr10|96865055|96871181|L1PA6:L1:LINE|78|-	SRR6368584	Neuron	DLGAP2	230.187	1.11243	4.27002
chr10|96865055|96871181|L1PA6:L1:LINE|78|-	SRR6368579	Neuron	TENM1	230.187	1.04299	3.89668
chr10|96865055|96871181|L1PA6:L1:LINE|78|-	SRR6368577	Neuron	CACNA1C	230.187	0.983038	3.58852
chr10|96865055|96871181|L1PA6:L1:LINE|78|-	SRR6368573	Neuron	ASTN2	230.187	0.926487	3.30933
chr11|102239897|102245923|L1PA2:L1:LINE|22|-	SRR6368573	Neuron	ASTN2	368.324	-0.90195	-3.55801
chr11|108227658|108233694|L1PA2:L1:LINE|25|+	SRR6368599	Neuron	CHD8	219.972	0.49615	3.28948
chr11|108227658|108233694|L1PA2:L1:LINE|25|+	SRR6368572	Neuron	KCNQ2	219.972	-0.801101	-3.41487
chr11|113094669|113100816|L1PA5:L1:LINE|55|+	SRR6368584	Neuron	DLGAP2	878.798	1.28159	6.87338
chr11|113094669|113100816|L1PA5:L1:LINE|55|+	SRR6368583	Neuron	ATRX	878.798	1.1459	5.82519
chr11|113094669|113100816|L1PA5:L1:LINE|55|+	SRR6368587	Neuron	TENM1	878.798	1.10256	5.51073
chr11|113094669|113100816|L1PA5:L1:LINE|55|+	SRR6368575	Neuron	ATRX	878.798	0.926202	4.32395
chr11|113094669|113100816|L1PA5:L1:LINE|55|+	SRR6368578	Neuron	AFF2	878.798	0.91312	4.24156
chr11|113094669|113100816|L1PA5:L1:LINE|55|+	SRR6368595	Neuron	ATRX	878.798	0.903977	4.18442
chr11|11906779|11912696|L1PA10:L1:LINE|114|+	SRR6368588	Neuron	TENM1	283.568	0.478204	5.79003
chr11|11906779|11912696|L1PA10:L1:LINE|114|+	SRR6368586	Neuron	KCNQ2	283.568	0.397444	4.67276
chr11|11906779|11912696|L1PA10:L1:LINE|114|+	SRR6368606	Neuron	KCNQ2	283.568	0.343886	3.96557
chr11|11906779|11912696|L1PA10:L1:LINE|114|+	SRR6368611	Neuron	TENM1	283.568	0.314638	3.59032
chr11|11906779|11912696|L1PA10:L1:LINE|114|+	SRR6368599	Neuron	CHD8	283.568	0.270136	3.03376
chr11|11906779|11912696|L1PA10:L1:LINE|114|+	SRR6368578	Neuron	AFF2	283.568	-0.333885	-3.04379
chr11|11906779|11912696|L1PA10:L1:LINE|114|+	SRR6368610	Neuron	TENM1	283.568	-0.347996	-3.15757
chr11|11906779|11912696|L1PA10:L1:LINE|114|+	SRR6368596	Neuron	CACNA1C	283.568	-0.413916	-3.67455
chr11|11906779|11912696|L1PA10:L1:LINE|114|+	SRR6368598	Neuron	CHD8	283.568	-0.471506	-4.10728
chr11|11906779|11912696|L1PA10:L1:LINE|114|+	SRR6368575	Neuron	ATRX	283.568	-0.707433	-5.71022
chr11|11906779|11912696|L1PA10:L1:LINE|114|+	SRR6368582	Neuron	AFF2	283.568	-0.79003	-6.21226
chr11|11906779|11912696|L1PA10:L1:LINE|114|+	SRR6368583	Neuron	ATRX	283.568	-1.13998	-8.04745
chr11|14616306|14622422|L1PA6:L1:LINE|66|-	SRR6368583	Neuron	ATRX	463.079	1.21658	6.49602
chr11|14616306|14622422|L1PA6:L1:LINE|66|-	SRR6368575	Neuron	ATRX	463.079	1.1736	6.1613
chr11|14616306|14622422|L1PA6:L1:LINE|66|-	SRR6368586	Neuron	KCNQ2	463.079	1.01317	4.99648
chr11|14616306|14622422|L1PA6:L1:LINE|66|-	SRR6368574	Neuron	CHD8	463.079	0.939987	4.50669
chr11|14616306|14622422|L1PA6:L1:LINE|66|-	SRR6368578	Neuron	AFF2	463.079	0.78599	3.55367
chr11|14616306|14622422|L1PA6:L1:LINE|66|-	SRR6368573	Neuron	ASTN2	463.079	0.773349	3.47987
chr11|14616306|14622422|L1PA6:L1:LINE|66|-	SRR6368589	Neuron	ASTN2	463.079	0.761559	3.41161
chr11|14616306|14622422|L1PA6:L1:LINE|66|-	SRR6368579	Neuron	TENM1	463.079	0.758565	3.39436
chr11|14616306|14622422|L1PA6:L1:LINE|66|-	SRR6368572	Neuron	KCNQ2	463.079	0.751052	3.35125
chr11|14616306|14622422|L1PA6:L1:LINE|66|-	SRR6368577	Neuron	CACNA1C	463.079	0.704339	3.08816
chr11|14616306|14622422|L1PA6:L1:LINE|66|-	SRR6368582	Neuron	AFF2	463.079	0.690178	3.01007
chr11|2655404|2661585|L1PA5:L1:LINE|60|-	SRR6368587	Neuron	TENM1	275.371	1.45736	9.06169
chr11|2655404|2661585|L1PA5:L1:LINE|60|-	SRR6368584	Neuron	DLGAP2	275.371	1.36845	8.20989
chr11|2655404|2661585|L1PA5:L1:LINE|60|-	SRR6368575	Neuron	ATRX	275.371	1.08993	5.85742
chr11|2655404|2661585|L1PA5:L1:LINE|60|-	SRR6368589	Neuron	ASTN2	275.371	0.724595	3.38603
chr11|2655404|2661585|L1PA5:L1:LINE|60|-	SRR6368583	Neuron	ATRX	275.371	0.714565	3.32661
chr11|2655404|2661585|L1PA5:L1:LINE|60|-	SRR6368578	Neuron	AFF2	275.371	0.693104	3.20086
chr11|43367651|43373668|L1PA2:L1:LINE|13|-	SRR6368575	Neuron	ATRX	148.199	1.80033	5.3246
chr11|43367651|43373668|L1PA2:L1:LINE|13|-	SRR6368583	Neuron	ATRX	148.199	1.62107	4.45186
chr11|43367651|43373668|L1PA2:L1:LINE|13|-	SRR6368595	Neuron	ATRX	148.199	1.4758	3.82002
chr11|43367651|43373668|L1PA2:L1:LINE|13|-	SRR6368594	Neuron	ATRX	148.199	1.39849	3.50879
chr11|43367651|43373668|L1PA2:L1:LINE|13|-	SRR6368590	Neuron	AFF2	148.199	1.26712	3.01676
chr11|58638766|58644895|L1PA4:L1:LINE|50|-	SRR6368589	Neuron	ASTN2	241.317	0.784011	5.581
chr11|58638766|58644895|L1PA4:L1:LINE|50|-	SRR6368603	Neuron	ANOS1	241.317	0.689853	4.73994
chr11|58638766|58644895|L1PA4:L1:LINE|50|-	SRR6368585	Neuron	KCNQ2	241.317	0.681063	4.6642
chr11|58638766|58644895|L1PA4:L1:LINE|50|-	SRR6368596	Neuron	CACNA1C	241.317	0.592441	3.9257
chr11|58638766|58644895|L1PA4:L1:LINE|50|-	SRR6368573	Neuron	ASTN2	241.317	0.52816	3.41773
chr11|58638766|58644895|L1PA4:L1:LINE|50|-	SRR6368587	Neuron	TENM1	241.317	0.520158	3.35607
chr11|58638766|58644895|L1PA4:L1:LINE|50|-	SRR6368571	Neuron	SCN2A	241.317	0.486612	3.10124
chr11|58638766|58644895|L1PA4:L1:LINE|50|-	SRR6368579	Neuron	TENM1	241.317	0.479897	3.05094
chr11|58638766|58644895|L1PA4:L1:LINE|50|-	SRR6368576	Neuron	DLGAP2	241.317	0.473477	3.00307
chr11|7679379|7685402|L1PA2:L1:LINE|26|-	SRR6368583	Neuron	ATRX	113.197	2.27301	17.164
chr11|7679379|7685402|L1PA2:L1:LINE|26|-	SRR6368587	Neuron	TENM1	113.197	2.1228	15.0239
chr11|7679379|7685402|L1PA2:L1:LINE|26|-	SRR6368575	Neuron	ATRX	113.197	1.94744	12.792
chr11|7679379|7685402|L1PA2:L1:LINE|26|-	SRR6368595	Neuron	ATRX	113.197	1.93113	12.5978
chr11|7679379|7685402|L1PA2:L1:LINE|26|-	SRR6368584	Neuron	DLGAP2	113.197	1.80542	11.173
chr11|7679379|7685402|L1PA2:L1:LINE|26|-	SRR6368589	Neuron	ASTN2	113.197	1.5411	8.55287
chr11|7679379|7685402|L1PA2:L1:LINE|26|-	SRR6368596	Neuron	CACNA1C	113.197	1.44976	7.7535
chr11|7679379|7685402|L1PA2:L1:LINE|26|-	SRR6368598	Neuron	CHD8	113.197	1.27438	6.35343
chr11|7679379|7685402|L1PA2:L1:LINE|26|-	SRR6368594	Neuron	ATRX	113.197	1.11448	5.21712
chr11|7679379|7685402|L1PA2:L1:LINE|26|-	SRR6368588	Neuron	TENM1	113.197	1.06111	4.86506
chr11|7679379|7685402|L1PA2:L1:LINE|26|-	SRR6368607	Neuron	SCN2A	113.197	0.964939	4.26257
chr11|7679379|7685402|L1PA2:L1:LINE|26|-	SRR6368603	Neuron	ANOS1	113.197	0.885733	3.79566
chr11|7679379|7685402|L1PA2:L1:LINE|26|-	SRR6368585	Neuron	KCNQ2	113.197	0.868116	3.69525
chr11|77037749|77042841|L1PA4:L1:LINE|37|+	SRR6368588	Neuron	TENM1	818.285	-0.562831	-3.10897
chr11|77037749|77042841|L1PA4:L1:LINE|37|+	SRR6368595	Neuron	ATRX	818.285	-0.575472	-3.16582
chr11|77037749|77042841|L1PA4:L1:LINE|37|+	SRR6368583	Neuron	ATRX	818.285	-0.600333	-3.27616
chr11|77037749|77042841|L1PA4:L1:LINE|37|+	SRR6368596	Neuron	CACNA1C	818.285	-0.73833	-3.85525
chr11|77037749|77042841|L1PA4:L1:LINE|37|+	SRR6368584	Neuron	DLGAP2	818.285	-0.762872	-3.95257
chr11|77037749|77042841|L1PA4:L1:LINE|37|+	SRR6368587	Neuron	TENM1	818.285	-0.805801	-4.11885
chr11|77037749|77042841|L1PA4:L1:LINE|37|+	SRR6368585	Neuron	KCNQ2	818.285	-0.807564	-4.12558
chr11|95169380|95175410|L1HS:L1:LINE|3|+	SRR6368583	Neuron	ATRX	77.1948	3.51165	82.0828
chr11|95169380|95175410|L1HS:L1:LINE|3|+	SRR6368575	Neuron	ATRX	77.1948	2.80058	47.072
chr11|95169380|95175410|L1HS:L1:LINE|3|+	SRR6368594	Neuron	ATRX	77.1948	2.77265	46.0182
chr11|95169380|95175410|L1HS:L1:LINE|3|+	SRR6368595	Neuron	ATRX	77.1948	2.54576	38.1734
chr11|95169380|95175410|L1HS:L1:LINE|3|+	SRR6368584	Neuron	DLGAP2	77.1948	2.23197	29.1696
chr11|95169380|95175410|L1HS:L1:LINE|3|+	SRR6368574	Neuron	CHD8	77.1948	1.95631	22.7241
chr11|95169380|95175410|L1HS:L1:LINE|3|+	SRR6368587	Neuron	TENM1	77.1948	1.86519	20.8503
chr11|95169380|95175410|L1HS:L1:LINE|3|+	SRR6368579	Neuron	TENM1	77.1948	1.64379	16.7619
chr11|95169380|95175410|L1HS:L1:LINE|3|+	SRR6368598	Neuron	CHD8	77.1948	1.42377	13.2751
chr11|95169380|95175410|L1HS:L1:LINE|3|+	SRR6368578	Neuron	AFF2	77.1948	1.32534	11.8793
chr11|95169380|95175410|L1HS:L1:LINE|3|+	SRR6368596	Neuron	CACNA1C	77.1948	1.27929	11.2584
chr11|95169380|95175410|L1HS:L1:LINE|3|+	SRR6368603	Neuron	ANOS1	77.1948	1.23851	10.7247
chr11|95169380|95175410|L1HS:L1:LINE|3|+	SRR6368572	Neuron	KCNQ2	77.1948	1.20762	10.3304
chr11|95169380|95175410|L1HS:L1:LINE|3|+	SRR6368577	Neuron	CACNA1C	77.1948	1.11308	9.17485
chr11|95169380|95175410|L1HS:L1:LINE|3|+	SRR6368586	Neuron	KCNQ2	77.1948	1.02178	8.12841
chr11|95169380|95175410|L1HS:L1:LINE|3|+	SRR6368607	Neuron	SCN2A	77.1948	0.889747	6.72767
chr11|95169380|95175410|L1HS:L1:LINE|3|+	SRR6368600	Neuron	CHD8	77.1948	0.838022	6.21292
chr11|95169380|95175410|L1HS:L1:LINE|3|+	SRR6368610	Neuron	TENM1	77.1948	0.835233	6.18569
chr11|95169380|95175410|L1HS:L1:LINE|3|+	SRR6368599	Neuron	CHD8	77.1948	0.806242	5.90569
chr11|95169380|95175410|L1HS:L1:LINE|3|+	SRR6368606	Neuron	KCNQ2	77.1948	0.636204	4.37205
chr11|95169380|95175410|L1HS:L1:LINE|3|+	SRR6368611	Neuron	TENM1	77.1948	0.607293	4.1288
chr11|95169380|95175410|L1HS:L1:LINE|3|+	SRR6368592	Neuron	AFF2	77.1948	0.508262	3.33157
chr11|95169380|95175410|L1HS:L1:LINE|3|+	SRR6368591	Neuron	AFF2	77.1948	0.479263	3.1083
chr11|95169380|95175410|L1HS:L1:LINE|3|+	SRR6368573	Neuron	ASTN2	77.1948	-Inf	-7.88845
chr11|95169380|95175410|L1HS:L1:LINE|3|+	SRR6368576	Neuron	DLGAP2	77.1948	-Inf	-7.88845
chr11|95169380|95175410|L1HS:L1:LINE|3|+	SRR6368581	Neuron	ANOS1	77.1948	-Inf	-7.88845
chr11|95169380|95175410|L1HS:L1:LINE|3|+	SRR6368582	Neuron	AFF2	77.1948	-Inf	-7.88845
chr11|95169380|95175410|L1HS:L1:LINE|3|+	SRR6368585	Neuron	KCNQ2	77.1948	-Inf	-7.88845
chr11|95169380|95175410|L1HS:L1:LINE|3|+	SRR6368588	Neuron	TENM1	77.1948	-Inf	-7.88845
chr11|95169380|95175410|L1HS:L1:LINE|3|+	SRR6368589	Neuron	ASTN2	77.1948	-Inf	-7.88845
chr11|95169380|95175410|L1HS:L1:LINE|3|+	SRR6368590	Neuron	AFF2	77.1948	-Inf	-7.88845
chr11|95169380|95175410|L1HS:L1:LINE|3|+	SRR6368597	Neuron	CACNA1C	77.1948	-Inf	-7.88845
chr11|95169380|95175410|L1HS:L1:LINE|3|+	SRR6368601	Neuron	DLGAP2	77.1948	-Inf	-7.88845
chr11|95169380|95175410|L1HS:L1:LINE|3|+	SRR6368608	Neuron	SCN2A	77.1948	-Inf	-7.88845
chr11|96138784|96144829|L1PA2:L1:LINE|18|-	SRR6368575	Neuron	ATRX	147.718	1.43245	11.062
chr11|96138784|96144829|L1PA2:L1:LINE|18|-	SRR6368594	Neuron	ATRX	147.718	1.04423	6.91608
chr11|96138784|96144829|L1PA2:L1:LINE|18|-	SRR6368590	Neuron	AFF2	147.718	1.0141	6.63859
chr11|96138784|96144829|L1PA2:L1:LINE|18|-	SRR6368595	Neuron	ATRX	147.718	1.00534	6.55902
chr11|96138784|96144829|L1PA2:L1:LINE|18|-	SRR6368571	Neuron	SCN2A	147.718	0.900329	5.64148
chr11|96138784|96144829|L1PA2:L1:LINE|18|-	SRR6368586	Neuron	KCNQ2	147.718	0.761012	4.52285
chr11|96138784|96144829|L1PA2:L1:LINE|18|-	SRR6368610	Neuron	TENM1	147.718	0.751474	4.45015
chr11|96138784|96144829|L1PA2:L1:LINE|18|-	SRR6368576	Neuron	DLGAP2	147.718	0.613802	3.45255
chr11|96138784|96144829|L1PA2:L1:LINE|18|-	SRR6368582	Neuron	AFF2	147.718	0.605758	3.39715
chr12|105401334|105407760|L1PA7:L1:LINE|84|-	SRR6368584	Neuron	DLGAP2	910.578	0.745841	4.46378
chr12|105401334|105407760|L1PA7:L1:LINE|84|-	SRR6368579	Neuron	TENM1	910.578	0.626108	3.58312
chr12|105401334|105407760|L1PA7:L1:LINE|84|-	SRR6368581	Neuron	ANOS1	910.578	0.577774	3.2478
chr12|29475994|29481840|L1PA4:L1:LINE|43|+	SRR6368583	Neuron	ATRX	144.579	0.915301	3.4742
chr12|29475994|29481840|L1PA4:L1:LINE|43|+	SRR6368575	Neuron	ATRX	144.579	0.860139	3.19677
chr12|4618061|4624067|L1PA2:L1:LINE|18|+	SRR6368595	Neuron	ATRX	162.506	1.08486	7.93558
chr12|4618061|4624067|L1PA2:L1:LINE|18|+	SRR6368575	Neuron	ATRX	162.506	1.05398	7.61757
chr12|4618061|4624067|L1PA2:L1:LINE|18|+	SRR6368587	Neuron	TENM1	162.506	1.04804	7.55723
chr12|4618061|4624067|L1PA2:L1:LINE|18|+	SRR6368594	Neuron	ATRX	162.506	0.995567	7.03447
chr12|4618061|4624067|L1PA2:L1:LINE|18|+	SRR6368583	Neuron	ATRX	162.506	0.950184	6.59745
chr12|4618061|4624067|L1PA2:L1:LINE|18|+	SRR6368582	Neuron	AFF2	162.506	0.941838	6.51856
chr12|4618061|4624067|L1PA2:L1:LINE|18|+	SRR6368588	Neuron	TENM1	162.506	0.935188	6.45603
chr12|4618061|4624067|L1PA2:L1:LINE|18|+	SRR6368589	Neuron	ASTN2	162.506	0.706489	4.47202
chr12|4618061|4624067|L1PA2:L1:LINE|18|+	SRR6368590	Neuron	AFF2	162.506	0.676749	4.23636
chr12|4618061|4624067|L1PA2:L1:LINE|18|+	SRR6368584	Neuron	DLGAP2	162.506	0.661638	4.11847
chr12|4618061|4624067|L1PA2:L1:LINE|18|+	SRR6368585	Neuron	KCNQ2	162.506	0.557081	3.33574
chr12|4618061|4624067|L1PA2:L1:LINE|18|+	SRR6368578	Neuron	AFF2	162.506	0.520982	3.0784
chr12|4618061|4624067|L1PA2:L1:LINE|18|+	SRR6368593	Neuron	ASTN2	162.506	0.517688	3.05524
chr12|4618061|4624067|L1PA2:L1:LINE|18|+	SRR6368591	Neuron	AFF2	162.506	0.517543	3.05422
chr12|4618061|4624067|L1PA2:L1:LINE|18|+	SRR6368611	Neuron	TENM1	162.506	0.510273	3.00329
chr12|4781112|4787459|L1PA7:L1:LINE|89|+	SRR6368582	Neuron	AFF2	179.927	0.517912	5.39518
chr12|4781112|4787459|L1PA7:L1:LINE|89|+	SRR6368589	Neuron	ASTN2	179.927	-0.401096	-3.03209
chr12|4781112|4787459|L1PA7:L1:LINE|89|+	SRR6368572	Neuron	KCNQ2	179.927	-0.404202	-3.05243
chr12|4781112|4787459|L1PA7:L1:LINE|89|+	SRR6368573	Neuron	ASTN2	179.927	-0.444351	-3.31152
chr12|4781112|4787459|L1PA7:L1:LINE|89|+	SRR6368610	Neuron	TENM1	179.927	-0.451996	-3.36004
chr12|4781112|4787459|L1PA7:L1:LINE|89|+	SRR6368574	Neuron	CHD8	179.927	-0.465403	-3.44451
chr12|4781112|4787459|L1PA7:L1:LINE|89|+	SRR6368586	Neuron	KCNQ2	179.927	-0.523711	-3.80289
chr12|4781112|4787459|L1PA7:L1:LINE|89|+	SRR6368600	Neuron	CHD8	179.927	-0.525483	-3.81356
chr12|4781112|4787459|L1PA7:L1:LINE|89|+	SRR6368598	Neuron	CHD8	179.927	-0.630831	-4.42471
chr12|4781112|4787459|L1PA7:L1:LINE|89|+	SRR6368571	Neuron	SCN2A	179.927	-0.795484	-5.29485
chr12|4781112|4787459|L1PA7:L1:LINE|89|+	SRR6368607	Neuron	SCN2A	179.927	-0.918525	-5.88324
chr12|4781112|4787459|L1PA7:L1:LINE|89|+	SRR6368584	Neuron	DLGAP2	179.927	-0.93698	-5.96724
chr12|4781112|4787459|L1PA7:L1:LINE|89|+	SRR6368583	Neuron	ATRX	179.927	-1.04029	-6.41816
chr12|48068016|48073191|L1PA6:L1:LINE|65|+	SRR6368584	Neuron	DLGAP2	218.448	0.606295	6.25289
chr12|48068016|48073191|L1PA6:L1:LINE|65|+	SRR6368587	Neuron	TENM1	218.448	0.563876	5.72486
chr12|48068016|48073191|L1PA6:L1:LINE|65|+	SRR6368610	Neuron	TENM1	218.448	0.522756	5.22761
chr12|48068016|48073191|L1PA6:L1:LINE|65|+	SRR6368586	Neuron	KCNQ2	218.448	0.448914	4.36949
chr12|48068016|48073191|L1PA6:L1:LINE|65|+	SRR6368582	Neuron	AFF2	218.448	0.434341	4.20527
chr12|48068016|48073191|L1PA6:L1:LINE|65|+	SRR6368606	Neuron	KCNQ2	218.448	0.414477	3.98407
chr12|48068016|48073191|L1PA6:L1:LINE|65|+	SRR6368602	Neuron	DLGAP2	218.448	0.324121	3.01546
chr12|48068016|48073191|L1PA6:L1:LINE|65|+	SRR6368571	Neuron	SCN2A	218.448	-0.674925	-4.47272
chr12|5225592|5231594|L1PA2:L1:LINE|23|-	SRR6368575	Neuron	ATRX	168.248	2.77807	12.2096
chr12|5225592|5231594|L1PA2:L1:LINE|23|-	SRR6368583	Neuron	ATRX	168.248	2.60522	10.5957
chr12|5225592|5231594|L1PA2:L1:LINE|23|-	SRR6368594	Neuron	ATRX	168.248	2.4608	9.38787
chr12|5225592|5231594|L1PA2:L1:LINE|23|-	SRR6368595	Neuron	ATRX	168.248	2.36983	8.68685
chr12|5225592|5231594|L1PA2:L1:LINE|23|-	SRR6368590	Neuron	AFF2	168.248	2.24179	7.77217
chr12|5225592|5231594|L1PA2:L1:LINE|23|-	SRR6368587	Neuron	TENM1	168.248	1.98742	6.17899
chr12|5225592|5231594|L1PA2:L1:LINE|23|-	SRR6368588	Neuron	TENM1	168.248	1.89641	5.67383
chr12|5225592|5231594|L1PA2:L1:LINE|23|-	SRR6368579	Neuron	TENM1	168.248	1.7391	4.87247
chr12|5225592|5231594|L1PA2:L1:LINE|23|-	SRR6368584	Neuron	DLGAP2	168.248	1.71726	4.76793
chr12|5225592|5231594|L1PA2:L1:LINE|23|-	SRR6368582	Neuron	AFF2	168.248	1.67652	4.57716
chr12|5225592|5231594|L1PA2:L1:LINE|23|-	SRR6368611	Neuron	TENM1	168.248	1.63616	4.39339
chr12|5225592|5231594|L1PA2:L1:LINE|23|-	SRR6368591	Neuron	AFF2	168.248	1.58238	4.15641
chr12|5225592|5231594|L1PA2:L1:LINE|23|-	SRR6368596	Neuron	CACNA1C	168.248	1.54502	3.99687
chr12|5225592|5231594|L1PA2:L1:LINE|23|-	SRR6368599	Neuron	CHD8	168.248	1.54419	3.99337
chr12|5225592|5231594|L1PA2:L1:LINE|23|-	SRR6368600	Neuron	CHD8	168.248	1.53981	3.97493
chr12|5225592|5231594|L1PA2:L1:LINE|23|-	SRR6368585	Neuron	KCNQ2	168.248	1.47657	3.71511
chr12|5225592|5231594|L1PA2:L1:LINE|23|-	SRR6368607	Neuron	SCN2A	168.248	1.47418	3.70549
chr12|5225592|5231594|L1PA2:L1:LINE|23|-	SRR6368574	Neuron	CHD8	168.248	1.3912	3.3819
chr12|5225592|5231594|L1PA2:L1:LINE|23|-	SRR6368598	Neuron	CHD8	168.248	1.38471	3.35738
chr12|5225592|5231594|L1PA2:L1:LINE|23|-	SRR6368578	Neuron	AFF2	168.248	1.36021	3.26576
chr12|5225592|5231594|L1PA2:L1:LINE|23|-	SRR6368593	Neuron	ASTN2	168.248	1.31734	3.10915
chr12|5225592|5231594|L1PA2:L1:LINE|23|-	SRR6368586	Neuron	KCNQ2	168.248	1.30524	3.06575
chr12|79433401|79439425|L1PA2:L1:LINE|26|-	SRR6368575	Neuron	ATRX	167.83	2.3001	12.9816
chr12|79433401|79439425|L1PA2:L1:LINE|26|-	SRR6368594	Neuron	ATRX	167.83	1.91177	9.1376
chr12|79433401|79439425|L1PA2:L1:LINE|26|-	SRR6368595	Neuron	ATRX	167.83	1.85919	8.69216
chr12|79433401|79439425|L1PA2:L1:LINE|26|-	SRR6368588	Neuron	TENM1	167.83	1.69416	7.39517
chr12|79433401|79439425|L1PA2:L1:LINE|26|-	SRR6368590	Neuron	AFF2	167.83	1.6252	6.89562
chr12|79433401|79439425|L1PA2:L1:LINE|26|-	SRR6368579	Neuron	TENM1	167.83	1.55089	6.38337
chr12|79433401|79439425|L1PA2:L1:LINE|26|-	SRR6368583	Neuron	ATRX	167.83	1.47395	5.88008
chr12|79433401|79439425|L1PA2:L1:LINE|26|-	SRR6368589	Neuron	ASTN2	167.83	1.38391	5.32418
chr12|79433401|79439425|L1PA2:L1:LINE|26|-	SRR6368611	Neuron	TENM1	167.83	1.36807	5.22996
chr12|79433401|79439425|L1PA2:L1:LINE|26|-	SRR6368591	Neuron	AFF2	167.83	1.25369	4.57924
chr12|79433401|79439425|L1PA2:L1:LINE|26|-	SRR6368587	Neuron	TENM1	167.83	1.24777	4.54693
chr12|79433401|79439425|L1PA2:L1:LINE|26|-	SRR6368596	Neuron	CACNA1C	167.83	1.24744	4.54513
chr12|79433401|79439425|L1PA2:L1:LINE|26|-	SRR6368610	Neuron	TENM1	167.83	1.23031	4.45243
chr12|79433401|79439425|L1PA2:L1:LINE|26|-	SRR6368597	Neuron	CACNA1C	167.83	1.05857	3.58157
chr12|79433401|79439425|L1PA2:L1:LINE|26|-	SRR6368592	Neuron	AFF2	167.83	1.05545	3.56667
chr12|79433401|79439425|L1PA2:L1:LINE|26|-	SRR6368582	Neuron	AFF2	167.83	1.05247	3.5525
chr12|79433401|79439425|L1PA2:L1:LINE|26|-	SRR6368593	Neuron	ASTN2	167.83	1.02946	3.44395
chr12|79433401|79439425|L1PA2:L1:LINE|26|-	SRR6368578	Neuron	AFF2	167.83	0.980524	3.21878
chr12|96709720|96715749|L1PA2:L1:LINE|13|+	SRR6368572	Neuron	KCNQ2	485.55	0.428794	6.39053
chr12|96709720|96715749|L1PA2:L1:LINE|13|+	SRR6368574	Neuron	CHD8	485.55	0.390087	5.73257
chr12|96709720|96715749|L1PA2:L1:LINE|13|+	SRR6368595	Neuron	ATRX	485.55	0.315807	4.51828
chr12|96709720|96715749|L1PA2:L1:LINE|13|+	SRR6368594	Neuron	ATRX	485.55	0.299809	4.26484
chr12|96709720|96715749|L1PA2:L1:LINE|13|+	SRR6368577	Neuron	CACNA1C	485.55	0.248177	3.46579
chr12|96709720|96715749|L1PA2:L1:LINE|13|+	SRR6368585	Neuron	KCNQ2	485.55	-0.258968	-3.03391
chr12|96709720|96715749|L1PA2:L1:LINE|13|+	SRR6368598	Neuron	CHD8	485.55	-0.299889	-3.46542
chr12|96709720|96715749|L1PA2:L1:LINE|13|+	SRR6368587	Neuron	TENM1	485.55	-0.301326	-3.48035
chr12|96709720|96715749|L1PA2:L1:LINE|13|+	SRR6368582	Neuron	AFF2	485.55	-0.38784	-4.35247
chr13|111321942|111328064|L1PA5:L1:LINE|58|+	SRR6368584	Neuron	DLGAP2	154.633	0.315006	3.4296
chr13|111321942|111328064|L1PA5:L1:LINE|58|+	SRR6368581	Neuron	ANOS1	154.633	-0.401143	-3.41169
chr13|111321942|111328064|L1PA5:L1:LINE|58|+	SRR6368601	Neuron	DLGAP2	154.633	-0.402562	-3.42215
chr13|111321942|111328064|L1PA5:L1:LINE|58|+	SRR6368598	Neuron	CHD8	154.633	-0.438127	-3.68106
chr13|111321942|111328064|L1PA5:L1:LINE|58|+	SRR6368582	Neuron	AFF2	154.633	-0.53637	-4.36397
chr13|111321942|111328064|L1PA5:L1:LINE|58|+	SRR6368574	Neuron	CHD8	154.633	-0.619458	-4.90631
chr13|41438707|41444734|L1PA3:L1:LINE|30|-	SRR6368583	Neuron	ATRX	466.448	1.22532	8.6394
chr13|41438707|41444734|L1PA3:L1:LINE|30|-	SRR6368582	Neuron	AFF2	466.448	0.815183	4.90394
chr13|41438707|41444734|L1PA3:L1:LINE|30|-	SRR6368571	Neuron	SCN2A	466.448	0.660378	3.74805
chr13|41438707|41444734|L1PA3:L1:LINE|30|-	SRR6368589	Neuron	ASTN2	466.448	0.592611	3.2798
chr13|41438707|41444734|L1PA3:L1:LINE|30|-	SRR6368577	Neuron	CACNA1C	466.448	0.590835	3.26781
chr13|41438707|41444734|L1PA3:L1:LINE|30|-	SRR6368576	Neuron	DLGAP2	466.448	0.573702	3.15301
chr13|41438707|41444734|L1PA3:L1:LINE|30|-	SRR6368579	Neuron	TENM1	466.448	0.571028	3.13522
chr13|41438707|41444734|L1PA3:L1:LINE|30|-	SRR6368575	Neuron	ATRX	466.448	0.562359	3.07776
chr13|53289490|53295879|L1PA7:L1:LINE|81|-	SRR6368584	Neuron	DLGAP2	23.0004	1.56098	5.1117
chr13|53289490|53295879|L1PA7:L1:LINE|81|-	SRR6368572	Neuron	KCNQ2	23.0004	1.33069	3.97086
chr13|53289490|53295879|L1PA7:L1:LINE|81|-	SRR6368583	Neuron	ATRX	23.0004	1.27676	3.72902
chr13|53289490|53295879|L1PA7:L1:LINE|81|-	SRR6368581	Neuron	ANOS1	23.0004	1.21413	3.45927
chr14|20748206|20754353|L1PA4:L1:LINE|46|+	SRR6368584	Neuron	DLGAP2	437.285	1.14997	3.38457
chr14|20748206|20754353|L1PA4:L1:LINE|46|+	SRR6368582	Neuron	AFF2	437.285	1.11995	3.25769
chr14|55414793|55420840|L1PA5:L1:LINE|63|+	SRR6368588	Neuron	TENM1	106.06	1.34902	4.97933
chr14|55414793|55420840|L1PA5:L1:LINE|63|+	SRR6368599	Neuron	CHD8	106.06	1.34082	4.93287
chr14|55414793|55420840|L1PA5:L1:LINE|63|+	SRR6368593	Neuron	ASTN2	106.06	1.25952	4.48624
chr14|55414793|55420840|L1PA5:L1:LINE|63|+	SRR6368582	Neuron	AFF2	106.06	1.23899	4.37742
chr14|55414793|55420840|L1PA5:L1:LINE|63|+	SRR6368597	Neuron	CACNA1C	106.06	1.18187	4.08255
chr14|55414793|55420840|L1PA5:L1:LINE|63|+	SRR6368606	Neuron	KCNQ2	106.06	1.01763	3.29702
chr14|55414793|55420840|L1PA5:L1:LINE|63|+	SRR6368610	Neuron	TENM1	106.06	0.998657	3.21191
chr14|55414793|55420840|L1PA5:L1:LINE|63|+	SRR6368585	Neuron	KCNQ2	106.06	0.960494	3.04405
chr14|71545567|71552023|L1PA7:L1:LINE|76|-	SRR6368584	Neuron	DLGAP2	177.945	0.873147	4.85199
chr14|71545567|71552023|L1PA7:L1:LINE|76|-	SRR6368571	Neuron	SCN2A	177.945	0.669465	3.44496
chr14|88922077|88928190|L1PA4:L1:LINE|59|-	SRR6368583	Neuron	ATRX	253.498	0.69325	4.0328
chr14|88922077|88928190|L1PA4:L1:LINE|59|-	SRR6368582	Neuron	AFF2	253.498	0.623022	3.5306
chr15|102166653|102172678|L1PA2:L1:LINE|24|+	SRR6368584	Neuron	DLGAP2	373.927	1.1813	3.85961
chr15|28399917|28406027|L1PA5:L1:LINE|57|-	SRR6368578	Neuron	AFF2	239.886	0.776905	6.00106
chr15|28399917|28406027|L1PA5:L1:LINE|57|-	SRR6368575	Neuron	ATRX	239.886	0.761805	5.851
chr15|28399917|28406027|L1PA5:L1:LINE|57|-	SRR6368574	Neuron	CHD8	239.886	0.706581	5.31538
chr15|28399917|28406027|L1PA5:L1:LINE|57|-	SRR6368571	Neuron	SCN2A	239.886	0.704649	5.29701
chr15|28399917|28406027|L1PA5:L1:LINE|57|-	SRR6368572	Neuron	KCNQ2	239.886	0.681198	5.07599
chr15|28399917|28406027|L1PA5:L1:LINE|57|-	SRR6368573	Neuron	ASTN2	239.886	0.672499	4.9949
chr15|28399917|28406027|L1PA5:L1:LINE|57|-	SRR6368576	Neuron	DLGAP2	239.886	0.634825	4.64935
chr15|28399917|28406027|L1PA5:L1:LINE|57|-	SRR6368581	Neuron	ANOS1	239.886	0.506048	3.53405
chr15|28399917|28406027|L1PA5:L1:LINE|57|-	SRR6368577	Neuron	CACNA1C	239.886	0.460028	3.15902
chr15|28399917|28406027|L1PA5:L1:LINE|57|-	SRR6368597	Neuron	CACNA1C	239.886	-0.714244	-3.28441
chr15|28399917|28406027|L1PA5:L1:LINE|57|-	SRR6368602	Neuron	DLGAP2	239.886	-0.877368	-3.83253
chr15|56426816|56432826|L1PA2:L1:LINE|28|-	SRR6368584	Neuron	DLGAP2	145.31	1.29165	11.6078
chr15|56426816|56432826|L1PA2:L1:LINE|28|-	SRR6368571	Neuron	SCN2A	145.31	0.910409	7.05071
chr15|56426816|56432826|L1PA2:L1:LINE|28|-	SRR6368575	Neuron	ATRX	145.31	0.6096	4.21511
chr15|56426816|56432826|L1PA2:L1:LINE|28|-	SRR6368579	Neuron	TENM1	145.31	0.528276	3.54472
chr15|56426816|56432826|L1PA2:L1:LINE|28|-	SRR6368572	Neuron	KCNQ2	145.31	0.51839	3.46577
chr15|56426816|56432826|L1PA2:L1:LINE|28|-	SRR6368587	Neuron	TENM1	145.31	0.487967	3.22618
chr15|63909208|63914241|L1PA4:L1:LINE|37|-	SRR6368587	Neuron	TENM1	477.291	0.532277	7.51439
chr15|63909208|63914241|L1PA4:L1:LINE|37|-	SRR6368584	Neuron	DLGAP2	477.291	0.471351	6.50728
chr15|63909208|63914241|L1PA4:L1:LINE|37|-	SRR6368571	Neuron	SCN2A	477.291	0.45692	6.2749
chr15|63909208|63914241|L1PA4:L1:LINE|37|-	SRR6368583	Neuron	ATRX	477.291	0.456577	6.26941
chr15|63909208|63914241|L1PA4:L1:LINE|37|-	SRR6368573	Neuron	ASTN2	477.291	0.368541	4.90137
chr15|63909208|63914241|L1PA4:L1:LINE|37|-	SRR6368575	Neuron	ATRX	477.291	0.308486	4.0149
chr15|63909208|63914241|L1PA4:L1:LINE|37|-	SRR6368585	Neuron	KCNQ2	477.291	0.290015	3.74958
chr15|63909208|63914241|L1PA4:L1:LINE|37|-	SRR6368578	Neuron	AFF2	477.291	0.276157	3.55275
chr15|63909208|63914241|L1PA4:L1:LINE|37|-	SRR6368607	Neuron	SCN2A	477.291	0.275978	3.55021
chr15|63909208|63914241|L1PA4:L1:LINE|37|-	SRR6368592	Neuron	AFF2	477.291	-0.298652	-3.14897
chr15|63909208|63914241|L1PA4:L1:LINE|37|-	SRR6368604	Neuron	ANOS1	477.291	-0.309957	-3.25584
chr15|63909208|63914241|L1PA4:L1:LINE|37|-	SRR6368594	Neuron	ATRX	477.291	-0.332027	-3.46207
chr15|63909208|63914241|L1PA4:L1:LINE|37|-	SRR6368609	Neuron	SCN2A	477.291	-0.533886	-5.2089
chr15|81960854|81966845|L1PA2:L1:LINE|22|-	SRR6368590	Neuron	AFF2	448.843	1.79899	5.99578
chr15|81960854|81966845|L1PA2:L1:LINE|22|-	SRR6368575	Neuron	ATRX	448.843	1.68078	5.33388
chr15|81960854|81966845|L1PA2:L1:LINE|22|-	SRR6368583	Neuron	ATRX	448.843	1.53546	4.59109
chr15|81960854|81966845|L1PA2:L1:LINE|22|-	SRR6368594	Neuron	ATRX	448.843	1.47844	4.31951
chr15|81960854|81966845|L1PA2:L1:LINE|22|-	SRR6368601	Neuron	DLGAP2	448.843	1.33353	3.67563
chr15|81960854|81966845|L1PA2:L1:LINE|22|-	SRR6368595	Neuron	ATRX	448.843	1.16991	3.02231
chr15|82090271|82096304|L1PA2:L1:LINE|23|+	SRR6368575	Neuron	ATRX	418.984	1.86421	19.0565
chr15|82090271|82096304|L1PA2:L1:LINE|23|+	SRR6368573	Neuron	ASTN2	418.984	1.63443	15.1882
chr15|82090271|82096304|L1PA2:L1:LINE|23|+	SRR6368595	Neuron	ATRX	418.984	1.48012	12.9155
chr15|82090271|82096304|L1PA2:L1:LINE|23|+	SRR6368590	Neuron	AFF2	418.984	1.42162	12.1156
chr15|82090271|82096304|L1PA2:L1:LINE|23|+	SRR6368583	Neuron	ATRX	418.984	1.41418	12.016
chr15|82090271|82096304|L1PA2:L1:LINE|23|+	SRR6368577	Neuron	CACNA1C	418.984	1.38282	11.6025
chr15|82090271|82096304|L1PA2:L1:LINE|23|+	SRR6368579	Neuron	TENM1	418.984	1.34527	11.1191
chr15|82090271|82096304|L1PA2:L1:LINE|23|+	SRR6368581	Neuron	ANOS1	418.984	1.26539	10.1314
chr15|82090271|82096304|L1PA2:L1:LINE|23|+	SRR6368594	Neuron	ATRX	418.984	1.23446	9.76346
chr15|82090271|82096304|L1PA2:L1:LINE|23|+	SRR6368578	Neuron	AFF2	418.984	1.22811	9.6889
chr15|82090271|82096304|L1PA2:L1:LINE|23|+	SRR6368576	Neuron	DLGAP2	418.984	1.19352	9.28834
chr15|82090271|82096304|L1PA2:L1:LINE|23|+	SRR6368572	Neuron	KCNQ2	418.984	1.15616	8.86647
chr15|82090271|82096304|L1PA2:L1:LINE|23|+	SRR6368584	Neuron	DLGAP2	418.984	1.12374	8.50907
chr15|82090271|82096304|L1PA2:L1:LINE|23|+	SRR6368587	Neuron	TENM1	418.984	1.07571	7.99417
chr15|82090271|82096304|L1PA2:L1:LINE|23|+	SRR6368589	Neuron	ASTN2	418.984	1.03178	7.53794
chr15|82090271|82096304|L1PA2:L1:LINE|23|+	SRR6368596	Neuron	CACNA1C	418.984	1.02905	7.51006
chr15|82090271|82096304|L1PA2:L1:LINE|23|+	SRR6368592	Neuron	AFF2	418.984	1.01908	7.40869
chr15|82090271|82096304|L1PA2:L1:LINE|23|+	SRR6368574	Neuron	CHD8	418.984	1.01315	7.34872
chr15|82090271|82096304|L1PA2:L1:LINE|23|+	SRR6368601	Neuron	DLGAP2	418.984	0.946749	6.6935
chr15|82090271|82096304|L1PA2:L1:LINE|23|+	SRR6368582	Neuron	AFF2	418.984	0.931303	6.54536
chr15|82090271|82096304|L1PA2:L1:LINE|23|+	SRR6368609	Neuron	SCN2A	418.984	0.920764	6.4452
chr15|82090271|82096304|L1PA2:L1:LINE|23|+	SRR6368603	Neuron	ANOS1	418.984	0.901934	6.26805
chr15|82090271|82096304|L1PA2:L1:LINE|23|+	SRR6368586	Neuron	KCNQ2	418.984	0.892857	6.18347
chr15|82090271|82096304|L1PA2:L1:LINE|23|+	SRR6368571	Neuron	SCN2A	418.984	0.820291	5.52614
chr15|82090271|82096304|L1PA2:L1:LINE|23|+	SRR6368610	Neuron	TENM1	418.984	0.814472	5.47484
chr15|82090271|82096304|L1PA2:L1:LINE|23|+	SRR6368605	Neuron	ANOS1	418.984	0.800173	5.34967
chr15|82090271|82096304|L1PA2:L1:LINE|23|+	SRR6368607	Neuron	SCN2A	418.984	0.781014	5.1839
chr15|82090271|82096304|L1PA2:L1:LINE|23|+	SRR6368591	Neuron	AFF2	418.984	0.766834	5.06261
chr15|82090271|82096304|L1PA2:L1:LINE|23|+	SRR6368600	Neuron	CHD8	418.984	0.648403	4.09488
chr15|82090271|82096304|L1PA2:L1:LINE|23|+	SRR6368604	Neuron	ANOS1	418.984	0.603315	3.74684
chr15|82090271|82096304|L1PA2:L1:LINE|23|+	SRR6368598	Neuron	CHD8	418.984	0.584691	3.60622
chr15|82090271|82096304|L1PA2:L1:LINE|23|+	SRR6368611	Neuron	TENM1	418.984	0.574374	3.5291
chr15|82163008|82169040|L1PA2:L1:LINE|20|+	SRR6368575	Neuron	ATRX	200.86	1.31382	12.5149
chr15|82163008|82169040|L1PA2:L1:LINE|20|+	SRR6368583	Neuron	ATRX	200.86	1.28761	12.138
chr15|82163008|82169040|L1PA2:L1:LINE|20|+	SRR6368594	Neuron	ATRX	200.86	0.827846	6.52729
chr15|82163008|82169040|L1PA2:L1:LINE|20|+	SRR6368595	Neuron	ATRX	200.86	0.81105	6.35426
chr15|82163008|82169040|L1PA2:L1:LINE|20|+	SRR6368584	Neuron	DLGAP2	200.86	0.796706	6.20807
chr15|82163008|82169040|L1PA2:L1:LINE|20|+	SRR6368586	Neuron	KCNQ2	200.86	0.68491	5.11719
chr15|82163008|82169040|L1PA2:L1:LINE|20|+	SRR6368585	Neuron	KCNQ2	200.86	0.684333	5.11178
chr15|82163008|82169040|L1PA2:L1:LINE|20|+	SRR6368587	Neuron	TENM1	200.86	0.651051	4.80313
chr15|82163008|82169040|L1PA2:L1:LINE|20|+	SRR6368588	Neuron	TENM1	200.86	0.590504	4.25959
chr15|82163008|82169040|L1PA2:L1:LINE|20|+	SRR6368596	Neuron	CACNA1C	200.86	0.504536	3.52599
chr15|82287507|82293537|L1PA2:L1:LINE|19|+	SRR6368595	Neuron	ATRX	169.338	0.992837	7.28838
chr15|82287507|82293537|L1PA2:L1:LINE|19|+	SRR6368594	Neuron	ATRX	169.338	0.990848	7.2682
chr15|82287507|82293537|L1PA2:L1:LINE|19|+	SRR6368575	Neuron	ATRX	169.338	0.9846	7.20499
chr15|82287507|82293537|L1PA2:L1:LINE|19|+	SRR6368587	Neuron	TENM1	169.338	0.975263	7.11102
chr15|82287507|82293537|L1PA2:L1:LINE|19|+	SRR6368579	Neuron	TENM1	169.338	0.846098	5.87161
chr15|82287507|82293537|L1PA2:L1:LINE|19|+	SRR6368571	Neuron	SCN2A	169.338	0.762499	5.12661
chr15|82287507|82293537|L1PA2:L1:LINE|19|+	SRR6368573	Neuron	ASTN2	169.338	0.696024	4.56426
chr15|82287507|82293537|L1PA2:L1:LINE|19|+	SRR6368589	Neuron	ASTN2	169.338	0.633835	4.06112
chr15|82287507|82293537|L1PA2:L1:LINE|19|+	SRR6368572	Neuron	KCNQ2	169.338	0.600167	3.79764
chr15|82287507|82293537|L1PA2:L1:LINE|19|+	SRR6368590	Neuron	AFF2	169.338	0.572932	3.58895
chr15|82287507|82293537|L1PA2:L1:LINE|19|+	SRR6368585	Neuron	KCNQ2	169.338	0.557673	3.47375
chr15|82287507|82293537|L1PA2:L1:LINE|19|+	SRR6368610	Neuron	TENM1	169.338	0.536682	3.31724
chr15|82287507|82293537|L1PA2:L1:LINE|19|+	SRR6368583	Neuron	ATRX	169.338	0.518616	3.18436
chr15|90177549|90183532|L1PA3:L1:LINE|29|+	SRR6368588	Neuron	TENM1	174.647	1.76781	4.54775
chr15|97975923|97982079|L1PA3:L1:LINE|43|+	SRR6368594	Neuron	ATRX	118.654	4.04473	34.7144
chr15|97975923|97982079|L1PA3:L1:LINE|43|+	SRR6368595	Neuron	ATRX	118.654	3.51915	23.4318
chr15|97975923|97982079|L1PA3:L1:LINE|43|+	SRR6368590	Neuron	AFF2	118.654	3.28425	19.5745
chr15|97975923|97982079|L1PA3:L1:LINE|43|+	SRR6368597	Neuron	CACNA1C	118.654	3.0471	16.268
chr15|97975923|97982079|L1PA3:L1:LINE|43|+	SRR6368583	Neuron	ATRX	118.654	2.81636	13.5327
chr15|97975923|97982079|L1PA3:L1:LINE|43|+	SRR6368601	Neuron	DLGAP2	118.654	2.58887	11.2318
chr15|97975923|97982079|L1PA3:L1:LINE|43|+	SRR6368588	Neuron	TENM1	118.654	2.54401	10.8195
chr15|97975923|97982079|L1PA3:L1:LINE|43|+	SRR6368610	Neuron	TENM1	118.654	2.37003	9.33589
chr15|97975923|97982079|L1PA3:L1:LINE|43|+	SRR6368611	Neuron	TENM1	118.654	2.37	9.33569
chr15|97975923|97982079|L1PA3:L1:LINE|43|+	SRR6368592	Neuron	AFF2	118.654	2.33006	9.01964
chr15|97975923|97982079|L1PA3:L1:LINE|43|+	SRR6368599	Neuron	CHD8	118.654	2.28982	8.70995
chr15|97975923|97982079|L1PA3:L1:LINE|43|+	SRR6368593	Neuron	ASTN2	118.654	2.11602	7.46731
chr15|97975923|97982079|L1PA3:L1:LINE|43|+	SRR6368575	Neuron	ATRX	118.654	2.00753	6.76414
chr15|97975923|97982079|L1PA3:L1:LINE|43|+	SRR6368606	Neuron	KCNQ2	118.654	1.97046	6.53576
chr15|97975923|97982079|L1PA3:L1:LINE|43|+	SRR6368591	Neuron	AFF2	118.654	1.89008	6.06023
chr15|97975923|97982079|L1PA3:L1:LINE|43|+	SRR6368589	Neuron	ASTN2	118.654	1.83397	5.74364
chr15|97975923|97982079|L1PA3:L1:LINE|43|+	SRR6368587	Neuron	TENM1	118.654	1.7799	5.44997
chr15|97975923|97982079|L1PA3:L1:LINE|43|+	SRR6368602	Neuron	DLGAP2	118.654	1.67905	4.93086
chr15|97975923|97982079|L1PA3:L1:LINE|43|+	SRR6368585	Neuron	KCNQ2	118.654	1.64606	4.76877
chr15|97975923|97982079|L1PA3:L1:LINE|43|+	SRR6368586	Neuron	KCNQ2	118.654	1.62729	4.67817
chr15|97975923|97982079|L1PA3:L1:LINE|43|+	SRR6368584	Neuron	DLGAP2	118.654	1.43126	3.79932
chr15|97975923|97982079|L1PA3:L1:LINE|43|+	SRR6368596	Neuron	CACNA1C	118.654	1.41067	3.71378
chr15|97975923|97982079|L1PA3:L1:LINE|43|+	SRR6368600	Neuron	CHD8	118.654	1.37702	3.57652
chr15|97975923|97982079|L1PA3:L1:LINE|43|+	SRR6368598	Neuron	CHD8	118.654	1.34758	3.45905
chr15|97975923|97982079|L1PA3:L1:LINE|43|+	SRR6368579	Neuron	TENM1	118.654	1.32082	3.35435
chr16|18832575|18838378|L1HS:L1:LINE|4|-	SRR6368582	Neuron	AFF2	190.28	1.19053	45.2761
chr16|18832575|18838378|L1HS:L1:LINE|4|-	SRR6368583	Neuron	ATRX	190.28	1.14256	42.6408
chr16|18832575|18838378|L1HS:L1:LINE|4|-	SRR6368571	Neuron	SCN2A	190.28	1.05046	37.8204
chr16|18832575|18838378|L1HS:L1:LINE|4|-	SRR6368589	Neuron	ASTN2	190.28	0.998316	35.2245
chr16|18832575|18838378|L1HS:L1:LINE|4|-	SRR6368585	Neuron	KCNQ2	190.28	0.981208	34.3931
chr16|18832575|18838378|L1HS:L1:LINE|4|-	SRR6368584	Neuron	DLGAP2	190.28	0.969383	33.8241
chr16|18832575|18838378|L1HS:L1:LINE|4|-	SRR6368587	Neuron	TENM1	190.28	0.930052	31.9649
chr16|18832575|18838378|L1HS:L1:LINE|4|-	SRR6368595	Neuron	ATRX	190.28	0.87586	29.4848
chr16|18832575|18838378|L1HS:L1:LINE|4|-	SRR6368573	Neuron	ASTN2	190.28	0.823252	27.1648
chr16|18832575|18838378|L1HS:L1:LINE|4|-	SRR6368579	Neuron	TENM1	190.28	0.822519	27.1331
chr16|18832575|18838378|L1HS:L1:LINE|4|-	SRR6368575	Neuron	ATRX	190.28	0.793134	25.8741
chr16|18832575|18838378|L1HS:L1:LINE|4|-	SRR6368578	Neuron	AFF2	190.28	0.702013	22.1294
chr16|18832575|18838378|L1HS:L1:LINE|4|-	SRR6368588	Neuron	TENM1	190.28	0.665461	20.6925
chr16|18832575|18838378|L1HS:L1:LINE|4|-	SRR6368572	Neuron	KCNQ2	190.28	0.573485	17.2338
chr16|18832575|18838378|L1HS:L1:LINE|4|-	SRR6368586	Neuron	KCNQ2	190.28	0.481025	13.9722
chr16|18832575|18838378|L1HS:L1:LINE|4|-	SRR6368603	Neuron	ANOS1	190.28	0.47437	13.7454
chr16|18832575|18838378|L1HS:L1:LINE|4|-	SRR6368596	Neuron	CACNA1C	190.28	0.470549	13.6157
chr16|18832575|18838378|L1HS:L1:LINE|4|-	SRR6368590	Neuron	AFF2	190.28	0.430561	12.2782
chr16|18832575|18838378|L1HS:L1:LINE|4|-	SRR6368581	Neuron	ANOS1	190.28	0.376908	10.5411
chr16|18832575|18838378|L1HS:L1:LINE|4|-	SRR6368576	Neuron	DLGAP2	190.28	0.365806	10.1896
chr16|18832575|18838378|L1HS:L1:LINE|4|-	SRR6368577	Neuron	CACNA1C	190.28	0.349415	9.67563
chr16|18832575|18838378|L1HS:L1:LINE|4|-	SRR6368607	Neuron	SCN2A	190.28	0.319524	8.75325
chr16|18832575|18838378|L1HS:L1:LINE|4|-	SRR6368610	Neuron	TENM1	190.28	0.251641	6.72812
chr16|18832575|18838378|L1HS:L1:LINE|4|-	SRR6368599	Neuron	CHD8	190.28	0.23774	6.32502
chr16|18832575|18838378|L1HS:L1:LINE|4|-	SRR6368594	Neuron	ATRX	190.28	0.211268	5.56809
chr16|18832575|18838378|L1HS:L1:LINE|4|-	SRR6368598	Neuron	CHD8	190.28	0.201017	5.27867
chr16|18832575|18838378|L1HS:L1:LINE|4|-	SRR6368611	Neuron	TENM1	190.28	0.196378	5.1484
chr16|18832575|18838378|L1HS:L1:LINE|4|-	SRR6368606	Neuron	KCNQ2	190.28	0.190336	4.97933
chr16|18832575|18838378|L1HS:L1:LINE|4|-	SRR6368574	Neuron	CHD8	190.28	0.186627	4.87587
chr16|18832575|18838378|L1HS:L1:LINE|4|-	SRR6368604	Neuron	ANOS1	190.28	0.148949	3.84004
chr16|18832575|18838378|L1HS:L1:LINE|4|-	SRR6368597	Neuron	CACNA1C	190.28	0.137561	3.53223
chr16|50377250|50383321|L1PA5:L1:LINE|62|+	SRR6368593	Neuron	ASTN2	540.963	0.894735	3.37688
chr16|50377250|50383321|L1PA5:L1:LINE|62|+	SRR6368597	Neuron	CACNA1C	540.963	0.830796	3.06012
chr16|82172856|82178863|L1PA2:L1:LINE|23|+	SRR6368575	Neuron	ATRX	145.484	1.52877	7.26134
chr16|82172856|82178863|L1PA2:L1:LINE|23|+	SRR6368583	Neuron	ATRX	145.484	1.14058	4.63972
chr16|82172856|82178863|L1PA2:L1:LINE|23|+	SRR6368582	Neuron	AFF2	145.484	1.11237	4.47532
chr16|82172856|82178863|L1PA2:L1:LINE|23|+	SRR6368595	Neuron	ATRX	145.484	1.04745	4.1089
chr16|82172856|82178863|L1PA2:L1:LINE|23|+	SRR6368571	Neuron	SCN2A	145.484	0.951209	3.59521
chr16|82172856|82178863|L1PA2:L1:LINE|23|+	SRR6368576	Neuron	DLGAP2	145.484	0.943106	3.5535
chr16|82172856|82178863|L1PA2:L1:LINE|23|+	SRR6368578	Neuron	AFF2	145.484	0.930395	3.48855
chr16|82172856|82178863|L1PA2:L1:LINE|23|+	SRR6368579	Neuron	TENM1	145.484	0.905907	3.36502
chr17|58958801|58964835|L1PA2:L1:LINE|17|-	SRR6368575	Neuron	ATRX	118.167	1.37955	6.70559
chr17|58958801|58964835|L1PA2:L1:LINE|17|-	SRR6368582	Neuron	AFF2	118.167	1.37809	6.69461
chr17|58958801|58964835|L1PA2:L1:LINE|17|-	SRR6368594	Neuron	ATRX	118.167	1.21382	5.52362
chr17|58958801|58964835|L1PA2:L1:LINE|17|-	SRR6368595	Neuron	ATRX	118.167	1.15644	5.14502
chr17|58958801|58964835|L1PA2:L1:LINE|17|-	SRR6368586	Neuron	KCNQ2	118.167	0.93052	3.79247
chr17|58958801|58964835|L1PA2:L1:LINE|17|-	SRR6368572	Neuron	KCNQ2	118.167	0.914642	3.70513
chr17|58958801|58964835|L1PA2:L1:LINE|17|-	SRR6368574	Neuron	CHD8	118.167	0.885102	3.5452
chr17|58958801|58964835|L1PA2:L1:LINE|17|-	SRR6368583	Neuron	ATRX	118.167	0.857874	3.40066
chr17|58958801|58964835|L1PA2:L1:LINE|17|-	SRR6368585	Neuron	KCNQ2	118.167	0.824719	3.22829
chr17|58958801|58964835|L1PA2:L1:LINE|17|-	SRR6368587	Neuron	TENM1	118.167	0.794191	3.07305
chr18|53382715|53388760|L1PA2:L1:LINE|24|-	SRR6368583	Neuron	ATRX	372.734	4.75008	50.3163
chr18|53382715|53388760|L1PA2:L1:LINE|24|-	SRR6368575	Neuron	ATRX	372.734	4.40034	39.0666
chr18|53382715|53388760|L1PA2:L1:LINE|24|-	SRR6368595	Neuron	ATRX	372.734	4.26674	35.4395
chr18|53382715|53388760|L1PA2:L1:LINE|24|-	SRR6368594	Neuron	ATRX	372.734	4.24507	34.8822
chr18|53382715|53388760|L1PA2:L1:LINE|24|-	SRR6368590	Neuron	AFF2	372.734	4.04805	30.1816
chr18|53382715|53388760|L1PA2:L1:LINE|24|-	SRR6368596	Neuron	CACNA1C	372.734	3.45383	19.3368
chr18|53382715|53388760|L1PA2:L1:LINE|24|-	SRR6368597	Neuron	CACNA1C	372.734	2.97191	13.2941
chr18|53382715|53388760|L1PA2:L1:LINE|24|-	SRR6368582	Neuron	AFF2	372.734	2.96227	13.1926
chr18|53382715|53388760|L1PA2:L1:LINE|24|-	SRR6368611	Neuron	TENM1	372.734	2.94335	12.9955
chr18|53382715|53388760|L1PA2:L1:LINE|24|-	SRR6368598	Neuron	CHD8	372.734	2.92549	12.8117
chr18|53382715|53388760|L1PA2:L1:LINE|24|-	SRR6368587	Neuron	TENM1	372.734	2.83107	11.877
chr18|53382715|53388760|L1PA2:L1:LINE|24|-	SRR6368610	Neuron	TENM1	372.734	2.80667	11.6453
chr18|53382715|53388760|L1PA2:L1:LINE|24|-	SRR6368588	Neuron	TENM1	372.734	2.76931	11.298
chr18|53382715|53388760|L1PA2:L1:LINE|24|-	SRR6368599	Neuron	CHD8	372.734	2.72727	10.9177
chr18|53382715|53388760|L1PA2:L1:LINE|24|-	SRR6368574	Neuron	CHD8	372.734	2.64637	10.2165
chr18|53382715|53388760|L1PA2:L1:LINE|24|-	SRR6368589	Neuron	ASTN2	372.734	2.59666	9.8046
chr18|53382715|53388760|L1PA2:L1:LINE|24|-	SRR6368592	Neuron	AFF2	372.734	2.58045	9.67335
chr18|53382715|53388760|L1PA2:L1:LINE|24|-	SRR6368591	Neuron	AFF2	372.734	2.53844	9.34006
chr18|53382715|53388760|L1PA2:L1:LINE|24|-	SRR6368586	Neuron	KCNQ2	372.734	2.39983	8.30656
chr18|53382715|53388760|L1PA2:L1:LINE|24|-	SRR6368593	Neuron	ASTN2	372.734	2.37595	8.13828
chr18|53382715|53388760|L1PA2:L1:LINE|24|-	SRR6368600	Neuron	CHD8	372.734	2.34571	7.92917
chr18|53382715|53388760|L1PA2:L1:LINE|24|-	SRR6368584	Neuron	DLGAP2	372.734	2.21607	7.08087
chr18|53382715|53388760|L1PA2:L1:LINE|24|-	SRR6368601	Neuron	DLGAP2	372.734	2.18393	6.88207
chr18|53382715|53388760|L1PA2:L1:LINE|24|-	SRR6368585	Neuron	KCNQ2	372.734	2.13451	6.5849
chr18|53382715|53388760|L1PA2:L1:LINE|24|-	SRR6368579	Neuron	TENM1	372.734	2.09587	6.35958
chr18|53382715|53388760|L1PA2:L1:LINE|24|-	SRR6368577	Neuron	CACNA1C	372.734	2.07653	6.24904
chr18|53382715|53388760|L1PA2:L1:LINE|24|-	SRR6368578	Neuron	AFF2	372.734	2.07585	6.24519
chr18|53382715|53388760|L1PA2:L1:LINE|24|-	SRR6368602	Neuron	DLGAP2	372.734	1.9969	5.80917
chr18|53382715|53388760|L1PA2:L1:LINE|24|-	SRR6368607	Neuron	SCN2A	372.734	1.97476	5.69117
chr18|53382715|53388760|L1PA2:L1:LINE|24|-	SRR6368606	Neuron	KCNQ2	372.734	1.69517	4.34638
chr18|53382715|53388760|L1PA2:L1:LINE|24|-	SRR6368604	Neuron	ANOS1	372.734	1.55438	3.7617
chr18|53382715|53388760|L1PA2:L1:LINE|24|-	SRR6368576	Neuron	DLGAP2	372.734	1.49355	3.5262
chr18|53382715|53388760|L1PA2:L1:LINE|24|-	SRR6368572	Neuron	KCNQ2	372.734	1.43471	3.30769
chr18|53382715|53388760|L1PA2:L1:LINE|24|-	SRR6368608	Neuron	SCN2A	372.734	1.39663	3.17095
chr18|75127932|75133958|L1PA3:L1:LINE|27|-	SRR6368575	Neuron	ATRX	137.062	1.63012	6.74085
chr18|75127932|75133958|L1PA3:L1:LINE|27|-	SRR6368595	Neuron	ATRX	137.062	1.34311	4.94442
chr18|75127932|75133958|L1PA3:L1:LINE|27|-	SRR6368594	Neuron	ATRX	137.062	1.32574	4.84674
chr18|75127932|75133958|L1PA3:L1:LINE|27|-	SRR6368590	Neuron	AFF2	137.062	1.30305	4.72094
chr18|75127932|75133958|L1PA3:L1:LINE|27|-	SRR6368582	Neuron	AFF2	137.062	0.995365	3.19635
chr18|75289711|75295821|L1PA6:L1:LINE|75|+	SRR6368583	Neuron	ATRX	315.686	2.40698	12.1063
chr18|75289711|75295821|L1PA6:L1:LINE|75|+	SRR6368575	Neuron	ATRX	315.686	2.30005	11.0405
chr18|75289711|75295821|L1PA6:L1:LINE|75|+	SRR6368590	Neuron	AFF2	315.686	2.05299	8.86017
chr18|75289711|75295821|L1PA6:L1:LINE|75|+	SRR6368595	Neuron	ATRX	315.686	1.89092	7.61976
chr18|75289711|75295821|L1PA6:L1:LINE|75|+	SRR6368594	Neuron	ATRX	315.686	1.75923	6.70966
chr18|75289711|75295821|L1PA6:L1:LINE|75|+	SRR6368582	Neuron	AFF2	315.686	1.51479	5.22548
chr18|75289711|75295821|L1PA6:L1:LINE|75|+	SRR6368586	Neuron	KCNQ2	315.686	1.40296	4.62591
chr18|75289711|75295821|L1PA6:L1:LINE|75|+	SRR6368589	Neuron	ASTN2	315.686	1.36843	4.44997
chr18|75289711|75295821|L1PA6:L1:LINE|75|+	SRR6368585	Neuron	KCNQ2	315.686	1.30246	4.12534
chr18|75289711|75295821|L1PA6:L1:LINE|75|+	SRR6368573	Neuron	ASTN2	315.686	1.28556	4.04453
chr18|75289711|75295821|L1PA6:L1:LINE|75|+	SRR6368588	Neuron	TENM1	315.686	1.26343	3.94011
chr18|75289711|75295821|L1PA6:L1:LINE|75|+	SRR6368579	Neuron	TENM1	315.686	1.25495	3.90056
chr18|75289711|75295821|L1PA6:L1:LINE|75|+	SRR6368587	Neuron	TENM1	315.686	1.21562	3.71998
chr18|75289711|75295821|L1PA6:L1:LINE|75|+	SRR6368601	Neuron	DLGAP2	315.686	1.19445	3.62483
chr18|75289711|75295821|L1PA6:L1:LINE|75|+	SRR6368574	Neuron	CHD8	315.686	1.1593	3.46988
chr18|75289711|75295821|L1PA6:L1:LINE|75|+	SRR6368584	Neuron	DLGAP2	315.686	1.08327	3.14733
chr18|75289711|75295821|L1PA6:L1:LINE|75|+	SRR6368598	Neuron	CHD8	315.686	1.06927	3.0898
chr18|75289711|75295821|L1PA6:L1:LINE|75|+	SRR6368578	Neuron	AFF2	315.686	1.06834	3.08597
chr19|12017069|12022645|L1PA5:L1:LINE|58|+	SRR6368588	Neuron	TENM1	1434.68	1.72985	8.66688
chr19|12017069|12022645|L1PA5:L1:LINE|58|+	SRR6368587	Neuron	TENM1	1434.68	1.40272	6.14968
chr19|12017069|12022645|L1PA5:L1:LINE|58|+	SRR6368585	Neuron	KCNQ2	1434.68	1.36113	5.86858
chr19|12017069|12022645|L1PA5:L1:LINE|58|+	SRR6368584	Neuron	DLGAP2	1434.68	1.12995	4.44585
chr19|12017069|12022645|L1PA5:L1:LINE|58|+	SRR6368589	Neuron	ASTN2	1434.68	1.0527	4.019
chr19|12017069|12022645|L1PA5:L1:LINE|58|+	SRR6368586	Neuron	KCNQ2	1434.68	0.954971	3.51078
chr19|12017069|12022645|L1PA5:L1:LINE|58|+	SRR6368579	Neuron	TENM1	1434.68	0.859877	3.04822
chr19|28186346|28192495|L1PA4:L1:LINE|72|-	SRR6368610	Neuron	TENM1	447.532	0.698764	3.76201
chr19|28186346|28192495|L1PA4:L1:LINE|72|-	SRR6368588	Neuron	TENM1	447.532	0.690563	3.70646
chr19|28186346|28192495|L1PA4:L1:LINE|72|-	SRR6368574	Neuron	CHD8	447.532	-1.1049	-3.23042
chr19|40543822|40549961|L1PA4:L1:LINE|38|-	SRR6368584	Neuron	DLGAP2	467.76	1.3387	10.2246
chr19|40543822|40549961|L1PA4:L1:LINE|38|-	SRR6368587	Neuron	TENM1	467.76	1.31486	9.94756
chr19|40543822|40549961|L1PA4:L1:LINE|38|-	SRR6368583	Neuron	ATRX	467.76	1.04248	7.08571
chr19|40543822|40549961|L1PA4:L1:LINE|38|-	SRR6368595	Neuron	ATRX	467.76	1.03196	6.98569
chr19|40543822|40549961|L1PA4:L1:LINE|38|-	SRR6368585	Neuron	KCNQ2	467.76	1.01395	6.81604
chr19|40543822|40549961|L1PA4:L1:LINE|38|-	SRR6368588	Neuron	TENM1	467.76	0.723604	4.3547
chr19|40543822|40549961|L1PA4:L1:LINE|38|-	SRR6368606	Neuron	KCNQ2	467.76	0.64942	3.80132
chr19|40543822|40549961|L1PA4:L1:LINE|38|-	SRR6368589	Neuron	ASTN2	467.76	0.628439	3.64991
chr19|40543822|40549961|L1PA4:L1:LINE|38|-	SRR6368575	Neuron	ATRX	467.76	0.545624	3.07329
chr2|118380829|118386852|L1PA3:L1:LINE|30|+	SRR6368575	Neuron	ATRX	144.169	3.03395	17.0352
chr2|118380829|118386852|L1PA3:L1:LINE|30|+	SRR6368583	Neuron	ATRX	144.169	2.97157	16.214
chr2|118380829|118386852|L1PA3:L1:LINE|30|+	SRR6368595	Neuron	ATRX	144.169	2.7858	13.9688
chr2|118380829|118386852|L1PA3:L1:LINE|30|+	SRR6368594	Neuron	ATRX	144.169	2.63093	12.3058
chr2|118380829|118386852|L1PA3:L1:LINE|30|+	SRR6368598	Neuron	CHD8	144.169	1.93135	6.66697
chr2|118380829|118386852|L1PA3:L1:LINE|30|+	SRR6368590	Neuron	AFF2	144.169	1.73781	5.53256
chr2|118380829|118386852|L1PA3:L1:LINE|30|+	SRR6368599	Neuron	CHD8	144.169	1.72432	5.45901
chr2|118380829|118386852|L1PA3:L1:LINE|30|+	SRR6368600	Neuron	CHD8	144.169	1.53958	4.51815
chr2|118380829|118386852|L1PA3:L1:LINE|30|+	SRR6368586	Neuron	KCNQ2	144.169	1.50401	4.35042
chr2|118380829|118386852|L1PA3:L1:LINE|30|+	SRR6368596	Neuron	CACNA1C	144.169	1.46672	4.17895
chr2|118380829|118386852|L1PA3:L1:LINE|30|+	SRR6368574	Neuron	CHD8	144.169	1.46537	4.17282
chr2|118380829|118386852|L1PA3:L1:LINE|30|+	SRR6368611	Neuron	TENM1	144.169	1.33902	3.62427
chr2|118380829|118386852|L1PA3:L1:LINE|30|+	SRR6368601	Neuron	DLGAP2	144.169	1.27727	3.37317
chr2|118380829|118386852|L1PA3:L1:LINE|30|+	SRR6368584	Neuron	DLGAP2	144.169	1.264	3.32057
chr2|118380829|118386852|L1PA3:L1:LINE|30|+	SRR6368585	Neuron	KCNQ2	144.169	1.23782	3.21826
chr2|118681259|118686848|L1PA4:L1:LINE|53|+	SRR6368611	Neuron	TENM1	166.223	0.313392	6.91345
chr2|118681259|118686848|L1PA4:L1:LINE|53|+	SRR6368591	Neuron	AFF2	166.223	0.293186	6.421
chr2|118681259|118686848|L1PA4:L1:LINE|53|+	SRR6368606	Neuron	KCNQ2	166.223	0.259306	5.6106
chr2|118681259|118686848|L1PA4:L1:LINE|53|+	SRR6368593	Neuron	ASTN2	166.223	0.231349	4.95606
chr2|118681259|118686848|L1PA4:L1:LINE|53|+	SRR6368587	Neuron	TENM1	166.223	0.219633	4.68553
chr2|118681259|118686848|L1PA4:L1:LINE|53|+	SRR6368600	Neuron	CHD8	166.223	0.217328	4.63255
chr2|118681259|118686848|L1PA4:L1:LINE|53|+	SRR6368602	Neuron	DLGAP2	166.223	0.208049	4.42018
chr2|118681259|118686848|L1PA4:L1:LINE|53|+	SRR6368604	Neuron	ANOS1	166.223	0.175313	3.68172
chr2|118681259|118686848|L1PA4:L1:LINE|53|+	SRR6368575	Neuron	ATRX	166.223	-0.212212	-3.89765
chr2|118681259|118686848|L1PA4:L1:LINE|53|+	SRR6368577	Neuron	CACNA1C	166.223	-0.213585	-3.92105
chr2|118681259|118686848|L1PA4:L1:LINE|53|+	SRR6368579	Neuron	TENM1	166.223	-0.23329	-4.25441
chr2|118681259|118686848|L1PA4:L1:LINE|53|+	SRR6368578	Neuron	AFF2	166.223	-0.233673	-4.26084
chr2|118681259|118686848|L1PA4:L1:LINE|53|+	SRR6368586	Neuron	KCNQ2	166.223	-0.244252	-4.43788
chr2|118681259|118686848|L1PA4:L1:LINE|53|+	SRR6368574	Neuron	CHD8	166.223	-0.249481	-4.52492
chr2|118681259|118686848|L1PA4:L1:LINE|53|+	SRR6368571	Neuron	SCN2A	166.223	-0.300961	-5.36515
chr2|118681259|118686848|L1PA4:L1:LINE|53|+	SRR6368588	Neuron	TENM1	166.223	-0.384454	-6.66569
chr2|118681259|118686848|L1PA4:L1:LINE|53|+	SRR6368595	Neuron	ATRX	166.223	-0.468365	-7.89908
chr2|118681259|118686848|L1PA4:L1:LINE|53|+	SRR6368596	Neuron	CACNA1C	166.223	-0.497703	-8.31368
chr2|118681259|118686848|L1PA4:L1:LINE|53|+	SRR6368572	Neuron	KCNQ2	166.223	-0.501836	-8.37141
chr2|118681259|118686848|L1PA4:L1:LINE|53|+	SRR6368607	Neuron	SCN2A	166.223	-0.555805	-9.11026
chr2|118681259|118686848|L1PA4:L1:LINE|53|+	SRR6368601	Neuron	DLGAP2	166.223	-0.559759	-9.16331
chr2|118681259|118686848|L1PA4:L1:LINE|53|+	SRR6368590	Neuron	AFF2	166.223	-0.594048	-9.61734
chr2|118681259|118686848|L1PA4:L1:LINE|53|+	SRR6368584	Neuron	DLGAP2	166.223	-0.602555	-9.72833
chr2|118681259|118686848|L1PA4:L1:LINE|53|+	SRR6368583	Neuron	ATRX	166.223	-0.607575	-9.79351
chr2|118681259|118686848|L1PA4:L1:LINE|53|+	SRR6368576	Neuron	DLGAP2	166.223	-0.626601	-10.0385
chr2|118681259|118686848|L1PA4:L1:LINE|53|+	SRR6368603	Neuron	ANOS1	166.223	-0.663458	-10.504
chr2|118681259|118686848|L1PA4:L1:LINE|53|+	SRR6368573	Neuron	ASTN2	166.223	-0.740465	-11.4391
chr2|118681259|118686848|L1PA4:L1:LINE|53|+	SRR6368585	Neuron	KCNQ2	166.223	-0.748602	-11.5351
chr2|118681259|118686848|L1PA4:L1:LINE|53|+	SRR6368582	Neuron	AFF2	166.223	-1.1746	-15.8711
chr2|118681259|118686848|L1PA4:L1:LINE|53|+	SRR6368610	Neuron	TENM1	166.223	-1.19905	-16.0832
chr2|170105133|170111166|L1HS:L1:LINE|5|+	SRR6368583	Neuron	ATRX	99.4882	2.24905	6.41211
chr2|170105133|170111166|L1HS:L1:LINE|5|+	SRR6368594	Neuron	ATRX	99.4882	2.01849	5.21275
chr2|170105133|170111166|L1HS:L1:LINE|5|+	SRR6368588	Neuron	TENM1	99.4882	1.87674	4.56509
chr2|170105133|170111166|L1HS:L1:LINE|5|+	SRR6368595	Neuron	ATRX	99.4882	1.8417	4.41454
chr2|170105133|170111166|L1HS:L1:LINE|5|+	SRR6368584	Neuron	DLGAP2	99.4882	1.66631	3.71369
chr2|170105133|170111166|L1HS:L1:LINE|5|+	SRR6368579	Neuron	TENM1	99.4882	1.6355	3.5991
chr2|170105133|170111166|L1HS:L1:LINE|5|+	SRR6368575	Neuron	ATRX	99.4882	1.59996	3.46996
chr2|170105133|170111166|L1HS:L1:LINE|5|+	SRR6368587	Neuron	TENM1	99.4882	1.46754	3.01583
chr2|186284161|186290189|L1PA2:L1:LINE|23|-	SRR6368590	Neuron	AFF2	257.688	1.0568	5.59486
chr2|24318027|24324128|L1PA6:L1:LINE|63|+	SRR6368574	Neuron	CHD8	2291.81	0.39055	4.088
chr2|24318027|24324128|L1PA6:L1:LINE|63|+	SRR6368582	Neuron	AFF2	2291.81	0.380295	3.96591
chr2|24318027|24324128|L1PA6:L1:LINE|63|+	SRR6368600	Neuron	CHD8	2291.81	0.321262	3.27972
chr2|24318027|24324128|L1PA6:L1:LINE|63|+	SRR6368586	Neuron	KCNQ2	2291.81	0.314982	3.20835
chr2|71638604|71644631|L1HS:L1:LINE|6|-	SRR6368597	Neuron	CACNA1C	291.662	1.30795	6.75158
chr2|71638604|71644631|L1HS:L1:LINE|6|-	SRR6368606	Neuron	KCNQ2	291.662	1.18406	5.81959
chr2|71638604|71644631|L1HS:L1:LINE|6|-	SRR6368599	Neuron	CHD8	291.662	0.902809	3.97853
chr2|71638604|71644631|L1HS:L1:LINE|6|-	SRR6368602	Neuron	DLGAP2	291.662	0.86775	3.77318
chr2|71638604|71644631|L1HS:L1:LINE|6|-	SRR6368593	Neuron	ASTN2	291.662	0.858558	3.72016
chr2|71638604|71644631|L1HS:L1:LINE|6|-	SRR6368587	Neuron	TENM1	291.662	0.825487	3.53219
chr2|95758488|95764597|L1PA6:L1:LINE|63|+	SRR6368597	Neuron	CACNA1C	371.206	0.538912	3.74536
chr2|95758488|95764597|L1PA6:L1:LINE|63|+	SRR6368606	Neuron	KCNQ2	371.206	0.479806	3.26303
chr2|95758488|95764597|L1PA6:L1:LINE|63|+	SRR6368581	Neuron	ANOS1	371.206	-0.732105	-3.29131
chr2|95758488|95764597|L1PA6:L1:LINE|63|+	SRR6368573	Neuron	ASTN2	371.206	-0.98051	-4.07883
chr2|95758488|95764597|L1PA6:L1:LINE|63|+	SRR6368583	Neuron	ATRX	371.206	-0.995304	-4.12159
chr20|33659086|33665195|L1PA5:L1:LINE|64|-	SRR6368575	Neuron	ATRX	450.833	0.494072	5.63413
chr20|33659086|33665195|L1PA5:L1:LINE|64|-	SRR6368596	Neuron	CACNA1C	450.833	-0.393234	-3.29123
chr20|33659086|33665195|L1PA5:L1:LINE|64|-	SRR6368587	Neuron	TENM1	450.833	-0.400384	-3.34316
chr20|33659086|33665195|L1PA5:L1:LINE|64|-	SRR6368598	Neuron	CHD8	450.833	-0.422515	-3.50227
chr20|33659086|33665195|L1PA5:L1:LINE|64|-	SRR6368584	Neuron	DLGAP2	450.833	-0.515775	-4.14658
chr20|33659086|33665195|L1PA5:L1:LINE|64|-	SRR6368589	Neuron	ASTN2	450.833	-0.520201	-4.17614
chr20|33659086|33665195|L1PA5:L1:LINE|64|-	SRR6368583	Neuron	ATRX	450.833	-0.544305	-4.33551
chr20|33659086|33665195|L1PA5:L1:LINE|64|-	SRR6368610	Neuron	TENM1	450.833	-0.602689	-4.71069
chr20|44100759|44107254|L1PA13:L1:LINE|94|-	SRR6368597	Neuron	CACNA1C	37.5309	1.46888	5.91148
chr20|44100759|44107254|L1PA13:L1:LINE|94|-	SRR6368610	Neuron	TENM1	37.5309	1.28729	4.81688
chr20|44100759|44107254|L1PA13:L1:LINE|94|-	SRR6368607	Neuron	SCN2A	37.5309	1.00779	3.37966
chr20|44100759|44107254|L1PA13:L1:LINE|94|-	SRR6368602	Neuron	DLGAP2	37.5309	0.970194	3.20672
chr20|44100759|44107254|L1PA13:L1:LINE|94|-	SRR6368606	Neuron	KCNQ2	37.5309	0.947466	3.10434
chr20|44100759|44107254|L1PA13:L1:LINE|94|-	SRR6368574	Neuron	CHD8	37.5309	-3.87674	-3.11585
chr20|44100759|44107254|L1PA13:L1:LINE|94|-	SRR6368573	Neuron	ASTN2	37.5309	-5.48928	-3.26903
chr20|44100759|44107254|L1PA13:L1:LINE|94|-	SRR6368583	Neuron	ATRX	37.5309	-Inf	-3.34346
chr20|52072101|52078105|L1PA3:L1:LINE|25|-	SRR6368594	Neuron	ATRX	129.22	1.96091	8.20588
chr20|52072101|52078105|L1PA3:L1:LINE|25|-	SRR6368598	Neuron	CHD8	129.22	1.72073	6.51239
chr20|52072101|52078105|L1PA3:L1:LINE|25|-	SRR6368588	Neuron	TENM1	129.22	1.71512	6.47611
chr20|52072101|52078105|L1PA3:L1:LINE|25|-	SRR6368595	Neuron	ATRX	129.22	1.58033	5.64547
chr20|52072101|52078105|L1PA3:L1:LINE|25|-	SRR6368599	Neuron	CHD8	129.22	1.57834	5.63378
chr20|52072101|52078105|L1PA3:L1:LINE|25|-	SRR6368574	Neuron	CHD8	129.22	1.48331	5.09382
chr20|52072101|52078105|L1PA3:L1:LINE|25|-	SRR6368601	Neuron	DLGAP2	129.22	1.41581	4.73137
chr20|52072101|52078105|L1PA3:L1:LINE|25|-	SRR6368597	Neuron	CACNA1C	129.22	1.36498	4.46935
chr20|52072101|52078105|L1PA3:L1:LINE|25|-	SRR6368586	Neuron	KCNQ2	129.22	1.33896	4.33878
chr20|52072101|52078105|L1PA3:L1:LINE|25|-	SRR6368590	Neuron	AFF2	129.22	1.32877	4.28826
chr20|52072101|52078105|L1PA3:L1:LINE|25|-	SRR6368607	Neuron	SCN2A	129.22	1.31721	4.2314
chr20|52072101|52078105|L1PA3:L1:LINE|25|-	SRR6368600	Neuron	CHD8	129.22	1.29394	4.11831
chr20|52072101|52078105|L1PA3:L1:LINE|25|-	SRR6368587	Neuron	TENM1	129.22	1.24875	3.90384
chr20|52072101|52078105|L1PA3:L1:LINE|25|-	SRR6368585	Neuron	KCNQ2	129.22	1.20153	3.6868
chr20|52072101|52078105|L1PA3:L1:LINE|25|-	SRR6368610	Neuron	TENM1	129.22	1.18152	3.59698
chr20|52072101|52078105|L1PA3:L1:LINE|25|-	SRR6368572	Neuron	KCNQ2	129.22	1.09175	3.20885
chr20|52072101|52078105|L1PA3:L1:LINE|25|-	SRR6368596	Neuron	CACNA1C	129.22	1.09135	3.20719
chr20|52072101|52078105|L1PA3:L1:LINE|25|-	SRR6368579	Neuron	TENM1	129.22	1.06388	3.09319
chr20|52072101|52078105|L1PA3:L1:LINE|25|-	SRR6368576	Neuron	DLGAP2	129.22	1.06038	3.07885
chr20|52120390|52126413|L1PA2:L1:LINE|22|+	SRR6368575	Neuron	ATRX	154.924	1.81826	6.84513
chr20|52120390|52126413|L1PA2:L1:LINE|22|+	SRR6368595	Neuron	ATRX	154.924	1.66692	5.89365
chr20|52120390|52126413|L1PA2:L1:LINE|22|+	SRR6368574	Neuron	CHD8	154.924	1.5305	5.11744
chr20|52120390|52126413|L1PA2:L1:LINE|22|+	SRR6368594	Neuron	ATRX	154.924	1.52899	5.10923
chr20|52120390|52126413|L1PA2:L1:LINE|22|+	SRR6368586	Neuron	KCNQ2	154.924	1.51129	5.01388
chr20|52120390|52126413|L1PA2:L1:LINE|22|+	SRR6368583	Neuron	ATRX	154.924	1.49485	4.92639
chr20|52120390|52126413|L1PA2:L1:LINE|22|+	SRR6368596	Neuron	CACNA1C	154.924	1.3624	4.25659
chr20|52120390|52126413|L1PA2:L1:LINE|22|+	SRR6368607	Neuron	SCN2A	154.924	1.29094	3.91998
chr20|52120390|52126413|L1PA2:L1:LINE|22|+	SRR6368590	Neuron	AFF2	154.924	1.29016	3.91639
chr20|52120390|52126413|L1PA2:L1:LINE|22|+	SRR6368598	Neuron	CHD8	154.924	1.2731	3.83851
chr20|52120390|52126413|L1PA2:L1:LINE|22|+	SRR6368585	Neuron	KCNQ2	154.924	1.25098	3.73888
chr20|52120390|52126413|L1PA2:L1:LINE|22|+	SRR6368579	Neuron	TENM1	154.924	1.14145	3.26743
chr20|52120390|52126413|L1PA2:L1:LINE|22|+	SRR6368572	Neuron	KCNQ2	154.924	1.09506	3.07832
chr20|52120390|52126413|L1PA2:L1:LINE|22|+	SRR6368600	Neuron	CHD8	154.924	1.09055	3.06025
chr20|8575748|8581774|L1PA2:L1:LINE|19|-	SRR6368590	Neuron	AFF2	675.899	1.14703	3.6943
chr20|8575748|8581774|L1PA2:L1:LINE|19|-	SRR6368575	Neuron	ATRX	675.899	1.12634	3.59841
chr20|8575748|8581774|L1PA2:L1:LINE|19|-	SRR6368582	Neuron	AFF2	675.899	0.995924	3.02448
chr21|35297926|35303910|L1PA2:L1:LINE|22|-	SRR6368594	Neuron	ATRX	176.623	1.60859	6.41115
chr21|35297926|35303910|L1PA2:L1:LINE|22|-	SRR6368575	Neuron	ATRX	176.623	1.5534	6.05316
chr21|35297926|35303910|L1PA2:L1:LINE|22|-	SRR6368595	Neuron	ATRX	176.623	1.37287	4.97323
chr21|35297926|35303910|L1PA2:L1:LINE|22|-	SRR6368585	Neuron	KCNQ2	176.623	1.00446	3.14749
chr22|22631182|22637196|L1PA3:L1:LINE|26|-	SRR6368587	Neuron	TENM1	573.663	1.18324	9.02954
chr22|22631182|22637196|L1PA3:L1:LINE|26|-	SRR6368584	Neuron	DLGAP2	573.663	1.15652	8.73342
chr22|22631182|22637196|L1PA3:L1:LINE|26|-	SRR6368585	Neuron	KCNQ2	573.663	1.06149	7.72374
chr22|22631182|22637196|L1PA3:L1:LINE|26|-	SRR6368595	Neuron	ATRX	573.663	0.993216	7.03838
chr22|22631182|22637196|L1PA3:L1:LINE|26|-	SRR6368583	Neuron	ATRX	573.663	0.974148	6.85267
chr22|22631182|22637196|L1PA3:L1:LINE|26|-	SRR6368582	Neuron	AFF2	573.663	0.902399	6.1755
chr22|22631182|22637196|L1PA3:L1:LINE|26|-	SRR6368589	Neuron	ASTN2	573.663	0.857586	5.76932
chr22|22631182|22637196|L1PA3:L1:LINE|26|-	SRR6368588	Neuron	TENM1	573.663	0.696055	4.40562
chr22|22631182|22637196|L1PA3:L1:LINE|26|-	SRR6368586	Neuron	KCNQ2	573.663	0.672102	4.21608
chr22|22631182|22637196|L1PA3:L1:LINE|26|-	SRR6368606	Neuron	KCNQ2	573.663	0.649799	4.04241
chr3|134971056|134977072|L1PA2:L1:LINE|26|-	SRR6368575	Neuron	ATRX	391.727	1.35327	22.6937
chr3|134971056|134977072|L1PA2:L1:LINE|26|-	SRR6368583	Neuron	ATRX	391.727	0.84703	11.6583
chr3|134971056|134977072|L1PA2:L1:LINE|26|-	SRR6368595	Neuron	ATRX	391.727	0.730211	9.6163
chr3|134971056|134977072|L1PA2:L1:LINE|26|-	SRR6368594	Neuron	ATRX	391.727	0.665672	8.55708
chr3|134971056|134977072|L1PA2:L1:LINE|26|-	SRR6368574	Neuron	CHD8	391.727	0.515021	6.26142
chr3|134971056|134977072|L1PA2:L1:LINE|26|-	SRR6368572	Neuron	KCNQ2	391.727	0.443246	5.24919
chr3|134971056|134977072|L1PA2:L1:LINE|26|-	SRR6368590	Neuron	AFF2	391.727	0.390224	4.53312
chr3|134971056|134977072|L1PA2:L1:LINE|26|-	SRR6368596	Neuron	CACNA1C	391.727	0.362221	4.16543
chr3|134971056|134977072|L1PA2:L1:LINE|26|-	SRR6368578	Neuron	AFF2	391.727	0.361437	4.15523
chr3|134971056|134977072|L1PA2:L1:LINE|26|-	SRR6368586	Neuron	KCNQ2	391.727	0.288495	3.2308
chr3|134971056|134977072|L1PA2:L1:LINE|26|-	SRR6368603	Neuron	ANOS1	391.727	-0.343188	-3.08978
chr3|134971056|134977072|L1PA2:L1:LINE|26|-	SRR6368602	Neuron	DLGAP2	391.727	-0.347985	-3.12797
chr3|134971056|134977072|L1PA2:L1:LINE|26|-	SRR6368582	Neuron	AFF2	391.727	-0.3549	-3.18279
chr3|134971056|134977072|L1PA2:L1:LINE|26|-	SRR6368584	Neuron	DLGAP2	391.727	-0.361292	-3.23325
chr3|134971056|134977072|L1PA2:L1:LINE|26|-	SRR6368581	Neuron	ANOS1	391.727	-0.428448	-3.75
chr3|134971056|134977072|L1PA2:L1:LINE|26|-	SRR6368593	Neuron	ASTN2	391.727	-0.460421	-3.9877
chr3|134971056|134977072|L1PA2:L1:LINE|26|-	SRR6368585	Neuron	KCNQ2	391.727	-0.726912	-5.77671
chr3|15433014|15439121|L1PA4:L1:LINE|51|-	SRR6368587	Neuron	TENM1	451.642	1.09264	4.43814
chr3|15433014|15439121|L1PA4:L1:LINE|51|-	SRR6368575	Neuron	ATRX	451.642	1.09193	4.43405
chr3|15433014|15439121|L1PA4:L1:LINE|51|-	SRR6368584	Neuron	DLGAP2	451.642	1.07625	4.34373
chr3|15433014|15439121|L1PA4:L1:LINE|51|-	SRR6368578	Neuron	AFF2	451.642	1.04828	4.1851
chr3|15433014|15439121|L1PA4:L1:LINE|51|-	SRR6368583	Neuron	ATRX	451.642	0.934854	3.57241
chr3|154951845|154958485|L1PA15:L1:LINE|158|-	SRR6368574	Neuron	CHD8	0.877926	0	Inf
chr3|154951845|154958485|L1PA15:L1:LINE|158|-	SRR6368575	Neuron	ATRX	0.877926	0	Inf
chr3|154951845|154958485|L1PA15:L1:LINE|158|-	SRR6368576	Neuron	DLGAP2	0.877926	0	Inf
chr3|154951845|154958485|L1PA15:L1:LINE|158|-	SRR6368578	Neuron	AFF2	0.877926	0	Inf
chr3|154951845|154958485|L1PA15:L1:LINE|158|-	SRR6368579	Neuron	TENM1	0.877926	0	Inf
chr3|154951845|154958485|L1PA15:L1:LINE|158|-	SRR6368586	Neuron	KCNQ2	0.877926	0	Inf
chr3|154951845|154958485|L1PA15:L1:LINE|158|-	SRR6368587	Neuron	TENM1	0.877926	0	Inf
chr3|154951845|154958485|L1PA15:L1:LINE|158|-	SRR6368588	Neuron	TENM1	0.877926	0	Inf
chr3|154951845|154958485|L1PA15:L1:LINE|158|-	SRR6368589	Neuron	ASTN2	0.877926	0	Inf
chr3|154951845|154958485|L1PA15:L1:LINE|158|-	SRR6368591	Neuron	AFF2	0.877926	0	Inf
chr3|154951845|154958485|L1PA15:L1:LINE|158|-	SRR6368592	Neuron	AFF2	0.877926	0	Inf
chr3|154951845|154958485|L1PA15:L1:LINE|158|-	SRR6368594	Neuron	ATRX	0.877926	0	Inf
chr3|154951845|154958485|L1PA15:L1:LINE|158|-	SRR6368595	Neuron	ATRX	0.877926	0	Inf
chr3|154951845|154958485|L1PA15:L1:LINE|158|-	SRR6368599	Neuron	CHD8	0.877926	0	Inf
chr3|154951845|154958485|L1PA15:L1:LINE|158|-	SRR6368600	Neuron	CHD8	0.877926	0	Inf
chr3|154951845|154958485|L1PA15:L1:LINE|158|-	SRR6368601	Neuron	DLGAP2	0.877926	0	Inf
chr3|154951845|154958485|L1PA15:L1:LINE|158|-	SRR6368602	Neuron	DLGAP2	0.877926	0	Inf
chr3|154951845|154958485|L1PA15:L1:LINE|158|-	SRR6368604	Neuron	ANOS1	0.877926	0	Inf
chr3|154951845|154958485|L1PA15:L1:LINE|158|-	SRR6368605	Neuron	ANOS1	0.877926	0	Inf
chr3|154951845|154958485|L1PA15:L1:LINE|158|-	SRR6368606	Neuron	KCNQ2	0.877926	0	Inf
chr3|154951845|154958485|L1PA15:L1:LINE|158|-	SRR6368608	Neuron	SCN2A	0.877926	0	Inf
chr3|154951845|154958485|L1PA15:L1:LINE|158|-	SRR6368611	Neuron	TENM1	0.877926	0	Inf
chr3|27857474|27863474|L1PA7:L1:LINE|33|-	SRR6368583	Neuron	ATRX	152.791	2.13321	13.1079
chr3|27857474|27863474|L1PA7:L1:LINE|33|-	SRR6368594	Neuron	ATRX	152.791	2.07153	12.3973
chr3|27857474|27863474|L1PA7:L1:LINE|33|-	SRR6368595	Neuron	ATRX	152.791	1.92746	10.8513
chr3|27857474|27863474|L1PA7:L1:LINE|33|-	SRR6368575	Neuron	ATRX	152.791	1.77653	9.38902
chr3|27857474|27863474|L1PA7:L1:LINE|33|-	SRR6368579	Neuron	TENM1	152.791	1.73484	9.01133
chr3|27857474|27863474|L1PA7:L1:LINE|33|-	SRR6368582	Neuron	AFF2	152.791	1.67355	8.47559
chr3|27857474|27863474|L1PA7:L1:LINE|33|-	SRR6368587	Neuron	TENM1	152.791	1.65311	8.30184
chr3|27857474|27863474|L1PA7:L1:LINE|33|-	SRR6368590	Neuron	AFF2	152.791	1.46328	6.80121
chr3|27857474|27863474|L1PA7:L1:LINE|33|-	SRR6368596	Neuron	CACNA1C	152.791	1.35584	6.03531
chr3|27857474|27863474|L1PA7:L1:LINE|33|-	SRR6368610	Neuron	TENM1	152.791	1.35336	6.01832
chr3|27857474|27863474|L1PA7:L1:LINE|33|-	SRR6368577	Neuron	CACNA1C	152.791	1.34548	5.96447
chr3|27857474|27863474|L1PA7:L1:LINE|33|-	SRR6368586	Neuron	KCNQ2	152.791	1.33183	5.87185
chr3|27857474|27863474|L1PA7:L1:LINE|33|-	SRR6368589	Neuron	ASTN2	152.791	1.24955	5.33181
chr3|27857474|27863474|L1PA7:L1:LINE|33|-	SRR6368585	Neuron	KCNQ2	152.791	1.2148	5.1128
chr3|27857474|27863474|L1PA7:L1:LINE|33|-	SRR6368584	Neuron	DLGAP2	152.791	1.18827	4.94911
chr3|27857474|27863474|L1PA7:L1:LINE|33|-	SRR6368588	Neuron	TENM1	152.791	1.18377	4.92168
chr3|27857474|27863474|L1PA7:L1:LINE|33|-	SRR6368603	Neuron	ANOS1	152.791	1.16419	4.80312
chr3|27857474|27863474|L1PA7:L1:LINE|33|-	SRR6368572	Neuron	KCNQ2	152.791	1.11544	4.51496
chr3|27857474|27863474|L1PA7:L1:LINE|33|-	SRR6368571	Neuron	SCN2A	152.791	1.03541	4.06249
chr3|27857474|27863474|L1PA7:L1:LINE|33|-	SRR6368611	Neuron	TENM1	152.791	0.986417	3.79761
chr3|27857474|27863474|L1PA7:L1:LINE|33|-	SRR6368592	Neuron	AFF2	152.791	0.948889	3.60073
chr3|27857474|27863474|L1PA7:L1:LINE|33|-	SRR6368574	Neuron	CHD8	152.791	0.945474	3.58307
chr3|27857474|27863474|L1PA7:L1:LINE|33|-	SRR6368578	Neuron	AFF2	152.791	0.938946	3.54941
chr3|27857474|27863474|L1PA7:L1:LINE|33|-	SRR6368598	Neuron	CHD8	152.791	0.936715	3.53795
chr3|27857474|27863474|L1PA7:L1:LINE|33|-	SRR6368576	Neuron	DLGAP2	152.791	0.911242	3.4083
chr3|43607314|43613339|L1PA2:L1:LINE|25|+	SRR6368610	Neuron	TENM1	126.573	0.853598	12.7842
chr3|43607314|43613339|L1PA2:L1:LINE|25|+	SRR6368594	Neuron	ATRX	126.573	0.641096	8.86359
chr3|43607314|43613339|L1PA2:L1:LINE|25|+	SRR6368590	Neuron	AFF2	126.573	0.520082	6.87584
chr3|43607314|43613339|L1PA2:L1:LINE|25|+	SRR6368575	Neuron	ATRX	126.573	0.508561	6.69515
chr3|43607314|43613339|L1PA2:L1:LINE|25|+	SRR6368607	Neuron	SCN2A	126.573	0.474375	6.1674
chr3|43607314|43613339|L1PA2:L1:LINE|25|+	SRR6368579	Neuron	TENM1	126.573	0.42057	5.3617
chr3|43607314|43613339|L1PA2:L1:LINE|25|+	SRR6368583	Neuron	ATRX	126.573	0.363579	4.54042
chr3|43607314|43613339|L1PA2:L1:LINE|25|+	SRR6368601	Neuron	DLGAP2	126.573	0.341992	4.23772
chr3|43607314|43613339|L1PA2:L1:LINE|25|+	SRR6368595	Neuron	ATRX	126.573	0.324358	3.99379
chr3|43607314|43613339|L1PA2:L1:LINE|25|+	SRR6368587	Neuron	TENM1	126.573	0.269266	3.25061
chr3|43607314|43613339|L1PA2:L1:LINE|25|+	SRR6368603	Neuron	ANOS1	126.573	0.26791	3.23268
chr3|43607314|43613339|L1PA2:L1:LINE|25|+	SRR6368582	Neuron	AFF2	126.573	-0.446378	-4.21572
chr3|43607314|43613339|L1PA2:L1:LINE|25|+	SRR6368571	Neuron	SCN2A	126.573	-1.28083	-9.32185
chr3|51681874|51687951|L1PA6:L1:LINE|64|+	SRR6368584	Neuron	DLGAP2	193.709	0.500821	6.33262
chr3|51681874|51687951|L1PA6:L1:LINE|64|+	SRR6368603	Neuron	ANOS1	193.709	0.449041	5.57142
chr3|51681874|51687951|L1PA6:L1:LINE|64|+	SRR6368573	Neuron	ASTN2	193.709	0.35305	4.23058
chr3|51681874|51687951|L1PA6:L1:LINE|64|+	SRR6368587	Neuron	TENM1	193.709	0.351287	4.20678
chr3|51681874|51687951|L1PA6:L1:LINE|64|+	SRR6368602	Neuron	DLGAP2	193.709	-0.357139	-3.34605
chr3|51681874|51687951|L1PA6:L1:LINE|64|+	SRR6368607	Neuron	SCN2A	193.709	-0.425634	-3.89841
chr3|51681874|51687951|L1PA6:L1:LINE|64|+	SRR6368582	Neuron	AFF2	193.709	-0.628594	-5.38925
chr3|58827880|58833905|L1PA2:L1:LINE|19|+	SRR6368575	Neuron	ATRX	212.908	3.46806	23.4765
chr3|58827880|58833905|L1PA2:L1:LINE|19|+	SRR6368583	Neuron	ATRX	212.908	3.39604	22.2197
chr3|58827880|58833905|L1PA2:L1:LINE|19|+	SRR6368594	Neuron	ATRX	212.908	3.31443	20.8694
chr3|58827880|58833905|L1PA2:L1:LINE|19|+	SRR6368595	Neuron	ATRX	212.908	3.31382	20.8596
chr3|58827880|58833905|L1PA2:L1:LINE|19|+	SRR6368574	Neuron	CHD8	212.908	2.55078	11.3336
chr3|58827880|58833905|L1PA2:L1:LINE|19|+	SRR6368588	Neuron	TENM1	212.908	2.24858	8.75097
chr3|58827880|58833905|L1PA2:L1:LINE|19|+	SRR6368584	Neuron	DLGAP2	212.908	2.23461	8.64413
chr3|58827880|58833905|L1PA2:L1:LINE|19|+	SRR6368582	Neuron	AFF2	212.908	2.21542	8.49912
chr3|58827880|58833905|L1PA2:L1:LINE|19|+	SRR6368598	Neuron	CHD8	212.908	2.18472	8.2711
chr3|58827880|58833905|L1PA2:L1:LINE|19|+	SRR6368585	Neuron	KCNQ2	212.908	2.16925	8.15798
chr3|58827880|58833905|L1PA2:L1:LINE|19|+	SRR6368599	Neuron	CHD8	212.908	2.06379	7.41851
chr3|58827880|58833905|L1PA2:L1:LINE|19|+	SRR6368587	Neuron	TENM1	212.908	2.06071	7.39774
chr3|58827880|58833905|L1PA2:L1:LINE|19|+	SRR6368590	Neuron	AFF2	212.908	2.02712	7.1738
chr3|58827880|58833905|L1PA2:L1:LINE|19|+	SRR6368586	Neuron	KCNQ2	212.908	2.0072	7.04345
chr3|58827880|58833905|L1PA2:L1:LINE|19|+	SRR6368579	Neuron	TENM1	212.908	1.86517	6.1644
chr3|58827880|58833905|L1PA2:L1:LINE|19|+	SRR6368600	Neuron	CHD8	212.908	1.77253	5.63595
chr3|58827880|58833905|L1PA2:L1:LINE|19|+	SRR6368596	Neuron	CACNA1C	212.908	1.66807	5.07938
chr3|58827880|58833905|L1PA2:L1:LINE|19|+	SRR6368576	Neuron	DLGAP2	212.908	1.62088	4.8409
chr3|58827880|58833905|L1PA2:L1:LINE|19|+	SRR6368572	Neuron	KCNQ2	212.908	1.60176	4.74644
chr3|58827880|58833905|L1PA2:L1:LINE|19|+	SRR6368606	Neuron	KCNQ2	212.908	1.56456	4.56625
chr3|58827880|58833905|L1PA2:L1:LINE|19|+	SRR6368608	Neuron	SCN2A	212.908	1.51002	4.31033
chr3|58827880|58833905|L1PA2:L1:LINE|19|+	SRR6368589	Neuron	ASTN2	212.908	1.5082	4.30194
chr3|58827880|58833905|L1PA2:L1:LINE|19|+	SRR6368571	Neuron	SCN2A	212.908	1.49362	4.23526
chr3|58827880|58833905|L1PA2:L1:LINE|19|+	SRR6368607	Neuron	SCN2A	212.908	1.47149	4.13528
chr3|58827880|58833905|L1PA2:L1:LINE|19|+	SRR6368591	Neuron	AFF2	212.908	1.45072	4.04282
chr3|58827880|58833905|L1PA2:L1:LINE|19|+	SRR6368611	Neuron	TENM1	212.908	1.42778	3.94225
chr3|58827880|58833905|L1PA2:L1:LINE|19|+	SRR6368601	Neuron	DLGAP2	212.908	1.4182	3.90076
chr3|58827880|58833905|L1PA2:L1:LINE|19|+	SRR6368604	Neuron	ANOS1	212.908	1.34039	3.57346
chr3|58827880|58833905|L1PA2:L1:LINE|19|+	SRR6368597	Neuron	CACNA1C	212.908	1.30013	3.41095
chr3|58827880|58833905|L1PA2:L1:LINE|19|+	SRR6368603	Neuron	ANOS1	212.908	1.29432	3.38786
chr3|58827880|58833905|L1PA2:L1:LINE|19|+	SRR6368610	Neuron	TENM1	212.908	1.28673	3.35784
chr4|104171422|104177447|L1PA2:L1:LINE|30|-	SRR6368594	Neuron	ATRX	305.209	2.61162	8.92531
chr4|104171422|104177447|L1PA2:L1:LINE|30|-	SRR6368575	Neuron	ATRX	305.209	2.47796	7.98112
chr4|104171422|104177447|L1PA2:L1:LINE|30|-	SRR6368583	Neuron	ATRX	305.209	2.43041	7.66571
chr4|104171422|104177447|L1PA2:L1:LINE|30|-	SRR6368595	Neuron	ATRX	305.209	2.39586	7.44299
chr4|104171422|104177447|L1PA2:L1:LINE|30|-	SRR6368590	Neuron	AFF2	305.209	2.14975	6.00188
chr4|104171422|104177447|L1PA2:L1:LINE|30|-	SRR6368598	Neuron	CHD8	305.209	2.08456	5.65956
chr4|104171422|104177447|L1PA2:L1:LINE|30|-	SRR6368596	Neuron	CACNA1C	305.209	1.95544	5.02555
chr4|104171422|104177447|L1PA2:L1:LINE|30|-	SRR6368582	Neuron	AFF2	305.209	1.93819	4.94506
chr4|104171422|104177447|L1PA2:L1:LINE|30|-	SRR6368574	Neuron	CHD8	305.209	1.93489	4.9298
chr4|104171422|104177447|L1PA2:L1:LINE|30|-	SRR6368599	Neuron	CHD8	305.209	1.79557	4.31528
chr4|104171422|104177447|L1PA2:L1:LINE|30|-	SRR6368587	Neuron	TENM1	305.209	1.74494	4.10626
chr4|104171422|104177447|L1PA2:L1:LINE|30|-	SRR6368586	Neuron	KCNQ2	305.209	1.66815	3.80288
chr4|104171422|104177447|L1PA2:L1:LINE|30|-	SRR6368589	Neuron	ASTN2	305.209	1.63996	3.69551
chr4|104171422|104177447|L1PA2:L1:LINE|30|-	SRR6368585	Neuron	KCNQ2	305.209	1.63461	3.67537
chr4|104171422|104177447|L1PA2:L1:LINE|30|-	SRR6368600	Neuron	CHD8	305.209	1.59109	3.51427
chr4|104171422|104177447|L1PA2:L1:LINE|30|-	SRR6368601	Neuron	DLGAP2	305.209	1.56728	3.42819
chr4|104171422|104177447|L1PA2:L1:LINE|30|-	SRR6368610	Neuron	TENM1	305.209	1.52575	3.28134
chr4|104171422|104177447|L1PA2:L1:LINE|30|-	SRR6368611	Neuron	TENM1	305.209	1.45602	3.04414
chr4|128638142|128644524|L1PA10:L1:LINE|104|-	SRR6368599	Neuron	CHD8	740.778	1.06993	4.90612
chr4|128638142|128644524|L1PA10:L1:LINE|104|-	SRR6368593	Neuron	ASTN2	740.778	1.06212	4.85558
chr4|128638142|128644524|L1PA10:L1:LINE|104|-	SRR6368597	Neuron	CACNA1C	740.778	0.991462	4.41018
chr4|128638142|128644524|L1PA10:L1:LINE|104|-	SRR6368594	Neuron	ATRX	740.778	0.948008	4.1469
chr4|128638142|128644524|L1PA10:L1:LINE|104|-	SRR6368606	Neuron	KCNQ2	740.778	0.80112	3.31345
chr4|128638142|128644524|L1PA10:L1:LINE|104|-	SRR6368588	Neuron	TENM1	740.778	0.790799	3.25801
chr4|128638142|128644524|L1PA10:L1:LINE|104|-	SRR6368611	Neuron	TENM1	740.778	0.764519	3.11865
chr4|159638|165778|L1PA4:L1:LINE|57|-	SRR6368582	Neuron	AFF2	459.203	0.485533	7.87984
chr4|159638|165778|L1PA4:L1:LINE|57|-	SRR6368584	Neuron	DLGAP2	459.203	0.281258	4.23932
chr4|159638|165778|L1PA4:L1:LINE|57|-	SRR6368607	Neuron	SCN2A	459.203	-0.257499	-3.21932
chr4|159638|165778|L1PA4:L1:LINE|57|-	SRR6368572	Neuron	KCNQ2	459.203	-0.308608	-3.79276
chr4|159638|165778|L1PA4:L1:LINE|57|-	SRR6368574	Neuron	CHD8	459.203	-0.471495	-5.49049
chr4|159638|165778|L1PA4:L1:LINE|57|-	SRR6368575	Neuron	ATRX	459.203	-0.911844	-9.22677
chr4|167664640|167670800|L1PA5:L1:LINE|75|+	SRR6368583	Neuron	ATRX	2.51393	3.28424	35.6739
chr4|167664640|167670800|L1PA5:L1:LINE|75|+	SRR6368584	Neuron	DLGAP2	2.51393	2.6454	21.4509
chr4|167664640|167670800|L1PA5:L1:LINE|75|+	SRR6368578	Neuron	AFF2	2.51393	2.58662	20.4315
chr4|167664640|167670800|L1PA5:L1:LINE|75|+	SRR6368587	Neuron	TENM1	2.51393	2.37356	17.0662
chr4|167664640|167670800|L1PA5:L1:LINE|75|+	SRR6368585	Neuron	KCNQ2	2.51393	1.79069	10.0377
chr4|167664640|167670800|L1PA5:L1:LINE|75|+	SRR6368588	Neuron	TENM1	2.51393	1.39436	6.6463
chr4|167664640|167670800|L1PA5:L1:LINE|75|+	SRR6368573	Neuron	ASTN2	2.51393	1.00742	4.12275
chr4|167664640|167670800|L1PA5:L1:LINE|75|+	SRR6368572	Neuron	KCNQ2	2.51393	0.977556	3.95471
chr4|167664640|167670800|L1PA5:L1:LINE|75|+	SRR6368611	Neuron	TENM1	2.51393	-1.96311	-3.0341
chr4|167664640|167670800|L1PA5:L1:LINE|75|+	SRR6368609	Neuron	SCN2A	2.51393	-1.96609	-3.03626
chr4|167664640|167670800|L1PA5:L1:LINE|75|+	SRR6368594	Neuron	ATRX	2.51393	-1.97925	-3.04574
chr4|167664640|167670800|L1PA5:L1:LINE|75|+	SRR6368574	Neuron	CHD8	2.51393	-Inf	-4.08069
chr4|167664640|167670800|L1PA5:L1:LINE|75|+	SRR6368575	Neuron	ATRX	2.51393	-Inf	-4.08069
chr4|167664640|167670800|L1PA5:L1:LINE|75|+	SRR6368610	Neuron	TENM1	2.51393	-Inf	-4.08069
chr4|167664640|167670800|L1PA5:L1:LINE|75|+	SRR6368586	Neuron	KCNQ2	2.51393	-Inf	-4.08069
chr4|167664640|167670800|L1PA5:L1:LINE|75|+	SRR6368590	Neuron	AFF2	2.51393	-Inf	-4.08069
chr4|167664640|167670800|L1PA5:L1:LINE|75|+	SRR6368596	Neuron	CACNA1C	2.51393	-Inf	-4.08069
chr4|20740248|20746401|L1PA5:L1:LINE|71|+	SRR6368585	Neuron	KCNQ2	202.584	0.961638	21.4592
chr4|20740248|20746401|L1PA5:L1:LINE|71|+	SRR6368587	Neuron	TENM1	202.584	0.893372	19.4207
chr4|20740248|20746401|L1PA5:L1:LINE|71|+	SRR6368584	Neuron	DLGAP2	202.584	0.88033	19.0421
chr4|20740248|20746401|L1PA5:L1:LINE|71|+	SRR6368589	Neuron	ASTN2	202.584	0.792042	16.5674
chr4|20740248|20746401|L1PA5:L1:LINE|71|+	SRR6368588	Neuron	TENM1	202.584	0.753496	15.5335
chr4|20740248|20746401|L1PA5:L1:LINE|71|+	SRR6368583	Neuron	ATRX	202.584	0.732182	14.9736
chr4|20740248|20746401|L1PA5:L1:LINE|71|+	SRR6368577	Neuron	CACNA1C	202.584	0.723973	14.7601
chr4|20740248|20746401|L1PA5:L1:LINE|71|+	SRR6368590	Neuron	AFF2	202.584	0.64897	12.865
chr4|20740248|20746401|L1PA5:L1:LINE|71|+	SRR6368573	Neuron	ASTN2	202.584	0.524983	9.94046
chr4|20740248|20746401|L1PA5:L1:LINE|71|+	SRR6368582	Neuron	AFF2	202.584	0.521234	9.8559
chr4|20740248|20746401|L1PA5:L1:LINE|71|+	SRR6368578	Neuron	AFF2	202.584	0.509909	9.60174
chr4|20740248|20746401|L1PA5:L1:LINE|71|+	SRR6368596	Neuron	CACNA1C	202.584	0.504312	9.47687
chr4|20740248|20746401|L1PA5:L1:LINE|71|+	SRR6368595	Neuron	ATRX	202.584	0.477729	8.89036
chr4|20740248|20746401|L1PA5:L1:LINE|71|+	SRR6368601	Neuron	DLGAP2	202.584	0.428248	7.82703
chr4|20740248|20746401|L1PA5:L1:LINE|71|+	SRR6368579	Neuron	TENM1	202.584	0.40087	7.25415
chr4|20740248|20746401|L1PA5:L1:LINE|71|+	SRR6368586	Neuron	KCNQ2	202.584	0.398056	7.19589
[truncated: 512 more rows]
