# Supplementary material for: Exploratory analysis of L1 retrotransposons expression in autism﻿
Source: Mol Autism. 2023 Jun 28;14:22. doi: 10.1186/s13229-023-00554-5 (PMC10303858; doi:10.1186/s13229-023-00554-5)
Supplement: Supplementary file 6 — Additional file 6: Table S19. Anticorrelated genes overlaps. Table S20. Anticorrelated genes statistics. Table S21. Total FL L1HS-PA overlaps. Table S22. Total FL L1HS-PA statistics. [file 13229_2023_554_MOESM6_ESM.xls]

## Sheet: Table S19. Anticorrelated genes
Anticorrelated genes overlapping SFARI genes and genes highly expressed in adult brain and genes specific for cell types
Gene	Dataset	Sample
DLGAP1	SFARI	SRR9292621
CSMD1	SFARI	SRR9292621
MBD5	SFARI	SRR9292621
MED12L	SFARI	SRR9292621
CADM2	SFARI	SRR9292621
LRRC4C	SFARI	SRR9292621
GPHN	SFARI	SRR9292621
MEF2C	SFARI	SRR9292621
DLG2	SFARI	SRR9292621
PCDH11X	SFARI	SRR9292621
MED12L	SFARI	SRR9292620
MARK1	SFARI	SRR9292620
GPHN	SFARI	SRR9292620
CADM2	SFARI	SRR9292620
DLGAP1	SFARI	SRR9292620
OTUD7A	SFARI	SRR9292620
HECW2	SFARI	SRR9292620
DLG2	SFARI	SRR9292620
MBD5	SFARI	SRR9292620
CSMD1	SFARI	SRR9292620
LRRC4C	SFARI	SRR9292620
CADM2	SFARI	SRR9292614
OTUD7A	SFARI	SRR9292614
DLG2	SFARI	SRR9292614
DLGAP1	SFARI	SRR9292614
CSMD1	SFARI	SRR9292614
HECW2	SFARI	SRR9292614
GPHN	SFARI	SRR9292614
MARK1	SFARI	SRR9292614
SLC24A2	SFARI	SRR9292614
MAGI2	Brain expression	SRR9292621
OXR1	Brain expression	SRR9292621
DOCK3	Brain expression	SRR9292621
OPCML	Brain expression	SRR9292621
MEF2C	Brain expression	SRR9292621
MAPK10	Brain expression	SRR9292621
CA10	Brain expression	SRR9292621
DCLK1	Brain expression	SRR9292620
NCAM1	Brain expression	SRR9292620
IQCJ-SCHIP1	Brain expression	SRR9292620
OXR1	Brain expression	SRR9292620
CA10	Brain expression	SRR9292620
OPCML	Brain expression	SRR9292620
MAPK10	Brain expression	SRR9292620
DOCK3	Brain expression	SRR9292620
SPOCK1	Brain expression	SRR9292620
MAGI2	Brain expression	SRR9292614
OPCML	Brain expression	SRR9292614
MAPK10	Brain expression	SRR9292614
OXR1	Brain expression	SRR9292614
SPOCK1	Brain expression	SRR9292614
CA10	Brain expression	SRR9292614
IQCJ-SCHIP1	Brain expression	SRR9292614
DOCK3	Brain expression	SRR9292614
MARK1	Neuron	SRR9292614
GPHN	Neuron	SRR9292614
DLGAP1	Neuron	SRR9292614
IQCJ-SCHIP1	Neuron	SRR9292614
DOCK3	Neuron	SRR9292614
ZNF385D	Neuron	SRR9292620
IQCJ-SCHIP1	Neuron	SRR9292620
GPHN	Neuron	SRR9292620
DCLK1	Neuron	SRR9292620
KCNIP4	Neuron	SRR9292620
RYR2	Neuron	SRR9292620
MARK1	Neuron	SRR9292620
MAP2	Neuron	SRR9292620
DLGAP1	Neuron	SRR9292620
DOCK3	Neuron	SRR9292620
GPHN	Neuron	SRR9292621
KCNIP4	Neuron	SRR9292621
PCDH11X	Neuron	SRR9292621
ZNF385D	Neuron	SRR9292621
DLGAP1	Neuron	SRR9292621
MAP2	Neuron	SRR9292621
RYR2	Neuron	SRR9292621
DOCK3	Neuron	SRR9292621
MED12L	Microglia	SRR9292620
MEF2C	Microglia	SRR9292621
MED12L	Microglia	SRR9292621
LSAMP	Astrocytes	SRR9292621
PLCL1	Oligodendrocytes	SRR9292614
SLC24A2	Oligodendrocytes	SRR9292614
CA10	Oligodendrocytes	SRR9292614
VSTM2B	Oligodendrocytes	SRR9292614
VSTM2B	Oligodendrocytes	SRR9292620
CA10	Oligodendrocytes	SRR9292620
CA10	Oligodendrocytes	SRR9292621

## Sheet: Table S20. Anticorrelated genes
Sample	Number of overlaps	Random overlaps	Standard deviation	Z-score	pvalue	Dataset
SRR9292621	10	1.529	1.17778	7.19236	6.36797e-13	SFARI
SRR9292620	11	1.78	1.26712	7.27633	3.4303e-13	SFARI
SRR9292614	9	1.345	1.10994	6.89675	5.32071e-12	SFARI
SRR9292621	7	4.307	1.92633	1.39799	0.162115	Brain expression
SRR9292620	9	4.887	2.04993	2.00641	0.044813	Brain expression
SRR9292614	8	3.775	1.79732	2.35072	0.0187373	Brain expression
SRR9292614	5	1.166	1.02296	3.74795	0.000178284	Neuron
SRR9292620	10	1.512	1.21896	6.96333	3.32321e-12	Neuron
SRR9292621	8	1.307	1.11389	6.00867	1.87049e-09	Neuron
SRR9292614	0	0.875	0.928103	-0.942783	0.345792	Microglia
SRR9292620	1	1.171	1.0525	-0.16247	0.870936	Microglia
SRR9292621	2	0.949	0.927577	1.13306	0.257189	Microglia
SRR9292614	0	1.023	0.962534	-1.06282	0.287864	Astrocyte
SRR9292620	0	1.287	1.07174	-1.20085	0.22981	Astrocyte
SRR9292621	1	1.189	1.09785	-0.172154	0.863316	Astrocyte
SRR9292614	0	1.106	1.02507	-1.07895	0.280609	Endothelium
SRR9292620	0	1.469	1.18281	-1.24196	0.214252	Endothelium
SRR9292621	0	1.254	1.12227	-1.11738	0.263832	Endothelium
SRR9292614	4	1.024	0.989659	3.0071	0.00263755	Oligodendrocyte
SRR9292620	2	1.326	1.14181	0.590292	0.554995	Oligodendrocyte
SRR9292621	1	1.195	1.0691	-0.182396	0.855272	Oligodendrocyte

## Sheet: Table S21. Total FL L1HS-PA ove
L1_chr	L1_start	L1_end	L1_strand	L1_family	Gene_chr	Gene_start	Gene_end	Gene_name	Cell_type / gene set
chr1	7471817	7477982	-	L1PA4	chr1	6845384	7829766	CAMTA1	Neuron
chr1	47441645	47447815	+	L1PA6	chr1	47427036	47516423	CYP4X1	Neuron
chr1	47451024	47456725	+	L1PA7	chr1	47427036	47516423	CYP4X1	Neuron
chr1	47472118	47478240	+	L1PA5	chr1	47427036	47516423	CYP4X1	Neuron
chr1	52636672	52642813	-	L1PA3	chr1	52608046	52812358	ZFYVE9	Neuron
chr1	58028985	58034648	+	L1PA5	chr1	57460451	59012406	DAB1	Neuron
chr1	58592127	58598157	-	L1PA2	chr1	57460451	59012406	DAB1	Neuron
chr1	58734685	58740704	-	L1PA2	chr1	57460451	59012406	DAB1	Neuron
chr1	58838843	58844878	-	L1PA2	chr1	57460451	59012406	DAB1	Neuron
chr1	71979381	71985425	+	L1HS	chr1	71861623	72748417	NEGR1	Neuron
chr1	72353886	72359918	+	L1PA2	chr1	71861623	72748417	NEGR1	Neuron
chr1	75723433	75729829	+	L1PA7	chr1	75667816	76076801	SLC44A5	Neuron
chr1	75868071	75874547	+	L1PA7	chr1	75667816	76076801	SLC44A5	Neuron
chr1	75941946	75948115	+	L1PA3	chr1	75667816	76076801	SLC44A5	Neuron
chr1	78775743	78781841	+	L1PA6	chr1	78769568	79005434	PTGFR	Neuron
chr1	78859765	78865255	-	L1PA7	chr1	78769568	79005434	PTGFR	Neuron
chr1	78925164	78932190	-	L1PA15	chr1	78769568	79005434	PTGFR	Neuron
chr1	162070505	162076212	-	L1PA11	chr1	162039564	162353321	NOS1AP	Neuron
chr1	166069441	166075601	+	L1PA4	chr1	166026674	166136206	FAM78B	Neuron
chr1	220778862	220785034	-	L1PA6	chr1	220701568	220837803	MARK1	Neuron
chr1	220814954	220821404	+	L1PA10	chr1	220701568	220837803	MARK1	Neuron
chr1	223451430	223457585	+	L1PA5	chr1	223394161	223537544	SUSD4	Neuron
chr1	234057426	234062753	-	L1PA5	chr1	234040679	234460262	SLC35F3	Neuron
chr1	234185372	234191530	-	L1PA5	chr1	234040679	234460262	SLC35F3	Neuron
chr1	237238564	237244593	+	L1HS	chr1	237205505	237997288	RYR2	Neuron
chr1	237983521	237989950	+	L1PA7	chr1	237205505	237997288	RYR2	Neuron
chr1	239786798	239792823	-	L1HS	chr1	239549865	240078750	CHRM3	Neuron
chr1	239801068	239807209	-	L1PA3	chr1	239549865	240078750	CHRM3	Neuron
chr1	241058564	241064698	-	L1PA5	chr1	240931554	241520530	RGS7	Neuron
chr1	242315662	242322074	-	L1PA7	chr1	242246288	242687998	PLD5	Neuron
chr1	242332442	242338355	+	L1PA5	chr1	242246288	242687998	PLD5	Neuron
chr1	242644375	242650524	+	L1PA4	chr1	242246288	242687998	PLD5	Neuron
chr10	24139942	24146083	-	L1PA3	chr10	23983675	24836772	KIAA1217	Neuron
chr10	24351066	24357220	-	L1PA4	chr10	23983675	24836772	KIAA1217	Neuron
chr10	25536243	25542269	-	L1PA2	chr10	25463991	25891155	GPR158	Neuron
chr10	25804298	25810320	-	L1PA2	chr10	25463991	25891155	GPR158	Neuron
chr10	52542234	52548347	-	L1PA4	chr10	52499078	52576255	ASAH2B	Neuron
chr10	96818407	96824341	-	L1PA5	chr10	96796530	96829254	CYP2C8	Neuron
chr10	101172275	101177819	+	L1PA5	chr10	101156627	101190381	GOT1	Neuron
chr10	106479736	106485881	-	L1PA4	chr10	106400859	107024993	SORCS3	Neuron
chr11	21221193	21227262	-	L1PA7	chr11	20691117	21597227	NELL1	Neuron
chr11	21293468	21299607	+	L1PA4	chr11	20691117	21597227	NELL1	Neuron
chr11	33646303	33652334	-	L1PA3	chr11	33563618	33695648	KIAA1549L	Neuron
chr11	49746835	49752869	+	L1PA2	chr11	49580098	49831971	RP11-707M1.1	Neuron
chr11	49796675	49802703	-	L1PA2	chr11	49580098	49831971	RP11-707M1.1	Neuron
chr11	88457776	88464192	+	L1PA7	chr11	88237744	88799113	GRM5	Neuron
chr11	88481016	88486890	+	L1PA11	chr11	88237744	88799113	GRM5	Neuron
chr11	88505619	88511755	-	L1PA6	chr11	88237744	88799113	GRM5	Neuron
chr11	88720163	88726195	+	L1PA4	chr11	88237744	88799113	GRM5	Neuron
chr11	94117521	94123498	+	L1PA5	chr11	94110477	94134585	GPR83	Neuron
chr11	99448576	99454704	-	L1PA4	chr11	98891683	100229616	CNTN5	Neuron
chr11	99473418	99478844	+	L1HS	chr11	98891683	100229616	CNTN5	Neuron
chr11	99669041	99674696	-	L1PA15-16	chr11	98891683	100229616	CNTN5	Neuron
chr11	99905699	99911855	-	L1PA4	chr11	98891683	100229616	CNTN5	Neuron
chr11	100127235	100133683	+	L1PA7	chr11	98891683	100229616	CNTN5	Neuron
chr11	100156478	100162483	+	L1PA2	chr11	98891683	100229616	CNTN5	Neuron
chr12	3501380	3507399	-	L1PA3	chr12	3490515	3703139	PRMT8	Neuron
chr12	3608361	3614394	-	L1HS	chr12	3490515	3703139	PRMT8	Neuron
chr12	40372118	40378141	+	L1PA2	chr12	40148823	40499891	SLC2A13	Neuron
chr12	45075200	45081215	-	L1PA3	chr12	44902058	45315631	NELL2	Neuron
chr12	45135100	45141227	+	L1PA4	chr12	44902058	45315631	NELL2	Neuron
chr12	66866312	66872814	+	L1PA5	chr12	66741211	67197966	GRIP1	Neuron
chr12	66915299	66921464	+	L1PA4	chr12	66741211	67197966	GRIP1	Neuron
chr12	66972047	66978189	+	L1PA3	chr12	66741211	67197966	GRIP1	Neuron
chr12	71158800	71164943	+	L1PA3	chr12	71031853	71314623	PTPRR	Neuron
chr12	72544177	72550322	-	L1PA4	chr12	72481046	73059422	TRHDE	Neuron
chr12	72908420	72914436	-	L1PA3	chr12	72481046	73059422	TRHDE	Neuron
chr12	73028284	73034299	-	L1PA3	chr12	72481046	73059422	TRHDE	Neuron
chr12	79433401	79439425	-	L1PA2	chr12	79257773	79845788	SYT1	Neuron
chr12	109434752	109440778	+	L1PA2	chr12	109304658	109459045	SVOP	Neuron
chr12	113059001	113065032	+	L1PA2	chr12	113008184	113336686	RPH3A	Neuron
chr12	118061037	118067139	-	L1PA6	chr12	117890817	118406788	KSR2	Neuron
chr12	119542622	119548758	-	L1PA5	chr12	119419300	119600856	SRRM4	Neuron
chr12	125962248	125967798	+	L1PA6	chr12	125671382	126146917	TMEM132B	Neuron
chr12	130285246	130291251	+	L1PA3	chr12	129556270	130388211	TMEM132D	Neuron
chr13	26211289	26217364	+	L1PA3	chr13	25946209	26599989	ATP8A2	Neuron
chr13	26467186	26473315	-	L1PA4	chr13	25946209	26599989	ATP8A2	Neuron
chr13	33176231	33182311	-	L1PA5	chr13	33160564	33352157	PDS5B	Neuron
chr13	35557172	35562775	-	L1PA6	chr13	35516424	36247159	NBEA	Neuron
chr13	35890250	35896719	-	L1PA7	chr13	35516424	36247159	NBEA	Neuron
chr13	36582366	36588374	-	L1PA2	chr13	36345478	36705443	DCLK1	Neuron
chr13	76301760	76307913	-	L1PA3	chr13	76123909	76381256	RP11-29G8.3	Neuron
chr13	76301760	76307913	-	L1PA3	chr13	76194570	76434004	LMO7	Neuron
chr13	96978434	96984462	-	L1PA4	chr13	96743093	97485671	HS6ST3	Neuron
chr13	97425124	97431569	+	L1PA7	chr13	96743093	97485671	HS6ST3	Neuron
chr13	109387463	109393630	-	L1PA5	chr13	109248500	109860355	MYO16	Neuron
chr13	109665310	109671300	-	L1PA6	chr13	109248500	109860355	MYO16	Neuron
chr14	42220969	42227102	-	L1PA4	chr14	42076773	42373752	LRFN5	Neuron
chr14	58207519	58212962	+	L1PA5	chr14	58030640	58448912	SLC35F4	Neuron
chr14	58252141	58258841	+	L1PA7	chr14	58030640	58448912	SLC35F4	Neuron
chr14	58417719	58424162	+	L1PA7	chr14	58030640	58448912	SLC35F4	Neuron
chr14	60200110	60205888	+	L1PA11	chr14	60062694	60337684	RTN1	Neuron
chr14	62512172	62518337	-	L1PA4	chr14	62453803	62568431	SYT16	Neuron
chr14	66991223	66997639	-	L1PA7	chr14	66974125	67648520	GPHN	Neuron
chr14	67054479	67060031	+	L1PA7	chr14	66974125	67648520	GPHN	Neuron
chr14	67169341	67174507	+	L1PA8A	chr14	66974125	67648520	GPHN	Neuron
chr14	67339702	67346084	+	L1PA7	chr14	66974125	67648520	GPHN	Neuron
chr14	72442979	72449030	-	L1PA3	chr14	72399156	73030654	RGS6	Neuron
chr14	72876274	72882395	-	L1PA4	chr14	72399156	73030654	RGS6	Neuron
chr14	79002951	79009167	-	L1PA6	chr14	78708734	80330762	NRXN3	Neuron
chr14	79592521	79598545	-	L1PA3	chr14	78708734	80330762	NRXN3	Neuron
chr14	79775276	79780404	-	L1HS	chr14	78708734	80330762	NRXN3	Neuron
chr14	80234101	80240134	+	L1PA3	chr14	78708734	80330762	NRXN3	Neuron
chr15	24879073	24885176	-	L1PA5	chr15	24738284	24897277	PWRN1	Neuron
chr15	25500760	25506894	+	L1PA5	chr15	25223730	25664609	SNHG14	Neuron
chr15	27432873	27439019	-	L1PA3	chr15	27216429	27778373	GABRG3	Neuron
chr15	54348263	54353327	+	L1PA4	chr15	54305101	54920806	UNC13C	Neuron
chr15	54737020	54743115	-	L1PA5	chr15	54305101	54920806	UNC13C	Neuron
chr15	59757893	59762940	-	L1PA6	chr15	59664892	59815748	FAM81A	Neuron
chr15	83551645	83557671	-	L1HS	chr15	83509838	83654661	HOMER2	Neuron
chr15	91719118	91724714	-	L1PA3	chr15	91643180	91844539	SV2B	Neuron
chr16	13180707	13186812	-	L1PA6	chr16	12995477	13334272	SHISA9	Neuron
chr16	47216668	47222694	+	L1PA3	chr16	47188298	47498060	ITFG1	Neuron
chr16	47380970	47387129	+	L1PA4	chr16	47188298	47498060	ITFG1	Neuron
chr16	47471621	47477818	+	L1PA4	chr16	47188298	47498060	ITFG1	Neuron
chr16	61815982	61822005	+	L1PA2	chr16	61681146	62070939	CDH8	Neuron
chr16	61835359	61841393	+	L1PA2	chr16	61681146	62070939	CDH8	Neuron
chr16	83670857	83676901	+	L1HS	chr16	82660408	83830204	CDH13	Neuron
chr17	31386185	31391738	-	L1PA5	chr17	31340105	32501983	ASIC2	Neuron
chr17	32204154	32210268	+	L1PA4	chr17	31340105	32501983	ASIC2	Neuron
chr17	32357389	32363554	+	L1PA4	chr17	31340105	32501983	ASIC2	Neuron
chr17	32410040	32416204	-	L1PA3	chr17	31340105	32501983	ASIC2	Neuron
chr17	56923631	56929756	-	L1PA5	chr17	56833230	57058983	PPM1E	Neuron
chr18	3695243	3700586	-	L1PA7	chr18	3496030	4455335	DLGAP1	Neuron
chr18	14064985	14071099	+	L1PA5	chr18	14057456	14132489	ZNF519	Neuron
chr18	42507908	42514030	-	L1PA5	chr18	42260138	42648475	SETBP1	Neuron
chr18	44322582	44328199	+	L1PA6	chr18	44259081	44339220	ST8SIA5	Neuron
chr18	67116795	67122325	+	L1PA2	chr18	67068291	67516323	DOK6	Neuron
chr19	37188825	37194968	-	L1PA3	chr19	37178514	37218603	ZNF567	Neuron
chr2	3373017	3379166	+	L1PA3	chr2	3192696	3381653	TSSC1	Neuron
chr2	39802132	39808292	-	L1PA5	chr2	39663778	39892483	AC007246.3	Neuron
chr2	84889273	84895375	+	L1PA5	chr2	84743579	85046713	DNAH6	Neuron
chr2	84962015	84967415	-	L1PA17	chr2	84743579	85046713	DNAH6	Neuron
chr2	98141883	98148029	+	L1PA3	chr2	98108978	98206428	ANKRD36B	Neuron
chr2	116134126	116140149	-	L1PA3	chr2	115199876	116603328	DPP10	Neuron
chr2	116557007	116563149	-	L1PA4	chr2	115199876	116603328	DPP10	Neuron
chr2	132988898	132994855	+	L1PA3	chr2	132905164	133015542	ANKRD30BL	Neuron
chr2	137698434	137704691	-	L1PA6	chr2	137523115	138435287	THSD7B	Neuron
chr2	137828134	137834307	-	L1PA4	chr2	137523115	138435287	THSD7B	Neuron
chr2	137859084	137865118	+	L1PA7	chr2	137523115	138435287	THSD7B	Neuron
chr2	138067076	138073104	-	L1PA3	chr2	137523115	138435287	THSD7B	Neuron
chr2	138117812	138123973	+	L1PA6	chr2	137523115	138435287	THSD7B	Neuron
chr2	138150730	138156760	-	L1PA2	chr2	137523115	138435287	THSD7B	Neuron
chr2	138312130	138318285	+	L1PA5	chr2	137523115	138435287	THSD7B	Neuron
chr2	138339913	138346004	-	L1PA5	chr2	137523115	138435287	THSD7B	Neuron
chr2	150259246	150264798	-	L1PA3	chr2	150186499	150330662	LYPD6	Neuron
chr2	155695462	155701596	-	L1PA6	chr2	155554811	155714863	KCNJ3	Neuron
chr2	162392758	162398204	+	L1PA3	chr2	162280843	162841792	SLC4A10	Neuron
chr2	162743307	162748421	-	L1PA7	chr2	162280843	162841792	SLC4A10	Neuron
chr2	166342444	166348473	+	L1PA2	chr2	166326157	166545917	CSRNP3	Neuron
chr2	182889934	182895966	-	L1PA2	chr2	182818968	182996125	PPP1R1C	Neuron
chr2	185681885	185687263	+	L1PA11	chr2	185463093	185804219	ZNF804A	Neuron
chr2	191957302	191963495	+	L1PA6	chr2	191894302	192016322	STAT4	Neuron
chr2	209384604	209390710	-	L1PA7	chr2	209224438	209719227	PTH2R	Neuron
chr2	209545076	209551236	-	L1PA5	chr2	209224438	209719227	PTH2R	Neuron
chr2	209598482	209604641	-	L1PA16	chr2	209224438	209719227	PTH2R	Neuron
chr2	209611214	209617369	-	L1PA3	chr2	209224438	209719227	PTH2R	Neuron
chr2	209625702	209631007	+	L1PA5	chr2	209224438	209719227	PTH2R	Neuron
chr2	209648980	209655148	+	L1PA4	chr2	209224438	209719227	PTH2R	Neuron
chr2	209665364	209671515	+	L1PA3	chr2	209224438	209719227	PTH2R	Neuron
chr2	209676345	209682372	+	L1PA2	chr2	209224438	209719227	PTH2R	Neuron
chr2	209696291	209702457	+	L1PA4	chr2	209224438	209719227	PTH2R	Neuron
chr2	210352719	210359164	+	L1PA7	chr2	210288782	210598842	MAP2	Neuron
chr2	210723780	210729998	-	L1PA8A	chr2	210636717	210864024	UNC80	Neuron
chr2	212753261	212759296	+	L1PA2	chr2	212240446	213403565	ERBB4	Neuron
chr2	212919549	212925684	+	L1PA5	chr2	212240446	213403565	ERBB4	Neuron
chr2	228866296	228871782	-	L1PA5	chr2	228844666	229046361	SPHKAP	Neuron
chr2	228895610	228901759	+	L1PA4	chr2	228844666	229046361	SPHKAP	Neuron
chr20	8575748	8581774	-	L1PA2	chr20	8112824	8949003	PLCB1	Neuron
chr20	14003094	14009504	-	L1PA10	chr20	13976015	16033842	MACROD2	Neuron
chr20	14251357	14257283	+	L1PA3	chr20	13976015	16033842	MACROD2	Neuron
chr20	14442148	14448321	-	L1PA4	chr20	13976015	16033842	MACROD2	Neuron
chr20	14786800	14793225	+	L1PA7	chr20	13976015	16033842	MACROD2	Neuron
chr20	17391760	17397828	+	L1PA6	chr20	17206752	17465223	PCSK2	Neuron
chr20	40834909	40840957	+	L1PA2	chr20	40701392	41818610	PTPRT	Neuron
chr20	41243577	41249607	-	L1PA2	chr20	40701392	41818610	PTPRT	Neuron
chr20	41446995	41452146	+	L1PA8A	chr20	40701392	41818610	PTPRT	Neuron
chr20	52072101	52078105	-	L1PA3	chr20	51588946	52111869	TSHZ2	Neuron
chr20	52089183	52095192	+	L1PA2	chr20	51588946	52111869	TSHZ2	Neuron
chr22	34036490	34042595	+	L1PA8	chr22	33558212	34318829	LARGE	Neuron
chr3	2465748	2471825	-	L1PA5	chr3	2140497	3099645	CNTN4	Neuron
chr3	2708278	2714419	-	L1PA5	chr3	2140497	3099645	CNTN4	Neuron
chr3	10699194	10704915	+	L1PA5	chr3	10365707	10749716	ATP2B2	Neuron
chr3	12069521	12074791	-	L1PA2	chr3	12045876	12232900	SYN2	Neuron
chr3	21596708	21603100	-	L1PA7	chr3	21584308	21621451	ZNF385D-AS1	Neuron
chr3	21596708	21603100	-	L1PA7	chr3	21459915	22414812	ZNF385D	Neuron
chr3	21764580	21769771	+	L1PA7	chr3	21459915	22414812	ZNF385D	Neuron
chr3	21853722	21859831	+	L1PA5	chr3	21459915	22414812	ZNF385D	Neuron
chr3	22024631	22030669	-	L1PA2	chr3	21459915	22414812	ZNF385D	Neuron
chr3	24245012	24251321	+	L1PA5	chr3	24158651	24536773	THRB	Neuron
chr3	24321680	24327084	+	L1PA3	chr3	24158651	24536773	THRB	Neuron
chr3	32051945	32058098	+	L1PA4	chr3	31699382	32119072	OSBPL10	Neuron
chr3	33322547	33328645	-	L1PA5	chr3	33318517	33445154	FBXL2	Neuron
chr3	50915277	50920705	+	L1PA5	chr3	50712672	51421629	DOCK3	Neuron
chr3	50932952	50939360	-	L1PA7	chr3	50712672	51421629	DOCK3	Neuron
chr3	51010568	51016603	-	L1PA3	chr3	50712672	51421629	DOCK3	Neuron
chr3	51044055	51050214	-	L1PA5	chr3	50712672	51421629	DOCK3	Neuron
chr3	51236479	51242602	+	L1PA3	chr3	50712672	51421629	DOCK3	Neuron
chr3	51288274	51293622	-	L1PA5	chr3	50712672	51421629	DOCK3	Neuron
chr3	51335836	51342350	-	L1PA10	chr3	50712672	51421629	DOCK3	Neuron
chr3	54318982	54325099	+	L1PA4	chr3	54156574	55108584	CACNA2D3	Neuron
chr3	54428349	54434350	-	L1HS	chr3	54156574	55108584	CACNA2D3	Neuron
chr3	54492800	54498947	-	L1PA3	chr3	54156574	55108584	CACNA2D3	Neuron
chr3	54502158	54508579	+	L1PA7	chr3	54156574	55108584	CACNA2D3	Neuron
chr3	54836642	54842248	+	L1PA3	chr3	54156574	55108584	CACNA2D3	Neuron
chr3	55080131	55086156	-	L1PA2	chr3	54156574	55108584	CACNA2D3	Neuron
chr3	56979160	56985318	+	L1PA4	chr3	56761446	57113357	ARHGEF3	Neuron
chr3	62832956	62838006	-	L1PA2	chr3	62384022	62861054	CADPS	Neuron
chr3	63241288	63247387	+	L1PA3	chr3	63213991	63602597	SYNPR	Neuron
chr3	65494967	65500000	+	L1HS	chr3	65339200	66024509	MAGI1	Neuron
chr3	76263485	76269491	+	L1PA4	chr3	75955846	77699115	ROBO2	Neuron
chr3	77259744	77265874	-	L1PA4	chr3	75955846	77699115	ROBO2	Neuron
chr3	96655455	96661602	-	L1PA4	chr3	96533425	97471304	EPHA6	Neuron
chr3	96697904	96704042	-	L1PA5	chr3	96533425	97471304	EPHA6	Neuron
chr3	96722497	96728895	-	L1PA8A	chr3	96533425	97471304	EPHA6	Neuron
chr3	97224033	97230485	-	L1PA7	chr3	96533425	97471304	EPHA6	Neuron
chr3	97260938	97267055	-	L1PA4	chr3	96533425	97471304	EPHA6	Neuron
chr3	97333804	97340272	+	L1PA12	chr3	96533425	97471304	EPHA6	Neuron
chr3	120680121	120686275	-	L1PA6	chr3	120626919	121143608	STXBP5L	Neuron
chr3	120692401	120698539	-	L1PA3	chr3	120626919	121143608	STXBP5L	Neuron
chr3	120776830	120783281	-	L1PA7	chr3	120626919	121143608	STXBP5L	Neuron
chr3	120809627	120814838	-	L1PA3	chr3	120626919	121143608	STXBP5L	Neuron
chr3	120886334	120892170	+	L1PA7	chr3	120626919	121143608	STXBP5L	Neuron
chr3	120930725	120936488	-	L1PA7	chr3	120626919	121143608	STXBP5L	Neuron
chr3	121064803	121070324	-	L1PA4	chr3	120626919	121143608	STXBP5L	Neuron
chr3	121070329	121075672	-	L1PA6	chr3	120626919	121143608	STXBP5L	Neuron
chr3	121105250	121111385	-	L1PA6	chr3	120626919	121143608	STXBP5L	Neuron
chr3	131681799	131688221	+	L1PA8	chr3	131252399	132004254	CPNE4	Neuron
chr3	131767700	131773139	-	L1PA5	chr3	131252399	132004254	CPNE4	Neuron
chr3	155186851	155192877	+	L1PA2	chr3	155093369	155462856	PLCH1	Neuron
chr3	155224140	155230005	-	L1PA2	chr3	155093369	155462856	PLCH1	Neuron
chr3	155259682	155265838	+	L1PA3	chr3	155093369	155462856	PLCH1	Neuron
chr3	155338453	155344001	+	L1PA7	chr3	155093369	155462856	PLCH1	Neuron
chr3	158703396	158709814	-	L1PA7	chr3	158680024	159615155	IQCJ-SCHIP1	Neuron
chr3	158802705	158808127	-	L1PA3	chr3	158680024	159615155	IQCJ-SCHIP1	Neuron
chr3	158813138	158819183	-	L1HS	chr3	158680024	159615155	IQCJ-SCHIP1	Neuron
chr3	159110099	159116141	-	L1PA3	chr3	158680024	159615155	IQCJ-SCHIP1	Neuron
chr3	159140855	159146997	+	L1PA3	chr3	158680024	159615155	IQCJ-SCHIP1	Neuron
chr3	159208911	159215050	+	L1PA4	chr3	158680024	159615155	IQCJ-SCHIP1	Neuron
chr3	159223267	159229405	-	L1PA5	chr3	158680024	159615155	IQCJ-SCHIP1	Neuron
chr3	159286959	159293023	-	L1PA6	chr3	158680024	159615155	IQCJ-SCHIP1	Neuron
chr3	159432054	159438186	+	L1PA5	chr3	158680024	159615155	IQCJ-SCHIP1	Neuron
chr3	166993055	166999054	+	L1PA3	chr3	166958075	167099134	ZBBX	Neuron
chr3	167007102	167013475	+	L1PA7	chr3	166958075	167099134	ZBBX	Neuron
chr3	191867104	191873117	-	L1PA2	chr3	191857184	192485553	FGF12	Neuron
chr3	192457002	192463031	-	L1PA2	chr3	191857184	192485553	FGF12	Neuron
chr4	20740248	20746401	+	L1PA5	chr4	20730239	21950422	KCNIP4	Neuron
chr4	21105209	21111377	-	L1PA3	chr4	20730239	21950422	KCNIP4	Neuron
chr4	21161013	21167044	+	L1HS	chr4	20730239	21950422	KCNIP4	Neuron
chr4	21353775	21359954	+	L1PA6	chr4	20730239	21950422	KCNIP4	Neuron
chr4	21771611	21778019	-	L1PA8A	chr4	20730239	21950422	KCNIP4	Neuron
chr4	39247987	39254137	+	L1PA4	chr4	39184024	39287430	WDR19	Neuron
chr4	75901003	75906804	+	L1PA10	chr4	75858305	75975325	PARM1	Neuron
chr4	79026889	79032919	+	L1HS	chr4	78978724	79465423	FRAS1	Neuron
chr4	79033986	79040121	-	L1PA4	chr4	78978724	79465423	FRAS1	Neuron
chr4	79192472	79198617	-	L1PA5	chr4	78978724	79465423	FRAS1	Neuron
chr4	79223007	79229036	-	L1PA3	chr4	78978724	79465423	FRAS1	Neuron
chr4	79269134	79275167	+	L1HS	chr4	78978724	79465423	FRAS1	Neuron
chr4	79422875	79428041	-	L1PA6	chr4	78978724	79465423	FRAS1	Neuron
chr4	91074035	91080175	-	L1PA3	chr4	91048686	92523064	CCSER1	Neuron
chr4	91148759	91154783	+	L1PA3	chr4	91048686	92523064	CCSER1	Neuron
chr4	91400527	91406674	-	L1PA4	chr4	91048686	92523064	CCSER1	Neuron
chr4	91596877	91602908	-	L1HS	chr4	91048686	92523064	CCSER1	Neuron
chr4	91621138	91627212	-	L1PA5	chr4	91048686	92523064	CCSER1	Neuron
chr4	91832644	91838813	+	L1PA4	chr4	91048686	92523064	CCSER1	Neuron
chr4	92063578	92068869	-	L1PA16	chr4	91048686	92523064	CCSER1	Neuron
chr4	92069621	92075815	-	L1PA5	chr4	91048686	92523064	CCSER1	Neuron
chr4	92081916	92087219	-	L1PA6	chr4	91048686	92523064	CCSER1	Neuron
chr4	92095973	92101833	-	L1PA5	chr4	91048686	92523064	CCSER1	Neuron
chr4	92297912	92304006	-	L1PA5	chr4	91048686	92523064	CCSER1	Neuron
chr4	92358642	92364815	+	L1HS	chr4	91048686	92523064	CCSER1	Neuron
chr4	92383525	92389664	+	L1PA5	chr4	91048686	92523064	CCSER1	Neuron
chr4	109915141	109921282	+	L1PA6	chr4	109731877	110223813	COL25A1	Neuron
chr4	118967113	118972776	+	L1PA16	chr4	118954773	119179803	NDST3	Neuron
chr4	141836815	141842329	+	L1PA3	chr4	141780961	142134031	RNF150	Neuron
chr4	142083671	142090102	+	L1PA7	chr4	141780961	142134031	RNF150	Neuron
chr4	144509395	144515529	-	L1PA4	chr4	144498455	144621828	FREM3	Neuron
chr4	144580267	144586393	-	L1PA3	chr4	144498455	144621828	FREM3	Neuron
chr4	172824281	172830309	+	L1PA3	chr4	172733405	173962710	GALNTL6	Neuron
chr4	173217519	173223665	-	L1PA4	chr4	172733405	173962710	GALNTL6	Neuron
chr4	173376064	173382523	+	L1PA7	chr4	172733405	173962710	GALNTL6	Neuron
chr4	173833401	173839552	+	L1PA5	chr4	172733405	173962710	GALNTL6	Neuron
chr4	175699613	175705629	+	L1PA2	chr4	175558065	175750465	GLRA3	Neuron
chr4	182847865	182854327	+	L1PA7	chr4	182795591	183066402	AC108142.1	Neuron
chr5	20526173	20532012	+	L1PA10	chr5	19473060	20575982	CDH18	Neuron
chr5	22625460	22631712	+	L1PA15	chr5	21750782	22853731	CDH12	Neuron
chr5	27072418	27078641	+	L1PA14	chr5	26880709	27121257	CDH9	Neuron
chr5	41488021	41494190	-	L1PA3	chr5	41307056	41510730	PLCXD3	Neuron
chr5	55517193	55523327	+	L1PA5	chr5	55395507	55529186	ANKRD55	Neuron
chr5	57989766	57995926	-	L1PA6	chr5	57878048	58155213	RAB3C	Neuron
chr5	64459844	64465875	+	L1PA2	chr5	64444563	64777747	ADAMTS6	Neuron
chr5	64666089	64672100	+	L1PA3	chr5	64444563	64777747	ADAMTS6	Neuron
chr5	75555264	75561757	-	L1PA8	chr5	75378997	75649764	SV2C	Neuron
chr5	110637936	110643960	+	L1HS	chr5	110559351	110830584	CAMK4	Neuron
chr5	110911209	110916541	-	L1PA3	chr5	110847924	111075423	STARD4-AS1	Neuron
chr5	111046892	111052938	-	L1PA7	chr5	110847924	111075423	STARD4-AS1	Neuron
chr5	111046892	111052938	-	L1PA7	chr5	110998318	111333161	NREP	Neuron
chr5	111216535	111222679	+	L1PA3	chr5	110998318	111333161	NREP	Neuron
chr5	111321700	111327813	-	L1PA3	chr5	110998318	111333161	NREP	Neuron
chr5	119821343	119826891	-	L1PA4	chr5	119799973	120023027	PRR16	Neuron
chr5	119936262	119941751	-	L1PA16	chr5	119799973	120023027	PRR16	Neuron
chr5	153102812	153108957	+	L1PA3	chr5	152869175	153193429	GRIA1	Neuron
chr5	164120196	164125920	+	L1PA10	chr5	163723702	164598649	CTC-340A15.2	Neuron
chr5	164355669	164361904	-	L1PA7	chr5	163723702	164598649	CTC-340A15.2	Neuron
chr5	170325240	170330534	-	L1PA7	chr5	170288874	170727019	RANBP17	Neuron
chr5	170357431	170363412	-	L1PA5	chr5	170288874	170727019	RANBP17	Neuron
chr5	170443776	170450241	-	L1PA8A	chr5	170288874	170727019	RANBP17	Neuron
chr5	170485167	170491311	-	L1PA3	chr5	170288874	170727019	RANBP17	Neuron
chr5	170510967	170516977	-	L1PA2	chr5	170288874	170727019	RANBP17	Neuron
chr5	170524658	170531027	-	L1PA7	chr5	170288874	170727019	RANBP17	Neuron
chr5	170641892	170647363	-	L1PA8	chr5	170288874	170727019	RANBP17	Neuron
chr5	175505180	175511321	-	L1PA4	chr5	175487692	175559261	FAM153B	Neuron
chr5	177180851	177186970	+	L1PA4	chr5	177134982	177210399	FAM153A	Neuron
chr5	177199246	177205275	+	L1HS	chr5	177134982	177210399	FAM153A	Neuron
chr5	177450807	177456949	-	L1PA4	chr5	177433406	177482560	FAM153C	Neuron
chr6	24811906	24817934	-	L1HS	chr6	24797601	25042238	FAM65B	Neuron
chr6	46192525	46198629	-	L1PA5	chr6	46188475	46459709	RCAN2	Neuron
chr6	56166509	56172668	-	L1PA4	chr6	55921388	56258892	COL21A1	Neuron
chr6	70720239	70726444	+	L1HS	chr6	70576463	70919679	COL19A1	Neuron
chr6	73688406	73694569	-	L1PA6	chr6	73331520	73908574	KCNQ5	Neuron
chr6	73698377	73704409	-	L1HS	chr6	73331520	73908574	KCNQ5	Neuron
chr6	102236084	102242236	-	L1PA3	chr6	101846664	102517958	GRIK2	Neuron
chr6	110437264	110443400	+	L1PA6	chr6	110421022	110501207	WASF1	Neuron
chr6	152032655	152038448	-	L1PA7	chr6	151977826	152450754	ESR1	Neuron
chr6	152349293	152355454	+	L1PA5	chr6	151977826	152450754	ESR1	Neuron
chr6	152399637	152404932	+	L1PA6	chr6	151977826	152450754	ESR1	Neuron
chr6	153431779	153438223	+	L1PA7	chr6	153325594	153452384	RGS17	Neuron
chr6	154493303	154499433	+	L1PA6	chr6	154331631	154568001	OPRM1	Neuron
chr6	165782161	165787732	+	L1PA3	chr6	165740776	166400091	PDE10A	Neuron
chr7	8765970	8771998	-	L1PA3	chr7	8473585	8792593	NXPH1	Neuron
chr7	8772520	8779240	-	L1PA7	chr7	8473585	8792593	NXPH1	Neuron
chr7	11425398	11431679	-	L1PA7	chr7	11409984	11871824	THSD7A	Neuron
chr7	11714600	11721026	+	L1PA7	chr7	11409984	11871824	THSD7A	Neuron
chr7	14318495	14324646	+	L1PA3	chr7	14184674	15014402	DGKB	Neuron
chr7	14352885	14358915	+	L1PA3	chr7	14184674	15014402	DGKB	Neuron
chr7	14687255	14693293	+	L1PA2	chr7	14184674	15014402	DGKB	Neuron
chr7	14744171	14749604	+	L1PA2	chr7	14184674	15014402	DGKB	Neuron
chr7	35132569	35138584	+	L1PA2	chr7	35119601	35225934	DPY19L2P1	Neuron
chr7	35191428	35197569	+	L1PA5	chr7	35119601	35225934	DPY19L2P1	Neuron
chr7	71607000	71613089	+	L1PA5	chr7	71244476	71912136	CALN1	Neuron
chr7	82653412	82659440	+	L1PA3	chr7	82383329	82792246	PCLO	Neuron
chr7	87579452	87585594	-	L1PA3	chr7	87563458	87832204	ADAM22	Neuron
chr7	87706679	87712810	+	L1PA4	chr7	87563458	87832204	ADAM22	Neuron
chr7	90263448	90269586	-	L1PA3	chr7	90095738	90839905	CDK14	Neuron
chr7	90359189	90365596	-	L1PA7	chr7	90095738	90839905	CDK14	Neuron
chr7	90435805	90441945	+	L1PA4	chr7	90095738	90839905	CDK14	Neuron
chr7	90510222	90515362	+	L1PA8A	chr7	90095738	90839905	CDK14	Neuron
chr7	90685725	90691865	-	L1PA4	chr7	90095738	90839905	CDK14	Neuron
chr7	90700550	90706986	+	L1PA8	chr7	90095738	90839905	CDK14	Neuron
chr7	90802758	90808832	+	L1HS	chr7	90095738	90839905	CDK14	Neuron
chr7	95461280	95467304	-	L1PA3	chr7	95401866	95739634	DYNC1I1	Neuron
chr7	102421124	102427288	+	L1PA4	chr7	102389418	102449672	FAM185A	Neuron
chr7	103144912	103151084	+	L1PA7	chr7	103112231	103629963	RELN	Neuron
chr7	103382348	103387870	+	L1PA4	chr7	103112231	103629963	RELN	Neuron
chr7	106733957	106740073	-	L1PA5	chr7	106717671	106774178	CTA-360L10.1	Neuron
chr7	136663203	136669647	-	L1PA7	chr7	136553416	136705002	CHRM2	Neuron
chr7	146602876	146608909	+	L1PA2	chr7	145813453	148118090	CNTNAP2	Neuron
chr7	146625545	146631703	+	L1PA3	chr7	145813453	148118090	CNTNAP2	Neuron
chr7	147429132	147435258	-	L1PA5	chr7	145813453	148118090	CNTNAP2	Neuron
chr7	147539683	147545715	-	L1HS	chr7	145813453	148118090	CNTNAP2	Neuron
chr7	147560025	147566201	-	L1PA6	chr7	145813453	148118090	CNTNAP2	Neuron
chr8	10789935	10795937	-	L1PA2	chr8	10753555	11058875	XKR6	Neuron
chr8	15413517	15419537	-	L1PA2	chr8	15274724	15624158	TUSC3	Neuron
chr8	15433821	15439832	-	L1PA2	chr8	15274724	15624158	TUSC3	Neuron
chr8	15537868	15542990	-	L1PA17	chr8	15274724	15624158	TUSC3	Neuron
chr8	31709127	31715149	-	L1PA3	chr8	31496902	32622548	NRG1	Neuron
chr8	31890773	31895945	-	L1PA10	chr8	31496902	32622548	NRG1	Neuron
chr8	32028876	32035001	+	L1PA4	chr8	31496902	32622548	NRG1	Neuron
chr8	40504580	40510615	+	L1PA2	chr8	40388109	40755352	ZMAT4	Neuron
chr8	51060975	51067071	-	L1PA5	chr8	50822349	51706678	SNTG1	Neuron
chr8	51420477	51426620	-	L1PA4	chr8	50822349	51706678	SNTG1	Neuron
chr8	51427906	51433978	+	L1PA7	chr8	50822349	51706678	SNTG1	Neuron
chr8	51600413	51605962	-	L1PA4	chr8	50822349	51706678	SNTG1	Neuron
chr8	51690264	51696404	-	L1PA3	chr8	50822349	51706678	SNTG1	Neuron
chr8	52404857	52410998	+	L1PA4	chr8	52232138	52722005	PXDNL	Neuron
chr8	52549398	52554926	+	L1PA3	chr8	52232138	52722005	PXDNL	Neuron
chr8	62027934	62033953	-	L1PA3	chr8	61969717	62414204	CLVS1	Neuron
chr8	62089092	62094256	+	L1PA8	chr8	61969717	62414204	CLVS1	Neuron
chr8	62131726	62137253	-	L1PA8A	chr8	61969717	62414204	CLVS1	Neuron
chr8	62161478	62167613	-	L1PA7	chr8	61969717	62414204	CLVS1	Neuron
chr8	62180574	62186573	-	L1PA2	chr8	61969717	62414204	CLVS1	Neuron
chr8	62387355	62393290	-	L1PA4	chr8	61969717	62414204	CLVS1	Neuron
chr8	73624917	73631058	+	L1PA4	chr8	73449626	73850584	KCNB2	Neuron
chr8	73752147	73758547	-	L1PA7	chr8	73449626	73850584	KCNB2	Neuron
chr8	73787792	73793823	-	L1HS	chr8	73449626	73850584	KCNB2	Neuron
chr8	75297412	75303878	-	L1PA7	chr8	75233365	75401107	GDAP1	Neuron
chr8	75308595	75314941	-	L1PA3	chr8	75233365	75401107	GDAP1	Neuron
chr8	75385284	75391330	-	L1PA13	chr8	75233365	75401107	GDAP1	Neuron
chr8	89487179	89492590	+	L1PA11	chr8	89339065	89749363	RP11-586K2.1	Neuron
chr8	89586322	89592459	+	L1PA4	chr8	89339065	89749363	RP11-586K2.1	Neuron
chr8	89697934	89703966	+	L1HS	chr8	89339065	89749363	RP11-586K2.1	Neuron
chr8	104615224	104621246	-	L1PA2	chr8	104512976	105268322	RIMS2	Neuron
chr8	104763395	104768581	-	L1PA4	chr8	104512976	105268322	RIMS2	Neuron
chr8	104795497	104801491	-	L1PA2	chr8	104512976	105268322	RIMS2	Neuron
chr8	104963546	104969997	+	L1PA7	chr8	104512976	105268322	RIMS2	Neuron
chr8	109072352	109077410	+	L1PA5	chr8	108911544	109095913	RSPO2	Neuron
chr8	119560776	119566927	+	L1PA3	chr8	119201698	119634234	SAMD12	Neuron
chr8	120171637	120177649	-	L1PA2	chr8	120177273	120257913	MAL2	Neuron
chr8	120246186	120252156	+	L1PA3	chr8	120177273	120257913	MAL2	Neuron
chr8	139165561	139171233	+	L1PA5	chr8	139142266	139509065	FAM135B	Neuron
chr8	139715905	139722035	+	L1PA5	chr8	139600478	139926249	COL22A1	Neuron
chr9	14870654	14876829	-	L1PA3	chr9	14734664	14910993	FREM1	Neuron
chr9	17641442	17647122	-	L1PA7	chr9	17579080	17797127	SH3GL2	Neuron
chr9	28111893	28117863	-	L1HS	chr9	27948076	28670283	LINGO2	Neuron
chr9	28348132	28354160	+	L1PA2	chr9	27948076	28670283	LINGO2	Neuron
chr9	28553071	28558155	+	L1PA2	chr9	27948076	28670283	LINGO2	Neuron
chr9	28635810	28641040	-	L1PA5	chr9	27948076	28670283	LINGO2	Neuron
chr9	99967425	99973584	+	L1PA3	chr9	99918852	99983517	ANKRD18CP	Neuron
chr9	101270559	101276681	+	L1PA3	chr9	101050391	101471479	GABBR2	Neuron
chr9	113155678	113161778	+	L1PA4	chr9	113127531	113342160	SVEP1	Neuron
chr9	113179382	113185406	+	L1HS	chr9	113127531	113342160	SVEP1	Neuron
chr9	127772325	127778491	+	L1PA3	chr9	127704887	127905785	SCAI	Neuron
chrX	12530364	12536478	-	L1PA10	chrX	12156585	12742642	FRMPD4	Neuron
chrX	14702032	14707071	-	L1PA5	chrX	14547420	14749934	GLRA2	Neuron
chrX	21562705	21568872	+	L1PA7	chrX	21392536	21672813	CNKSR2	Neuron
chrX	37441040	37447187	-	L1PA5	chrX	37430822	37543716	LANCL3	Neuron
chrX	37487699	37493845	-	L1PA3	chrX	37430822	37543716	LANCL3	Neuron
chrX	74008817	74014835	-	L1PA2	chrX	73952684	74145282	KIAA2022	Neuron
chrX	74092828	74098850	-	L1PA3	chrX	73952684	74145282	KIAA2022	Neuron
chrX	74101996	74108136	+	L1PA4	chrX	73952684	74145282	KIAA2022	Neuron
chrX	83338268	83344916	-	L1PA10	chrX	83318984	83442933	RPS6KA6	Neuron
chrX	85544411	85550428	-	L1PA3	chrX	85403462	86087607	DACH2	Neuron
chrX	85650392	85656527	-	L1PA4	chrX	85403462	86087607	DACH2	Neuron
chrX	85705062	85711288	-	L1PA11	chrX	85403462	86087607	DACH2	Neuron
chrX	85894059	85901069	+	L1PA14	chrX	85403462	86087607	DACH2	Neuron
chrX	91074669	91080701	-	L1PA3	chrX	91034260	91878229	PCDH11X	Neuron
chrX	91274767	91281191	+	L1PA13	chrX	91034260	91878229	PCDH11X	Neuron
chrX	91470060	91476211	+	L1PA3	chrX	91034260	91878229	PCDH11X	Neuron
chrX	101940824	101946951	-	L1PA4	chrX	101854440	101969599	RP4-769N13.6	Neuron
chrX	103846718	103853029	+	L1PA7	chrX	103810996	105011822	IL1RAPL2	Neuron
chrX	103875521	103881670	-	L1PA4	chrX	103810996	105011822	IL1RAPL2	Neuron
chrX	103916780	103922803	-	L1PA2	chrX	103810996	105011822	IL1RAPL2	Neuron
chrX	104134485	104140615	-	L1PA5	chrX	103810996	105011822	IL1RAPL2	Neuron
chrX	104148982	104154516	-	L1PA2	chrX	103810996	105011822	IL1RAPL2	Neuron
chrX	104273935	104280073	-	L1PA4	chrX	103810996	105011822	IL1RAPL2	Neuron
chrX	104317727	104323831	-	L1PA4	chrX	103810996	105011822	IL1RAPL2	Neuron
chrX	104456358	104462793	+	L1PA8	chrX	103810996	105011822	IL1RAPL2	Neuron
chrX	104928055	104934218	+	L1PA6	chrX	103810996	105011822	IL1RAPL2	Neuron
chrX	111027680	111033797	+	L1PA6	chrX	111017543	111326004	TRPC5	Neuron
chrX	111206066	111212217	+	L1PA4	chrX	111017543	111326004	TRPC5	Neuron
chrX	113934992	113941135	+	L1PA3	chrX	113818551	114144624	HTR2C	Neuron
chrX	113954924	113960940	-	L1PA2	chrX	113818551	114144624	HTR2C	Neuron
chrX	114065260	114071295	-	L1PA2	chrX	113818551	114144624	HTR2C	Neuron
chrX	137860469	137866490	+	L1PA3	chrX	137713735	138304939	FGF13	Neuron
chrX	137878217	137884713	-	L1PA8	chrX	137713735	138304939	FGF13	Neuron
chrX	137913833	137920821	-	L1PA13	chrX	137713735	138304939	FGF13	Neuron
chrX	138078225	138084512	+	L1PA7	chrX	137713735	138304939	FGF13	Neuron
chrX	138752474	138758620	-	L1PA6	chrX	138663929	138790386	MCF2	Neuron
chrX	147857388	147863665	-	L1PA7	chrX	147582139	148082193	AFF2	Neuron
chrY	4909148	4915180	-	L1PA3	chrY	4868267	5610265	PCDH11Y	Neuron
chrY	5112369	5118799	+	L1PA13	chrY	4868267	5610265	PCDH11Y	Neuron
chrY	5474209	5480240	-	L1HS	chrY	4868267	5610265	PCDH11Y	Neuron
chr1	59834595	59840750	+	L1PA3	chr1	59762310	60233347	FGGY	Astrocytes
chr1	60052475	60058617	+	L1PA3	chr1	59762310	60233347	FGGY	Astrocytes
chr1	60076208	60082314	+	L1PA4	chr1	59762310	60233347	FGGY	Astrocytes
chr1	60113419	60119451	-	L1PA2	chr1	59762310	60233347	FGGY	Astrocytes
chr1	61105684	61111709	+	L1PA2	chr1	61005921	61106163	RP11-776H12.1	Astrocytes
chr1	61238212	61244347	-	L1PA5	chr1	61125303	61291256	RP11-436K8.1	Astrocytes
chr1	68468809	68474906	-	L1PA6	chr1	68297986	68668670	GNG12-AS1	Astrocytes
chr1	68553278	68559388	-	L1PA6	chr1	68297986	68668670	GNG12-AS1	Astrocytes
chr1	85974034	85980225	+	L1PA6	chr1	85784164	86043933	DDAH1	Astrocytes
chr1	95624047	95630183	-	L1PA5	chr1	95582894	95663163	TMEM56	Astrocytes
chr1	95624047	95630183	-	L1PA5	chr1	95628775	95699538	RP11-57H12.3	Astrocytes
chr1	95676245	95682546	-	L1PA6	chr1	95628775	95699538	RP11-57H12.3	Astrocytes
chr1	108274862	108280998	+	L1PA6	chr1	108113782	108507766	VAV3	Astrocytes
chr1	110285402	110291563	-	L1PA4	chr1	110254864	110318050	GSTM5	Astrocytes
chr1	144843305	144849427	+	L1PA6	chr1	144836157	145076186	PDE4DIP	Astrocytes
chr1	145047814	145053955	+	L1PA5	chr1	144836157	145076186	PDE4DIP	Astrocytes
chr1	173619247	173625381	-	L1PA6	chr1	173578700	173639001	ANKRD45	Astrocytes
chr1	220012672	220018849	+	L1PA3	chr1	219858769	220131989	SLC30A10	Astrocytes
chr1	220036912	220042937	+	L1PA3	chr1	219858769	220131989	SLC30A10	Astrocytes
chr1	220060678	220066178	+	L1PA4	chr1	219858769	220131989	SLC30A10	Astrocytes
chr10	18319580	18325604	-	L1PA2	chr10	18240768	18332221	SLC39A12	Astrocytes
chr10	19729275	19735272	-	L1PA5	chr10	19492779	20079330	MALRD1	Astrocytes
chr10	19870160	19876181	-	L1PA3	chr10	19492779	20079330	MALRD1	Astrocytes
chr10	19965605	19970778	-	L1PA10	chr10	19492779	20079330	MALRD1	Astrocytes
chr10	21226382	21232531	+	L1PA4	chr10	21068902	21463116	NEBL	Astrocytes
chr10	100423166	100429654	+	L1PA16	chr10	100218875	100995619	HPSE2	Astrocytes
chr10	100542698	100548728	-	L1HS	chr10	100218875	100995619	HPSE2	Astrocytes
chr10	100696857	100702998	+	L1PA3	chr10	100218875	100995619	HPSE2	Astrocytes
chr10	100743427	100749415	+	L1PA4	chr10	100218875	100995619	HPSE2	Astrocytes
chr10	100858773	100864831	+	L1PA5	chr10	100218875	100995619	HPSE2	Astrocytes
chr10	100892202	100898640	+	L1PA7	chr10	100218875	100995619	HPSE2	Astrocytes
chr10	100912494	100918515	+	L1PA2	chr10	100218875	100995619	HPSE2	Astrocytes
chr10	100934579	100940359	+	L1PA7	chr10	100218875	100995619	HPSE2	Astrocytes
chr11	8418043	8424175	+	L1PA4	chr11	8413418	8615836	STK33	Astrocytes
chr11	8511495	8517650	+	L1PA6	chr11	8413418	8615836	STK33	Astrocytes
chr11	8537926	8544015	+	L1PA6	chr11	8413418	8615836	STK33	Astrocytes
chr11	14007918	14014564	-	L1PA7	chr11	13983914	14289646	SPON1	Astrocytes
chr11	14105701	14111919	-	L1PA8	chr11	13983914	14289646	SPON1	Astrocytes
chr11	14190045	14195510	-	L1PA4	chr11	13983914	14289646	SPON1	Astrocytes
chr11	19433666	19439681	+	L1PA7	chr11	19372271	20143144	NAV2	Astrocytes
chr11	19602918	19609066	-	L1PA4	chr11	19372271	20143144	NAV2	Astrocytes
chr11	19640452	19646439	-	L1PA5	chr11	19372271	20143144	NAV2	Astrocytes
chr11	92158555	92163681	-	L1PA7	chr11	92085262	92629618	FAT3	Astrocytes
chr11	129025669	129032200	+	L1PA7	chr11	128834955	129149219	ARHGAP32	Astrocytes
chr11	129043826	129049851	+	L1PA3	chr11	128834955	129149219	ARHGAP32	Astrocytes
chr11	131303705	131309835	-	L1PA6	chr11	131240373	132206716	NTM	Astrocytes
chr11	132190054	132196077	+	L1PA4	chr11	131240373	132206716	NTM	Astrocytes
chr12	16530079	16536226	-	L1PA4	chr12	16500076	16762193	MGST1	Astrocytes
chr12	23972362	23978464	-	L1PA7	chr12	23682440	24103966	SOX5	Astrocytes
chr12	39957427	39963578	-	L1PA4	chr12	39943835	40013553	ABCD2	Astrocytes
chr12	81450121	81456173	-	L1PA6	chr12	81331594	81650533	ACSS3	Astrocytes
chr12	86750133	86756272	+	L1PA5	chr12	86372516	87232681	MGAT4C	Astrocytes
chr12	86913833	86918852	-	L1PA13	chr12	86372516	87232681	MGAT4C	Astrocytes
chr12	87020522	87026690	+	L1PA6	chr12	86372516	87232681	MGAT4C	Astrocytes
chr12	87157652	87163799	+	L1PA3	chr12	86372516	87232681	MGAT4C	Astrocytes
chr13	78533279	78538924	+	L1PA5	chr13	78493824	79191463	RNF219-AS1	Astrocytes
chr13	79087341	79093528	-	L1PA3	chr13	78493824	79191463	RNF219-AS1	Astrocytes
chr13	79100206	79106334	+	L1PA5	chr13	78493824	79191463	RNF219-AS1	Astrocytes
chr13	92085455	92091263	-	L1PA4	chr13	92050929	93519490	GPC5	Astrocytes
chr13	92933014	92939137	+	L1PA5	chr13	92050929	93519490	GPC5	Astrocytes
chr13	93168985	93175026	+	L1PA5	chr13	92050929	93519490	GPC5	Astrocytes
chr13	93337814	93343845	-	L1HS	chr13	92050929	93519490	GPC5	Astrocytes
chr13	93404728	93410741	+	L1PA3	chr13	92050929	93519490	GPC5	Astrocytes
chr14	30244370	30250507	+	L1PA5	chr14	30045687	30661104	PRKD1	Astrocytes
chr14	30424584	30430703	-	L1PA5	chr14	30045687	30661104	PRKD1	Astrocytes
chr14	30441267	30447691	+	L1PA8	chr14	30045687	30661104	PRKD1	Astrocytes
chr14	30567450	30572838	+	L1PA6	chr14	30045687	30661104	PRKD1	Astrocytes
chr14	33557267	33563332	+	L1PA5	chr14	33404139	34273382	NPAS3	Astrocytes
chr14	80712028	80717390	-	L1PA4	chr14	80663873	80854100	DIO2	Astrocytes
chr15	34050052	34055811	+	L1PA7	chr15	33603163	34158303	RYR3	Astrocytes
chr15	67740567	67746697	-	L1PA4	chr15	67547138	67794598	IQCH	Astrocytes
chr15	67740567	67746697	-	L1PA4	chr15	67695957	67814182	IQCH-AS1	Astrocytes
chr17	54457662	54463842	+	L1PA3	chr17	54188319	54589020	ANKFN1	Astrocytes
chr17	64592697	64598713	-	L1HS	chr17	64298754	64806861	PRKCA	Astrocytes
chr18	22846416	22852886	+	L1PA7	chr18	22641890	22932154	ZNF521	Astrocytes
chr18	32132342	32138359	-	L1PA2	chr18	32073254	32471808	DTNA	Astrocytes
chr18	32245393	32251491	-	L1PA4	chr18	32073254	32471808	DTNA	Astrocytes
chr18	32264113	32270555	-	L1PA7	chr18	32073254	32471808	DTNA	Astrocytes
chr18	43274437	43280558	+	L1PA4	chr18	43249332	43327180	RP11-116O18.3	Astrocytes
chr18	44503029	44508605	-	L1PA4	chr18	44497455	44627658	KATNAL2	Astrocytes
chr2	8319345	8324843	+	L1PA4	chr2	8062556	8418214	LINC00298	Astrocytes
chr2	8319345	8324843	+	L1PA4	chr2	8147901	8523751	LINC00299	Astrocytes
chr2	66151322	66157477	-	L1PA3	chr2	65663845	66311773	AC074391.1	Astrocytes
chr2	66190195	66196348	-	L1PA4	chr2	65663845	66311773	AC074391.1	Astrocytes
chr2	79509382	79515397	-	L1PA3	chr2	79412357	80875905	CTNNA2	Astrocytes
chr2	80320127	80326280	-	L1PA4	chr2	79412357	80875905	CTNNA2	Astrocytes
chr2	80437338	80443503	-	L1PA5	chr2	79412357	80875905	CTNNA2	Astrocytes
chr2	196608607	196614716	+	L1PA3	chr2	196602427	196933536	DNAH7	Astrocytes
chr2	205855795	205861829	-	L1PA2	chr2	205410516	206484886	PARD3B	Astrocytes
chr2	206379558	206385267	-	L1PA14	chr2	205410516	206484886	PARD3B	Astrocytes
chr2	237292309	237298332	-	L1PA2	chr2	237232794	237416185	IQCA1	Astrocytes
chr3	38973727	38979884	+	L1PA3	chr3	38887260	38992052	SCN11A	Astrocytes
chr3	60696018	60701058	+	L1PA3	chr3	59735036	61237133	FHIT	Astrocytes
chr3	60946097	60952238	-	L1PA5	chr3	59735036	61237133	FHIT	Astrocytes
chr3	61028660	61034802	+	L1PA5	chr3	59735036	61237133	FHIT	Astrocytes
chr3	61085733	61091067	-	L1PA6	chr3	59735036	61237133	FHIT	Astrocytes
chr3	61190500	61196629	-	L1PA4	chr3	59735036	61237133	FHIT	Astrocytes
chr3	61196695	61202828	+	L1PA3	chr3	59735036	61237133	FHIT	Astrocytes
chr3	114250536	114256992	+	L1PA7	chr3	114056941	114866118	ZBTB20	Astrocytes
chr3	115922232	115928273	-	L1PA2	chr3	115521235	117716095	LSAMP	Astrocytes
chr3	116078846	116084873	+	L1HS	chr3	116078871	116088937	LSAMP-AS1	Astrocytes
chr3	116078846	116084873	+	L1HS	chr3	115521235	117716095	LSAMP	Astrocytes
chr3	116174043	116180142	+	L1PA4	chr3	115521235	117716095	LSAMP	Astrocytes
chr3	116257063	116263309	+	L1PA15	chr3	115521235	117716095	LSAMP	Astrocytes
chr3	117077293	117083665	+	L1PA8A	chr3	115521235	117716095	LSAMP	Astrocytes
chr3	121621207	121627361	-	L1PA6	chr3	121612936	121662949	SLC15A2	Astrocytes
chr3	121651607	121657633	-	L1PA3	chr3	121612936	121662949	SLC15A2	Astrocytes
chr3	130834833	130840957	-	L1PA5	chr3	130745694	131069309	NEK11	Astrocytes
chr3	131018336	131024827	-	L1PA15	chr3	130745694	131069309	NEK11	Astrocytes
chr3	131050314	131056469	+	L1PA3	chr3	130745694	131069309	NEK11	Astrocytes
chr3	134744041	134750091	-	L1PA3	chr3	134316643	134979309	EPHB1	Astrocytes
chr3	134971056	134977072	-	L1PA2	chr3	134316643	134979309	EPHB1	Astrocytes
chr3	139123404	139129585	+	L1PA6	chr3	139108657	139302161	RP11-319G6.1	Astrocytes
chr3	139284206	139290327	-	L1PA4	chr3	139108657	139302161	RP11-319G6.1	Astrocytes
chr3	167728820	167734843	+	L1PA2	chr3	167726465	167813763	GOLIM4	Astrocytes
chr4	5595306	5601460	+	L1PA3	chr4	5544499	5711275	EVC2	Astrocytes
chr4	15843169	15849195	+	L1HS	chr4	15779898	15854853	CD38	Astrocytes
chr4	46406702	46412827	+	L1PA6	chr4	46250444	46477247	GABRA2	Astrocytes
chr4	47296133	47302267	+	L1PA3	chr4	46995740	47428461	GABRB1	Astrocytes
chr4	72174144	72180662	+	L1PA8	chr4	72053003	72437804	SLC4A4	Astrocytes
chr4	72285546	72290720	+	L1PA3	chr4	72053003	72437804	SLC4A4	Astrocytes
chr4	77398828	77405306	+	L1PA7	chr4	77356253	77704406	SHROOM3	Astrocytes
chr4	85908359	85914541	+	L1PA4	chr4	85887538	85932430	WDFY3-AS2	Astrocytes
chr4	88404240	88410700	-	L1PA7	chr4	88394487	88452213	SPARCL1	Astrocytes
chr4	95756909	95762936	-	L1PA3	chr4	95679119	96079599	BMPR1B	Astrocytes
chr4	96055029	96061215	-	L1PA5	chr4	95679119	96079599	BMPR1B	Astrocytes
chr4	121171890	121177933	-	L1PA2	chr4	120988113	121337921	RP11-679C8.2	Astrocytes
chr4	121662568	121668599	+	L1PA3	chr4	121606074	121844025	PRDM5	Astrocytes
chr4	128571375	128577400	-	L1PA2	chr4	128544426	128647892	INTU	Astrocytes
chr4	128597763	128603911	+	L1PA3	chr4	128544426	128647892	INTU	Astrocytes
chr4	128638142	128644524	-	L1PA10	chr4	128544426	128647892	INTU	Astrocytes
chr4	129319222	129324597	-	L1PA11	chr4	129213906	129440549	RP11-420A23.1	Astrocytes
chr4	129352661	129358798	-	L1PA4	chr4	129213906	129440549	RP11-420A23.1	Astrocytes
chr4	139275929	139282048	+	L1PA5	chr4	139230865	139345498	LINC00499	Astrocytes
chr4	170416692	170421699	-	L1PA4	chr4	170314426	170533780	NEK1	Astrocytes
chr4	170436652	170442683	-	L1HS	chr4	170314426	170533780	NEK1	Astrocytes
chr5	11666881	11673154	-	L1PA7	chr5	10971952	11904155	CTNND2	Astrocytes
chr5	70900407	70906420	-	L1PA2	chr5	70883115	70954531	MCCC2	Astrocytes
chr5	78391722	78397733	-	L1PA3	chr5	78293438	78531861	DMGDH	Astrocytes
chr5	89871941	89877609	-	L1PA6	chr5	89825161	90460038	GPR98	Astrocytes
chr5	89958427	89964454	-	L1PA3	chr5	89825161	90460038	GPR98	Astrocytes
chr5	90090501	90096897	+	L1PA7	chr5	89825161	90460038	GPR98	Astrocytes
chr5	90112230	90118259	-	L1PA4	chr5	89825161	90460038	GPR98	Astrocytes
chr5	90219447	90225475	-	L1PA2	chr5	89825161	90460038	GPR98	Astrocytes
chr5	90265556	90271683	+	L1PA5	chr5	89825161	90460038	GPR98	Astrocytes
chr5	131171594	131177137	-	L1PA13	chr5	131142683	131347936	ACSL6	Astrocytes
chr5	131206706	131212849	+	L1PA4	chr5	131142683	131347936	ACSL6	Astrocytes
chr5	131223403	131229431	-	L1PA4	chr5	131142683	131347936	ACSL6	Astrocytes
chr5	131229432	131234757	-	L1PA6	chr5	131142683	131347936	ACSL6	Astrocytes
chr6	84043671	84049714	+	L1HS	chr6	83920108	84140797	ME1	Astrocytes
chr6	96919954	96925335	-	L1PA7	chr6	96806250	96969545	UFL1-AS1	Astrocytes
chr6	96942250	96948320	-	L1PA6	chr6	96806250	96969545	UFL1-AS1	Astrocytes
chr6	98530911	98537081	-	L1PA3	chr6	98264585	98847748	RP11-436D23.1	Astrocytes
chr6	116663854	116669308	+	L1PA5	chr6	116601362	116691436	RP1-93H18.1	Astrocytes
chr6	123793219	123799215	+	L1PA3	chr6	123537483	123958238	TRDN	Astrocytes
chr6	132626101	132632097	+	L1PA8A	chr6	132617194	132722684	MOXD1	Astrocytes
chr6	135881383	135886498	-	L1PA8	chr6	135818489	136037193	LINC00271	Astrocytes
chr6	152930133	152936264	+	L1PA6	chr6	152442819	152958936	SYNE1	Astrocytes
chr7	7427660	7434025	-	L1PA7	chr7	7395834	7575484	COL28A1	Astrocytes
chr7	7504723	7510751	+	L1HS	chr7	7395834	7575484	COL28A1	Astrocytes
chr7	35699492	35704558	-	L1PA5	chr7	35672269	35735181	HERPUD2	Astrocytes
chr7	40373359	40379491	-	L1PA5	chr7	40174575	40900362	SUGCT	Astrocytes
chr7	40849855	40856311	-	L1PA16	chr7	40174575	40900362	SUGCT	Astrocytes
chr7	95008539	95014670	+	L1PA5	chr7	94989256	95025680	PON3	Astrocytes
chr7	131000000	131006360	+	L1PA8	chr7	130994503	131012981	MKLN1-AS	Astrocytes
chr8	33819004	33825461	-	L1PA4	chr8	33462374	33896526	RP11-317N12.1	Astrocytes
chr8	59827249	59833276	+	L1PA2	chr8	59717977	60031767	TOX	Astrocytes
chr8	63200800	63206904	-	L1PA5	chr8	63161150	63912211	NKAIN3	Astrocytes
chr8	63228845	63235033	-	L1PA4	chr8	63161150	63912211	NKAIN3	Astrocytes
chr8	63713192	63719375	+	L1PA3	chr8	63161150	63912211	NKAIN3	Astrocytes
chr8	63885234	63891726	-	L1PA7	chr8	63161150	63912211	NKAIN3	Astrocytes
chr8	91057493	91063412	+	L1PA5	chr8	91013633	91064320	DECR1	Astrocytes
chr8	116765387	116771403	+	L1PA3	chr8	116420724	116821899	TRPS1	Astrocytes
chr9	4248929	4254064	-	L1PA7	chr9	3824127	4348392	GLIS3	Astrocytes
chr9	39274392	39279951	+	L1PA4	chr9	39072764	39288312	CNTNAP3	Astrocytes
chr9	73811787	73817334	-	L1PA3	chr9	73143979	74061820	TRPM3	Astrocytes
chr9	74022020	74028174	+	L1PA6	chr9	73143979	74061820	TRPM3	Astrocytes
chr9	80092946	80098616	-	L1PA4	chr9	80037995	80263223	GNA14	Astrocytes
chr9	80238387	80244802	+	L1PA7	chr9	80037995	80263223	GNA14	Astrocytes
chrX	17586806	17592955	-	L1PA6	chrX	17393543	17754114	NHS	Astrocytes
chrX	22246857	22253417	-	L1PA7	chrX	22050559	22269427	PHEX	Astrocytes
chrX	22256259	22262556	+	L1PA7	chrX	22050559	22269427	PHEX	Astrocytes
chrX	23375778	23381908	-	L1PA6	chrX	23352133	23422489	PTCHD1	Astrocytes
chrX	44112076	44117855	+	L1PA7	chrX	44007128	44202918	EFHC2	Astrocytes
chrX	65400538	65406570	-	L1HS	chrX	65382391	65488709	HEPH	Astrocytes
chrX	67436757	67442781	+	L1PA2	chrX	67262186	67653755	OPHN1	Astrocytes
chrX	67444598	67450766	+	L1PA5	chrX	67262186	67653755	OPHN1	Astrocytes
chrX	67484385	67490595	+	L1PA5	chrX	67262186	67653755	OPHN1	Astrocytes
chrX	71805297	71811423	+	L1PA6	chrX	71798664	71934167	PHKA1	Astrocytes
chrX	109333937	109340041	-	L1PA5	chrX	109245859	109425962	TMEM164	Astrocytes
chrX	118569431	118575456	-	L1HS	chrX	118533023	118588441	SLC25A43	Astrocytes
chrX	130512308	130518343	-	L1PA3	chrX	130407480	130533677	IGSF1	Astrocytes
chrX	154071071	154077208	-	L1PA5	chrX	154064063	154255215	F8	Astrocytes
chrX	154167310	154173456	+	L1PA3	chrX	154064063	154255215	F8	Astrocytes
chr1	65915962	65921992	-	L1PA3	chr1	65886248	66107242	LEPR	Endocytes
chr1	65927685	65933855	-	L1PA6	chr1	65886248	66107242	LEPR	Endocytes
chr1	66010470	66016653	-	L1PA3	chr1	65886248	66107242	LEPR	Endocytes
chr1	66024232	66030259	-	L1PA2	chr1	65886248	66107242	LEPR	Endocytes
chr1	86214202	86220231	+	L1HS	chr1	86194916	86622626	COL24A1	Endocytes
chr1	86290623	86296627	-	L1PA3	chr1	86194916	86622626	COL24A1	Endocytes
chr1	86387115	86392494	+	L1PA6	chr1	86194916	86622626	COL24A1	Endocytes
chr1	86392750	86398783	+	L1HS	chr1	86194916	86622626	COL24A1	Endocytes
chr1	86537503	86543675	+	L1PA7	chr1	86194916	86622626	COL24A1	Endocytes
chr1	89878138	89884174	-	L1PA2	chr1	89873238	89891802	GBP1P1	Endocytes
chr1	185747478	185753633	-	L1PA5	chr1	185703683	186160085	HMCN1	Endocytes
chr1	185856425	185862466	-	L1PA2	chr1	185703683	186160085	HMCN1	Endocytes
chr1	186126621	186132692	-	L1PA3	chr1	185703683	186160085	HMCN1	Endocytes
chr10	13071256	13076503	+	L1PA5	chr10	12938627	13141652	CCDC3	Endocytes
chr10	18876417	18882816	+	L1PA8	chr10	18834490	18940551	NSUN6	Endocytes
chr10	18916347	18922351	+	L1PA3	chr10	18834490	18940551	NSUN6	Endocytes
chr10	35762710	35768699	+	L1PA3	chr10	35535953	35860852	CCNY	Endocytes
chr10	89657561	89663738	-	L1PA6	chr10	89622870	89731687	PTEN	Endocytes
chr11	86535520	86541678	-	L1PA3	chr11	86502101	86663952	PRSS23	Endocytes
chr11	100766573	100772776	-	L1PA6	chr11	100558384	100862668	ARHGAP42	Endocytes
chr11	100940755	100947202	+	L1PA7	chr11	100900355	101001255	PGR	Endocytes
chr11	128506474	128513342	+	L1PA16	chr11	128499548	128556817	RP11-744N12.3	Endocytes
chr13	38639509	38645655	+	L1PA3	chr13	38624954	38717369	LINC00571	Endocytes
chr13	38686273	38692322	+	L1PA3	chr13	38624954	38717369	LINC00571	Endocytes
chr13	52556763	52563203	+	L1PA7	chr13	52506809	52585630	ATP7B	Endocytes
chr13	73402413	73408022	-	L1PA7	chr13	73356197	73590591	PIBF1	Endocytes
chr15	20616749	20622251	-	L1PA4	chr15	20587869	20711433	HERC2P3	Endocytes
chr15	20628120	20633420	-	L1PA16	chr15	20587869	20711433	HERC2P3	Endocytes
chr15	58318596	58324712	+	L1PA4	chr15	58245622	58790065	ALDH1A2	Endocytes
chr15	58417930	58423960	+	L1PA2	chr15	58245622	58790065	ALDH1A2	Endocytes
chr15	58485567	58491749	+	L1PA5	chr15	58245622	58790065	ALDH1A2	Endocytes
chr15	58654804	58661262	+	L1PA7	chr15	58245622	58790065	ALDH1A2	Endocytes
chr15	71022083	71027499	+	L1HS	chr15	70946893	71055932	UACA	Endocytes
chr15	71466478	71472491	+	L1PA2	chr15	71389291	72075722	THSD4	Endocytes
chr15	71659631	71665336	-	L1PA5	chr15	71389291	72075722	THSD4	Endocytes
chr17	33851267	33856872	+	L1PA7	chr17	33791268	33864880	SLFN12L	Endocytes
chr18	55386480	55392496	+	L1PA2	chr18	55313658	55470333	ATP8B1	Endocytes
chr2	102940831	102946961	+	L1PA4	chr2	102927962	102968497	IL1RL1	Endocytes
chr2	102940831	102946961	+	L1PA4	chr2	102927989	103015218	IL18R1	Endocytes
chr2	179830050	179835654	+	L1PA7	chr2	179694484	179914813	CCDC141	Endocytes
chr2	179847178	179853209	+	L1PA3	chr2	179694484	179914813	CCDC141	Endocytes
chr2	188397006	188403469	+	L1PA7	chr2	188328957	188430487	TFPI	Endocytes
chr2	201425769	201431934	-	L1PA5	chr2	201374731	201448505	SGOL2	Endocytes
chr20	9441934	9448102	+	L1PA6	chr20	9049410	9461889	PLCB4	Endocytes
chr20	47593514	47599670	-	L1PA6	chr20	47538427	47653230	ARFGEF2	Endocytes
chr3	29398546	29404066	-	L1PA5	chr3	29322473	30051886	RBMS3	Endocytes
chr3	29711776	29717922	+	L1PA5	chr3	29322473	30051886	RBMS3	Endocytes
chr3	30020951	30027293	-	L1PA7	chr3	29322473	30051886	RBMS3	Endocytes
chr3	30035408	30041409	+	L1PA4	chr3	29322473	30051886	RBMS3	Endocytes
chr3	32304579	32310095	+	L1PA5	chr3	32280171	32411817	CMTM8	Endocytes
chr3	106694291	106700323	+	L1PA2	chr3	106555658	106959488	LINC00882	Endocytes
chr3	106862939	106869093	+	L1PA4	chr3	106555658	106959488	LINC00882	Endocytes
chr3	111471476	111477596	-	L1PA3	chr3	111451344	111695364	PHLDB2	Endocytes
chr3	146658461	146664582	-	L1PA4	chr3	146627472	147088443	RP11-649A16.1	Endocytes
chr3	146841992	146848070	-	L1PA5	chr3	146627472	147088443	RP11-649A16.1	Endocytes
chr3	150959560	150965560	+	L1PA2	chr3	150929905	150996255	P2RY14	Endocytes
chr4	80858869	80864900	+	L1HS	chr4	80822303	81046608	ANTXR2	Endocytes
chr4	80888061	80894087	+	L1HS	chr4	80822303	81046608	ANTXR2	Endocytes
chr4	81036519	81042078	+	L1PA11	chr4	80822303	81046608	ANTXR2	Endocytes
chr4	101324225	101330109	-	L1PA15	chr4	101316498	101801283	EMCN	Endocytes
chr4	101783945	101790087	-	L1PA6	chr4	101316498	101801283	EMCN	Endocytes
chr4	103193812	103200315	+	L1PA7	chr4	103172198	103352415	SLC39A8	Endocytes
chr4	103295886	103302056	-	L1PA4	chr4	103172198	103352415	SLC39A8	Endocytes
chr4	106650900	106656987	-	L1PA5	chr4	106603784	106817143	INTS12	Endocytes
chr4	106691529	106697954	-	L1PA7	chr4	106603784	106817143	INTS12	Endocytes
chr4	106781287	106787417	+	L1PA4	chr4	106603784	106817143	INTS12	Endocytes
chr4	106801338	106807353	+	L1PA5	chr4	106603784	106817143	INTS12	Endocytes
chr4	110696201	110702308	+	L1PA5	chr4	110661852	110723335	CFI	Endocytes
chr4	111306878	111312186	-	L1PA5	chr4	111286889	111486441	ENPEP	Endocytes
chr4	111347352	111353784	-	L1PA7	chr4	111286889	111486441	ENPEP	Endocytes
chr4	137763951	137770568	-	L1PA7	chr4	137717877	138133953	RP11-138I17.1	Endocytes
chr4	137914696	137921084	-	L1PA8A	chr4	137717877	138133953	RP11-138I17.1	Endocytes
chr4	138488296	138493426	-	L1PA8A	chr4	138466885	138524584	RP11-714L20.1	Endocytes
chr5	111725777	111731954	+	L1PA6	chr5	111478138	111755013	EPB41L4A	Endocytes
chr5	116863293	116869320	-	L1PA2	chr5	116751205	116881993	LINC00992	Endocytes
chr6	25158425	25164537	+	L1PA5	chr6	25081548	25166793	CMAHP	Endocytes
chr6	51531355	51536769	-	L1PA3	chr6	51480098	51952423	PKHD1	Endocytes
chr6	51713716	51718912	-	L1PA8A	chr6	51480098	51952423	PKHD1	Endocytes
chr6	51739581	51745600	+	L1HS	chr6	51480098	51952423	PKHD1	Endocytes
chr6	51760454	51766481	+	L1PA3	chr6	51480098	51952423	PKHD1	Endocytes
chr6	53809990	53816718	+	L1PA13	chr6	53794780	54131078	MLIP	Endocytes
chr6	85409055	85415210	+	L1PA4	chr6	85397069	85474237	TBX18	Endocytes
chr6	129226778	129232808	-	L1PA3	chr6	129204342	129837714	LAMA2	Endocytes
chr6	129319530	129325561	+	L1HS	chr6	129204342	129837714	LAMA2	Endocytes
chr6	129488305	129494343	-	L1PA2	chr6	129204342	129837714	LAMA2	Endocytes
chr6	129543494	129549597	-	L1PA5	chr6	129204342	129837714	LAMA2	Endocytes
chr6	143987012	143992056	-	L1PA7	chr6	143857982	144152322	PHACTR2	Endocytes
chr6	144823396	144829828	-	L1PA7	chr6	144606837	145174170	UTRN	Endocytes
chr6	160629760	160635912	-	L1PA6	chr6	160592093	160698670	SLC22A2	Endocytes
chr7	19073857	19080009	-	L1PA6	chr7	19060614	19157295	TWIST1	Endocytes
chr7	19085362	19091512	+	L1PA6	chr7	19060614	19157295	TWIST1	Endocytes
chr7	116011305	116017446	+	L1PA4	chr7	115927434	116148595	CAV2	Endocytes
chr7	116048914	116054928	+	L1PA3	chr7	115927434	116148595	CAV2	Endocytes
chr8	121108605	121113704	-	L1PA15	chr8	121072019	121384275	COL14A1	Endocytes
chr8	121361216	121366643	+	L1PA2	chr8	121072019	121384275	COL14A1	Endocytes
chr8	121656401	121662427	-	L1PA2	chr8	121547985	121825513	SNTB1	Endocytes
chr9	17210061	17216199	-	L1PA5	chr9	17134980	17503921	CNTLN	Endocytes
chr9	17263042	17269179	-	L1PA4	chr9	17134980	17503921	CNTLN	Endocytes
chr9	17285001	17291032	-	L1PA2	chr9	17134980	17503921	CNTLN	Endocytes
chr9	86128583	86135069	+	L1PA7	chr9	85857905	86153461	FRMD3	Endocytes
chr9	95330353	95336496	-	L1PA5	chr9	95087766	95382815	CENPP	Endocytes
chr9	112597673	112603807	+	L1PA5	chr9	112542769	112934792	AKAP2	Endocytes
chr9	112762290	112768453	-	L1PA4	chr9	112542769	112934792	AKAP2	Endocytes
chrX	73694313	73700466	-	L1PA4	chrX	73641085	73753752	SLC16A2	Endocytes
chr1	40831285	40836541	+	L1PA2	chr1	40810522	40888998	SMAP2	Microglia
chr1	94256208	94262237	-	L1PA2	chr1	94027347	94312706	BCAR3	Microglia
chr1	144038446	144043891	-	L1PA2	chr1	143913615	144094424	SRGAP2B	Microglia
chr10	54490115	54496287	-	L1PA3	chr10	54316462	54515169	RP11-556E13.1	Microglia
chr10	74781346	74787365	+	L1PA6	chr10	74766975	74856732	P4HA1	Microglia
chr11	14616306	14622422	-	L1PA6	chr11	14515329	14665181	PSMA1	Microglia
chr11	14649712	14655706	-	L1PA2	chr11	14515329	14665181	PSMA1	Microglia
chr11	14682861	14688993	+	L1PA3	chr11	14665269	14892350	PDE3B	Microglia
chr11	14737454	14743484	+	L1PA2	chr11	14665269	14892350	PDE3B	Microglia
chr11	14759164	14765569	-	L1PA3	chr11	14665269	14892350	PDE3B	Microglia
chr11	14799221	14805319	+	L1PA5	chr11	14665269	14892350	PDE3B	Microglia
chr11	14845719	14850869	+	L1PA13	chr11	14665269	14892350	PDE3B	Microglia
chr11	14865897	14872044	+	L1PA3	chr11	14665269	14892350	PDE3B	Microglia
chr11	108131353	108137370	+	L1PA2	chr11	108093211	108239829	ATM	Microglia
chr11	108227658	108233694	+	L1PA2	chr11	108093211	108239829	ATM	Microglia
chr12	7624202	7630363	+	L1PA8	chr12	7623409	7656489	CD163	Microglia
chr12	26463285	26469695	-	L1PA8	chr12	26383752	26472653	RP11-283G6.5	Microglia
chr12	26822490	26828642	+	L1PA3	chr12	26490342	26986131	ITPR2	Microglia
chr12	32577003	32582679	-	L1PA7	chr12	32552463	32798984	FGD4	Microglia
chr12	62731242	62737627	-	L1PA8	chr12	62654119	62811211	USP15	Microglia
chr13	41616444	41622550	-	L1PA5	chr13	41506056	41635576	ELF1	Microglia
chr13	111321942	111328064	+	L1PA5	chr13	111293759	111365950	CARS2	Microglia
chr15	34579197	34585349	-	L1PA7	chr15	34525460	34630261	SLC12A6	Microglia
chr15	50258023	50264480	+	L1PA7	chr15	50150435	50475014	ATP8B4	Microglia
chr15	85977194	85983196	+	L1PA2	chr15	85923802	86292586	AKAP13	Microglia
chr15	85990608	85997861	-	L1PA14	chr15	85923802	86292586	AKAP13	Microglia
chr16	12164040	12170160	-	L1PA3	chr16	12070594	12668146	SNX29	Microglia
chr16	26103938	26110066	+	L1PA6	chr16	25703347	26149009	HS3ST4	Microglia
chr16	31290058	31296174	-	L1PA5	chr16	31271311	31344213	ITGAM	Microglia
chr16	31912122	31918246	-	L1PA4	chr16	31885079	31928668	ZNF267	Microglia
chr18	67824028	67829615	+	L1PA16	chr18	67671029	67873181	RTTN	Microglia
chr18	68010177	68016317	-	L1PA5	chr18	68002675	68019695	RP11-41O4.1	Microglia
chr19	12115626	12121630	-	L1PA3	chr19	12098432	12157090	CTD-2006C1.2	Microglia
chr2	37950299	37956413	+	L1PA5	chr2	37869032	37965611	CDC42EP3	Microglia
chr2	114229058	114235122	-	L1PA3	chr2	114195268	114253766	CBWD2	Microglia
chr2	143763611	143769645	+	L1PA2	chr2	143635067	143799890	KYNU	Microglia
chr2	144293947	144300093	-	L1PA4	chr2	143848931	144525921	ARHGAP15	Microglia
chr2	144419131	144425156	+	L1PA2	chr2	143848931	144525921	ARHGAP15	Microglia
chr2	197927210	197933098	+	L1HS	chr2	197831741	198175897	ANKRD44	Microglia
chr2	208208890	208215300	+	L1PA7	chr2	208104588	208394519	AC007879.5	Microglia
chr2	231201784	231207228	-	L1HS	chr2	231067826	231223762	SP140	Microglia
chr2	231201784	231207228	-	L1HS	chr2	231191899	231268447	SP140L	Microglia
chr20	24532949	24538506	-	L1PA3	chr20	24449835	24647252	SYNDIG1	Microglia
chr21	35297926	35303910	-	L1PA2	chr21	35287838	35349992	LINC00649	Microglia
chr21	36866064	36872089	-	L1PA2	chr21	36160098	37376965	RUNX1	Microglia
chr3	150959560	150965560	+	L1PA2	chr3	150803484	151154860	MED12L	Microglia
chr3	186770087	186776211	-	L1PA6	chr3	186648274	186796341	ST6GAL1	Microglia
chr4	38848919	38855013	+	L1PA5	chr4	38825336	38858438	TLR6	Microglia
chr4	38848919	38855013	+	L1PA5	chr4	38792298	38858438	TLR1	Microglia
chr4	65785826	65791261	+	L1PA13	chr4	65779999	65870218	RP11-707A18.1	Microglia
chr4	82636092	82641666	+	L1PA7	chr4	82347547	82965397	RASGEF1B	Microglia
chr4	82852899	82859078	-	L1PA3	chr4	82347547	82965397	RASGEF1B	Microglia
chr4	95230276	95236442	-	L1PA4	chr4	95219686	95264027	HPGDS	Microglia
chr4	95240918	95247072	-	L1PA5	chr4	95219686	95264027	HPGDS	Microglia
chr4	120195268	120201282	-	L1PA2	chr4	120133742	120216672	USP53	Microglia
chr4	124635209	124640366	+	L1PA7	chr4	124571422	124851561	LINC01091	Microglia
chr4	124642539	124648696	+	L1PA3	chr4	124571422	124851561	LINC01091	Microglia
chr4	187031547	187037574	-	L1PA2	chr4	187025573	187093821	FAM149A	Microglia
chr5	60534701	60540828	+	L1PA4	chr5	60497136	60560756	CTC-436P18.3	Microglia
chr5	74002130	74008268	+	L1PA3	chr5	73935848	74018472	HEXB	Microglia
chr5	77875164	77880818	-	L1PA3	chr5	77781038	78065844	LHFPL2	Microglia
chr5	77977786	77983901	+	L1PA5	chr5	77781038	78065844	LHFPL2	Microglia
chr5	78005581	78011716	+	L1PA4	chr5	77781038	78065844	LHFPL2	Microglia
chr5	88089473	88095205	-	L1PA7	chr5	88013975	88199922	MEF2C	Microglia
chr5	126225978	126232025	-	L1PA3	chr5	126203406	126366500	MARCH3	Microglia
chr5	126239502	126245509	-	L1PA3	chr5	126203406	126366500	MARCH3	Microglia
chr5	133666998	133673176	-	L1PA6	chr5	133541305	133706735	CTD-2410N18.4	Microglia
chr5	169246648	169252779	+	L1PA5	chr5	169064251	169510386	DOCK2	Microglia
chr6	6185362	6191484	-	L1PA3	chr6	6144318	6321246	F13A1	Microglia
chr6	6211897	6217923	+	L1PA3	chr6	6144318	6321246	F13A1	Microglia
chr6	6294976	6301001	-	L1PA3	chr6	6144318	6321246	F13A1	Microglia
chr6	11299103	11305196	+	L1PA6	chr6	11183531	11382581	NEDD9	Microglia
chr6	71980217	71986368	+	L1PA4	chr6	71931160	72037931	RP11-154D6.1	Microglia
chr6	82288280	82294413	+	L1PA5	chr6	82201156	82462491	FAM46A	Microglia
chr6	119138285	119144713	-	L1PA8	chr6	119134605	119256327	MCM9	Microglia
chr6	139531634	139537767	+	L1PA4	chr6	139465341	139560442	RP1-225E12.2	Microglia
chr6	154493303	154499433	+	L1PA6	chr6	154475631	154677926	IPCEF1	Microglia
chr7	27007790	27014025	-	L1PA13	chr7	26706681	27034858	SKAP2	Microglia
chr7	36592574	36598732	-	L1PA3	chr7	36552456	36764154	AOAH	Microglia
chr7	76713830	76720001	-	L1PA4	chr7	76673038	76827943	RP11-467H10.2	Microglia
chr7	76771763	76777875	-	L1PA5	chr7	76673038	76827943	RP11-467H10.2	Microglia
chr7	115629333	115635411	+	L1PA5	chr7	115575202	115799950	TFEC	Microglia
chr7	120861027	120866368	-	L1PA6	chr7	120628731	120937498	CPED1	Microglia
chr7	139803118	139809196	-	L1PA5	chr7	139784546	139876835	KDM7A	Microglia
chr8	16075352	16081327	-	L1PA13	chr8	15965387	16424999	MSR1	Microglia
chr8	16728799	16734017	-	L1PA10	chr8	16534414	16772553	RP11-13N12.1	Microglia
chr8	19767550	19773639	-	L1PA5	chr8	19759228	19824769	LPL	Microglia
chr8	19787672	19793811	+	L1PA4	chr8	19759228	19824769	LPL	Microglia
chr8	24306198	24312322	-	L1PA3	chr8	24153327	24769586	RP11-624C23.1	Microglia
chr8	24697086	24703232	+	L1PA3	chr8	24153327	24769586	RP11-624C23.1	Microglia
chr8	74928123	74934320	+	L1PA6	chr8	74903587	74941322	LY96	Microglia
chr8	139054819	139060825	-	L1PA3	chr8	138821687	139095813	RP11-238K6.1	Microglia
chr9	229903	236050	-	L1PA4	chr9	214854	465259	DOCK8	Microglia
chrX	96064517	96070658	-	L1PA6	chrX	95939662	96859996	DIAPH2	Microglia
chrX	96454934	96461334	+	L1PA8	chrX	95939662	96859996	DIAPH2	Microglia
chrX	96764509	96770524	-	L1PA3	chrX	95939662	96859996	DIAPH2	Microglia
chrX	96833169	96839187	-	L1PA3	chrX	95939662	96859996	DIAPH2	Microglia
chr1	76294516	76300619	+	L1PA5	chr1	76262567	76378923	MSH4	Oligodendrocytes
chr1	76321974	76328103	-	L1PA7	chr1	76262567	76378923	MSH4	Oligodendrocytes
chr1	93357080	93363223	+	L1PA4	chr1	93307724	93427057	FAM69A	Oligodendrocytes
chr1	97823393	97829515	+	L1PA6	chr1	97543299	98386605	DPYD	Oligodendrocytes
chr1	116594534	116600673	+	L1PA3	chr1	116519119	116612675	SLC22A15	Oligodendrocytes
chr1	149923964	149930070	-	L1PA5	chr1	149909705	149982625	OTUD7B	Oligodendrocytes
chr1	185220930	185226937	-	L1PA2	chr1	185126212	185260897	SWT1	Oligodendrocytes
chr1	198278576	198284592	-	L1PA3	chr1	198126093	198291550	NEK7	Oligodendrocytes
chr1	212563807	212569930	+	L1PA5	chr1	212537273	212588243	TMEM206	Oligodendrocytes
chr1	213387234	213393362	+	L1PA4	chr1	213224589	213448116	RPS6KC1	Oligodendrocytes
chr1	248118266	248124389	-	L1PA4	chr1	248100493	248264224	OR2L13	Oligodendrocytes
chr1	248230814	248236938	+	L1PA3	chr1	248100493	248264224	OR2L13	Oligodendrocytes
chr10	6490747	6496046	+	L1PA3	chr10	6469105	6622263	PRKCQ	Oligodendrocytes
chr10	55769266	55775693	+	L1PA16	chr10	55562531	57387702	PCDH15	Oligodendrocytes
chr10	56048164	56054231	+	L1PA6	chr10	55562531	57387702	PCDH15	Oligodendrocytes
chr10	56274747	56280985	+	L1PA4	chr10	56245990	56415811	RP11-257I14.1	Oligodendrocytes
chr10	56274747	56280985	+	L1PA4	chr10	55562531	57387702	PCDH15	Oligodendrocytes
chr10	56459752	56465084	+	L1PA15	chr10	55562531	57387702	PCDH15	Oligodendrocytes
chr10	56684104	56689176	-	L1PA13	chr10	55562531	57387702	PCDH15	Oligodendrocytes
chr10	57361635	57367670	+	L1PA3	chr10	55562531	57387702	PCDH15	Oligodendrocytes
chr10	62452718	62458655	+	L1PA3	chr10	61786056	62493248	ANK3	Oligodendrocytes
chr10	67713145	67719278	-	L1PA5	chr10	67672276	69455927	CTNNA3	Oligodendrocytes
chr10	68141721	68147863	+	L1PA6	chr10	67672276	69455927	CTNNA3	Oligodendrocytes
chr10	68192437	68198904	-	L1PA7	chr10	67672276	69455927	CTNNA3	Oligodendrocytes
chr10	68202431	68208595	+	L1PA4	chr10	67672276	69455927	CTNNA3	Oligodendrocytes
chr10	68659151	68665277	+	L1PA6	chr10	67672276	69455927	CTNNA3	Oligodendrocytes
chr10	68990423	68996432	+	L1PA3	chr10	67672276	69455927	CTNNA3	Oligodendrocytes
chr10	69081977	69088592	-	L1PA13	chr10	67672276	69455927	CTNNA3	Oligodendrocytes
chr10	69146802	69152827	+	L1PA3	chr10	67672276	69455927	CTNNA3	Oligodendrocytes
chr10	69256703	69263182	-	L1PA7	chr10	67672276	69455927	CTNNA3	Oligodendrocytes
chr10	69318263	69324402	+	L1PA5	chr10	67672276	69455927	CTNNA3	Oligodendrocytes
chr10	69338822	69344952	-	L1PA5	chr10	67672276	69455927	CTNNA3	Oligodendrocytes
chr10	69396426	69401774	+	L1PA4	chr10	67672276	69455927	CTNNA3	Oligodendrocytes
chr10	118692681	118699122	-	L1PA7	chr10	118643742	118886097	KIAA1598	Oligodendrocytes
chr10	118838549	118844574	-	L1PA2	chr10	118643742	118886097	KIAA1598	Oligodendrocytes
chr11	10361173	10366328	+	L1PA6	chr11	10329860	10529126	AMPD3	Oligodendrocytes
chr11	10441760	10448083	-	L1PA7	chr11	10329860	10529126	AMPD3	Oligodendrocytes
chr11	76674877	76680999	+	L1PA4	chr11	76571911	76737841	ACER3	Oligodendrocytes
chr11	95603901	95609426	-	L1PA4	chr11	95566046	95658479	MTMR2	Oligodendrocytes
chr11	110079711	110085726	+	L1PA2	chr11	110045605	110167447	RDX	Oligodendrocytes
chr11	111876658	111882689	+	L1PA6	chr11	111797868	111893308	DIXDC1	Oligodendrocytes
chr11	133972091	133977378	+	L1PA5	chr11	133938820	134021896	JAM3	Oligodendrocytes
chr12	21513369	21519491	+	L1PA6	chr12	21417534	21572528	SLCO1A2	Oligodendrocytes
chr12	21547943	21553973	+	L1PA2	chr12	21417534	21572528	SLCO1A2	Oligodendrocytes
chr12	21572149	21578168	+	L1PA2	chr12	21417534	21572528	SLCO1A2	Oligodendrocytes
chr12	70167190	70173221	-	L1HS	chr12	70132461	70216984	RAB3IP	Oligodendrocytes
chr12	96709720	96715749	+	L1PA2	chr12	96672039	96794338	CDK17	Oligodendrocytes
chr12	99579221	99585622	+	L1PA7	chr12	99120235	100378432	ANKS1B	Oligodendrocytes
chr12	99631707	99637807	+	L1PA6	chr12	99120235	100378432	ANKS1B	Oligodendrocytes
chr12	99679276	99685988	+	L1PA6	chr12	99120235	100378432	ANKS1B	Oligodendrocytes
chr12	99709455	99715586	-	L1PA5	chr12	99120235	100378432	ANKS1B	Oligodendrocytes
chr12	99857085	99863228	+	L1PA3	chr12	99120235	100378432	ANKS1B	Oligodendrocytes
chr12	100012142	100019185	+	L1PA17	chr12	99120235	100378432	ANKS1B	Oligodendrocytes
chr12	100116496	100122718	+	L1PA8A	chr12	99120235	100378432	ANKS1B	Oligodendrocytes
chr13	24353608	24359776	+	L1PA5	chr13	24304328	24463558	MIPEP	Oligodendrocytes
chr13	30833495	30839519	+	L1PA3	chr13	30776767	30881621	KATNAL1	Oligodendrocytes
chr13	46788763	46795064	-	L1PA8A	chr13	46786083	46851501	LRRC63	Oligodendrocytes
chr13	67311614	67317639	+	L1PA2	chr13	66876967	67804468	PCDH9	Oligodendrocytes
chr14	36611862	36617896	-	L1PA3	chr14	36539633	36634494	LINC00609	Oligodendrocytes
chr14	36625650	36631893	-	L1PA7	chr14	36539633	36634494	LINC00609	Oligodendrocytes
chr14	39390902	39397035	+	L1PA5	chr14	39218545	39417477	LINC00639	Oligodendrocytes
chr14	65989303	65995405	-	L1PA5	chr14	65877310	66210839	FUT8	Oligodendrocytes
chr14	88909805	88915252	-	L1PA3	chr14	88851268	88936694	SPATA7	Oligodendrocytes
chr14	88922077	88928190	-	L1PA4	chr14	88851268	88936694	SPATA7	Oligodendrocytes
chr15	38428866	38435041	-	L1PA3	chr15	38431796	38519088	RP11-346D14.1	Oligodendrocytes
chr15	42538493	42544578	-	L1PA6	chr15	42502730	42565861	TMEM87A	Oligodendrocytes
chr15	44330755	44337117	+	L1PA7	chr15	44162962	44487450	FRMD5	Oligodendrocytes
chr15	84119556	84125586	-	L1HS	chr15	84115980	84287495	SH3GL3	Oligodendrocytes
chr15	85595060	85600718	-	L1PA5	chr15	85523671	85682376	PDE8A	Oligodendrocytes
chr16	77297671	77304088	-	L1PA10	chr16	77281710	77469011	ADAMTS18	Oligodendrocytes
chr17	30967958	30973149	-	L1PA5	chr17	30819540	31204195	MYO1D	Oligodendrocytes
chr17	31005275	31011290	-	L1PA2	chr17	30819540	31204195	MYO1D	Oligodendrocytes
chr17	49973441	49978975	-	L1PA15	chr17	49707674	50237377	CA10	Oligodendrocytes
chr17	50039125	50045213	+	L1PA16	chr17	49707674	50237377	CA10	Oligodendrocytes
chr18	11058120	11063442	+	L1PA4	chr18	10666480	11148587	PIEZO2	Oligodendrocytes
chr18	13343088	13349217	-	L1PA4	chr18	13217497	13652754	LDLRAD4	Oligodendrocytes
chr19	23161286	23166814	+	L1PA7	chr19	23158270	23185978	ZNF728	Oligodendrocytes
chr19	30043256	30048324	+	L1PA7	chr19	30017406	30055386	VSTM2B	Oligodendrocytes
chr2	43887610	43893639	-	L1PA2	chr2	43864412	43995126	PLEKHH2	Oligodendrocytes
chr2	58398749	58404923	+	L1PA3	chr2	58386378	58468507	FANCL	Oligodendrocytes
chr2	72630859	72636998	+	L1PA4	chr2	72403113	73053170	EXOC6B	Oligodendrocytes
chr2	72659426	72664789	-	L1PA7	chr2	72403113	73053170	EXOC6B	Oligodendrocytes
chr2	113261389	113267422	-	L1HS	chr2	113239731	113299316	TTL	Oligodendrocytes
chr2	158130335	158136468	-	L1PA6	chr2	158114110	158170723	GALNT5	Oligodendrocytes
chr2	158422865	158428889	+	L1HS	chr2	158383279	158485517	ACVR1C	Oligodendrocytes
chr2	159379129	159385161	+	L1PA2	chr2	159313476	159539391	PKP4	Oligodendrocytes
chr2	170105133	170111166	+	L1HS	chr2	169983619	170219195	LRP2	Oligodendrocytes
chr2	170164733	170170245	-	L1PA5	chr2	169983619	170219195	LRP2	Oligodendrocytes
chr2	183077132	183083161	+	L1PA3	chr2	183004763	183387919	PDE1A	Oligodendrocytes
chr2	197569279	197575363	-	L1PA6	chr2	197504278	197628214	CCDC150	Oligodendrocytes
chr2	197617363	197623060	-	L1PA7	chr2	197504278	197628214	CCDC150	Oligodendrocytes
chr2	198882661	198889133	+	L1PA7	chr2	198669426	199437305	PLCL1	Oligodendrocytes
chr2	199060984	199067139	+	L1PA5	chr2	198669426	199437305	PLCL1	Oligodendrocytes
chr2	211310643	211316208	+	L1PA7	chr2	211295973	211342376	LANCL1	Oligodendrocytes
chr22	17141276	17147388	+	L1PA4	chr22	17082777	17179632	TPTEP1	Oligodendrocytes
chr3	19391821	19397378	+	L1PA5	chr3	19189946	19577138	KCNH8	Oligodendrocytes
chr3	19412102	19418117	-	L1PA2	chr3	19189946	19577138	KCNH8	Oligodendrocytes
chr3	33712946	33719206	+	L1PA3	chr3	33537737	33759848	CLASP2	Oligodendrocytes
chr3	58261370	58267456	-	L1PA6	chr3	58223233	58281420	ABHD6	Oligodendrocytes
chr3	69394011	69400144	+	L1PA5	chr3	69219141	69591734	FRMD4B	Oligodendrocytes
chr3	69524356	69530514	-	L1PA3	chr3	69219141	69591734	FRMD4B	Oligodendrocytes
chr3	99451990	99458087	-	L1PA3	chr3	99357319	99518070	COL8A1	Oligodendrocytes
chr3	107052591	107058713	+	L1PA3	chr3	106991458	107101007	RP11-446H18.5	Oligodendrocytes
chr3	107411051	107417068	-	L1PA3	chr3	107241783	107530171	BBX	Oligodendrocytes
chr3	135833236	135839141	+	L1PA8	chr3	135684515	135866733	PPP2R3A	Oligodendrocytes
chr3	135844862	135851015	+	L1PA6	chr3	135684515	135866733	PPP2R3A	Oligodendrocytes
chr3	160077251	160082800	+	L1PA6	chr3	159974774	160117668	IFT80	Oligodendrocytes
chr3	170334611	170339696	-	L1PA7	chr3	170136653	170578169	CLDN11	Oligodendrocytes
chr3	170362897	170369390	-	L1PA8	chr3	170136653	170578169	CLDN11	Oligodendrocytes
chr3	170380176	170386315	-	L1PA4	chr3	170136653	170578169	CLDN11	Oligodendrocytes
chr3	171342870	171350539	+	L1PA3	chr3	171318195	171528740	PLD1	Oligodendrocytes
chr3	180759201	180764692	-	L1PA5	chr3	180707558	181554668	SOX2-OT	Oligodendrocytes
chr3	180787138	180793580	-	L1PA8A	chr3	180707558	181554668	SOX2-OT	Oligodendrocytes
chr3	181037044	181043220	-	L1PA7	chr3	180707558	181554668	SOX2-OT	Oligodendrocytes
chr3	181303210	181309340	-	L1PA5	chr3	180707558	181554668	SOX2-OT	Oligodendrocytes
chr4	13418388	13424541	+	L1PA6	chr4	13362978	13485989	RAB28	Oligodendrocytes
chr4	48713091	48719301	+	L1PA3	chr4	48499378	48782339	FRYL	Oligodendrocytes
chr4	55109747	55115965	+	L1PA3	chr4	55095264	55164414	PDGFRA	Oligodendrocytes
chr4	96092383	96098407	-	L1PA3	chr4	96083655	96470357	UNC5C	Oligodendrocytes
chr4	99241649	99247082	+	L1PA2	chr4	99182535	99365012	RAP1GDS1	Oligodendrocytes
chr4	104518614	104524653	-	L1PA4	chr4	104507188	104640973	TACR3	Oligodendrocytes
chr4	104628682	104634783	+	L1PA4	chr4	104507188	104640973	TACR3	Oligodendrocytes
chr4	108593238	108599355	+	L1PA4	chr4	108511433	108641608	PAPSS1	Oligodendrocytes
chr4	164553384	164559405	+	L1PA2	chr4	164445450	165305202	MARCH1	Oligodendrocytes
chr4	164640185	164646304	-	L1PA5	chr4	164445450	165305202	MARCH1	Oligodendrocytes
chr4	164943433	164949852	+	L1PA16	chr4	164445450	165305202	MARCH1	Oligodendrocytes
chr4	165021900	165027930	+	L1PA2	chr4	164445450	165305202	MARCH1	Oligodendrocytes
chr4	165062959	165068984	+	L1PA3	chr4	164445450	165305202	MARCH1	Oligodendrocytes
chr4	165162765	165168772	+	L1PA2	chr4	164445450	165305202	MARCH1	Oligodendrocytes
chr4	165271901	165277928	+	L1PA2	chr4	164445450	165305202	MARCH1	Oligodendrocytes
chr4	166186760	166192061	-	L1PA6	chr4	166128770	166244308	KLHL2	Oligodendrocytes
chr4	167664640	167670800	+	L1PA5	chr4	167654535	168155947	SPOCK3	Oligodendrocytes
chr4	167677046	167683059	+	L1HS	chr4	167654535	168155947	SPOCK3	Oligodendrocytes
chr4	167685348	167691475	-	L1PA5	chr4	167654535	168155947	SPOCK3	Oligodendrocytes
chr4	185098099	185104185	+	L1PA10	chr4	185009859	185142383	ENPP6	Oligodendrocytes
chr4	185129380	185135406	+	L1PA3	chr4	185009859	185142383	ENPP6	Oligodendrocytes
chr5	39034431	39040578	+	L1PA4	chr5	38938021	39074510	RICTOR	Oligodendrocytes
chr5	42863179	42869061	+	L1PA6	chr5	42799982	42887494	SEPP1	Oligodendrocytes
chr5	52308324	52313533	-	L1PA13	chr5	52285156	52390609	ITGA2	Oligodendrocytes
chr5	65353381	65359514	-	L1PA4	chr5	65222303	65378377	ERBB2IP	Oligodendrocytes
chr5	79723910	79729413	+	L1PA5	chr5	79703832	79775169	ZFYVE16	Oligodendrocytes
chr5	83346156	83352298	+	L1PA5	chr5	83236373	83680611	EDIL3	Oligodendrocytes
chr5	118935026	118941159	+	L1HS	chr5	118788138	118972894	HSD17B4	Oligodendrocytes
chr5	123693945	123700094	+	L1PA5	chr5	123641923	123740772	LINC01170	Oligodendrocytes
chr5	130667659	130673796	-	L1PA4	chr5	130581186	130734140	CDC42SE2	Oligodendrocytes
chr5	130679744	130684842	+	L1PA5	chr5	130581186	130734140	CDC42SE2	Oligodendrocytes
chr5	148321836	148327853	+	L1PA2	chr5	148303202	148442726	SH3TC2	Oligodendrocytes
chr5	160005209	160011502	-	L1PA7	chr5	159990127	160279221	ATP10B	Oligodendrocytes
chr5	160019433	160025557	+	L1PA3	chr5	159990127	160279221	ATP10B	Oligodendrocytes
chr5	160136615	160142646	-	L1HS	chr5	159990127	160279221	ATP10B	Oligodendrocytes
chr5	160240015	160246168	+	L1PA4	chr5	159990127	160279221	ATP10B	Oligodendrocytes
chr6	39422333	39428310	+	L1PA2	chr6	39297766	39693181	KIF6	Oligodendrocytes
chr6	39468936	39474311	+	L1PA11	chr6	39297766	39693181	KIF6	Oligodendrocytes
chr6	39500794	39507003	+	L1PA3	chr6	39297766	39693181	KIF6	Oligodendrocytes
chr6	53809990	53816718	+	L1PA13	chr6	53794820	53862465	RP11-411K7.1	Oligodendrocytes
chr6	97450339	97456794	-	L1PA15	chr6	97372605	97588630	KLHL32	Oligodendrocytes
chr6	116256217	116262668	+	L1PA7	chr6	116252312	116381921	FRK	Oligodendrocytes
chr6	116281195	116287223	+	L1PA2	chr6	116252312	116381921	FRK	Oligodendrocytes
chr6	116362619	116367954	+	L1PA7	chr6	116252312	116381921	FRK	Oligodendrocytes
chr6	121470025	121475595	-	L1PA7	chr6	121400640	121655891	TBC1D32	Oligodendrocytes
chr6	121483862	121489871	+	L1HS	chr6	121400640	121655891	TBC1D32	Oligodendrocytes
chr6	121588298	121594413	+	L1PA5	chr6	121400640	121655891	TBC1D32	Oligodendrocytes
chr6	121606769	121612306	+	L1PA4	chr6	121400640	121655891	TBC1D32	Oligodendrocytes
chr6	124663994	124669759	-	L1PA4	chr6	124125286	125146803	NKAIN2	Oligodendrocytes
chr6	124728341	124734412	-	L1PA4	chr6	124125286	125146803	NKAIN2	Oligodendrocytes
chr6	125027989	125033976	-	L1PA2	chr6	124125286	125146803	NKAIN2	Oligodendrocytes
chr6	125046842	125052868	+	L1PA2	chr6	124125286	125146803	NKAIN2	Oligodendrocytes
chr6	125125648	125131782	+	L1PA3	chr6	124125286	125146803	NKAIN2	Oligodendrocytes
chr6	161593676	161599787	-	L1PA5	chr6	161551011	161695093	AGPAT4	Oligodendrocytes
chr7	7235695	7242004	-	L1PA5	chr7	7196565	7288282	C1GALT1	Oligodendrocytes
chr7	15556997	15563470	+	L1PA7	chr7	15239943	15601640	AGMO	Oligodendrocytes
chr7	15586934	15592958	+	L1PA2	chr7	15239943	15601640	AGMO	Oligodendrocytes
chr7	22567915	22573950	+	L1PA3	chr7	22459063	22672544	STEAP1B	Oligodendrocytes
chr7	23813397	23819909	-	L1PA6	chr7	23749786	23872132	STK31	Oligodendrocytes
chr7	23862221	23868361	-	L1PA4	chr7	23749786	23872132	STK31	Oligodendrocytes
chr7	32003580	32009764	+	L1PA4	chr7	31790793	32338941	PDE1C	Oligodendrocytes
chr7	32121495	32127626	+	L1PA3	chr7	31790793	32338941	PDE1C	Oligodendrocytes
chr7	32159112	32165471	+	L1PA8A	chr7	31790793	32338941	PDE1C	Oligodendrocytes
chr7	86669072	86675084	+	L1PA2	chr7	86506222	86689015	KIAA1324L	Oligodendrocytes
chr7	92009088	92015204	+	L1PA6	chr7	91875548	92030698	ANKIB1	Oligodendrocytes
chr7	104198098	104204153	-	L1PA2	chr7	103969104	104549001	LHFPL3	Oligodendrocytes
chr7	104227574	104233418	-	L1PA5	chr7	103969104	104549001	LHFPL3	Oligodendrocytes
chr7	104370199	104376288	-	L1PA5	chr7	103969104	104549001	LHFPL3	Oligodendrocytes
chr7	104504580	104510701	+	L1PA4	chr7	103969104	104549001	LHFPL3	Oligodendrocytes
chr8	26253128	26259095	+	L1PA2	chr8	26240414	26363152	BNIP3L	Oligodendrocytes
chr8	91741027	91746745	-	L1PA6	chr8	91634223	91803860	TMEM64	Oligodendrocytes
chr8	91755823	91760908	-	L1PA10	chr8	91634223	91803860	TMEM64	Oligodendrocytes
chr8	111964393	111969874	+	L1PA2	chr8	111949919	112039662	RP11-946L20.2	Oligodendrocytes
chr9	8324107	8330317	-	L1PA7	chr9	8314246	10612723	PTPRD	Oligodendrocytes
chr9	9425928	9432047	+	L1PA5	chr9	8314246	10612723	PTPRD	Oligodendrocytes
chr9	9931213	9937237	+	L1PA3	chr9	8314246	10612723	PTPRD	Oligodendrocytes
chr9	10300249	10306428	+	L1PA7	chr9	8314246	10612723	PTPRD	Oligodendrocytes
chr9	19536198	19542228	-	L1PA2	chr9	19507450	19786926	SLC24A2	Oligodendrocytes
chr9	19762111	19767759	-	L1PA7	chr9	19507450	19786926	SLC24A2	Oligodendrocytes
chr9	79284954	79290991	+	L1PA2	chr9	79226292	79521003	PRUNE2	Oligodendrocytes
chr9	88332594	88338733	-	L1PA6	chr9	88161455	88356944	AGTPBP1	Oligodendrocytes
chr9	96807128	96813642	-	L1PA4	chr9	96793076	96872138	PTPDC1	Oligodendrocytes
chr9	96851364	96857385	-	L1PA2	chr9	96793076	96872138	PTPDC1	Oligodendrocytes
chr9	112422487	112428602	-	L1PA8	chr9	112403068	112713755	PALM2	Oligodendrocytes
chr9	112597673	112603807	+	L1PA5	chr9	112403068	112713755	PALM2	Oligodendrocytes
chr9	113553377	113559409	+	L1HS	chr9	113431051	113563859	MUSK	Oligodendrocytes
chr9	115560407	115566439	-	L1HS	chr9	115513118	115643951	SNX30	Oligodendrocytes
chrX	37257293	37262892	+	L1PA3	chrX	37208528	37316548	PRRG1	Oligodendrocytes
chrX	107785339	107791485	-	L1PA5	chrX	107683074	107940775	COL4A5	Oligodendrocytes
chrX	129947423	129953848	+	L1PA7	chrX	129757350	130037208	ENOX2	Oligodendrocytes
chrX	152003841	152009984	-	L1PA6	chrX	151999511	152038273	NSDHL	Oligodendrocytes
chr1	49471684	49477716	+	L1PA3	chr1	48998526	50489626	AGBL4	SFARI genes
chr1	49533908	49540195	-	L1PA6	chr1	48998526	50489626	AGBL4	SFARI genes
chr1	49551174	49557869	+	L1PA15	chr1	48998526	50489626	AGBL4	SFARI genes
chr1	49581897	49588020	-	L1PA6	chr1	48998526	50489626	AGBL4	SFARI genes
chr1	49723480	49728982	+	L1PA3	chr1	48998526	50489626	AGBL4	SFARI genes
chr1	49748179	49754048	+	L1PA2	chr1	48998526	50489626	AGBL4	SFARI genes
chr1	50026985	50033119	-	L1PA4	chr1	48998526	50489626	AGBL4	SFARI genes
chr1	50203518	50209736	+	L1PA4	chr1	48998526	50489626	AGBL4	SFARI genes
chr1	50340840	50346847	-	L1PA2	chr1	48998526	50489626	AGBL4	SFARI genes
chr1	50380780	50386928	+	L1PA5	chr1	48998526	50489626	AGBL4	SFARI genes
chr1	50400513	50406536	+	L1PA3	chr1	48998526	50489626	AGBL4	SFARI genes
chr1	53470334	53476454	+	L1PA5	chr1	53392948	53517370	SCP2	SFARI genes
chr1	62408812	62414896	+	L1PA5	chr1	62208078	62644347	PATJ	SFARI genes
chr1	71979381	71985425	+	L1HS	chr1	71861626	72748222	NEGR1	SFARI genes
chr1	72353886	72359918	+	L1PA2	chr1	71861626	72748222	NEGR1	SFARI genes
chr1	97823393	97829515	+	L1PA6	chr1	97543299	98460556	DPYD	SFARI genes
chr1	116594534	116600673	+	L1PA3	chr1	116519134	116612675	SLC22A15	SFARI genes
chr1	158922530	158928559	+	L1PA2	chr1	158900586	158946849	PYHIN1	SFARI genes
chr1	158931203	158938853	+	L1PA15	chr1	158900586	158946849	PYHIN1	SFARI genes
chr1	215871171	215877611	-	L1PA7	chr1	215796233	216596790	USH2A	SFARI genes
chr1	220778862	220785034	-	L1PA6	chr1	220701525	220837803	MARK1	SFARI genes
chr1	220814954	220821404	+	L1PA10	chr1	220701525	220837803	MARK1	SFARI genes
chr1	231781847	231787971	-	L1PA5	chr1	231762561	232177018	DISC1	SFARI genes
chr1	232042912	232048503	-	L1PA5	chr1	231762561	232177018	DISC1	SFARI genes
chr1	239786798	239792823	-	L1HS	chr1	239549865	240078752	CHRM3	SFARI genes
chr1	239801068	239807209	-	L1PA3	chr1	239549865	240078752	CHRM3	SFARI genes
chr1	241058564	241064698	-	L1PA5	chr1	240938815	241520530	RGS7	SFARI genes
chr10	55769266	55775693	+	L1PA16	chr10	55562531	57387702	PCDH15	SFARI genes
chr10	56048164	56054231	+	L1PA6	chr10	55562531	57387702	PCDH15	SFARI genes
chr10	56274747	56280985	+	L1PA4	chr10	55562531	57387702	PCDH15	SFARI genes
chr10	56459752	56465084	+	L1PA15	chr10	55562531	57387702	PCDH15	SFARI genes
chr10	56684104	56689176	-	L1PA13	chr10	55562531	57387702	PCDH15	SFARI genes
chr10	57361635	57367670	+	L1PA3	chr10	55562531	57387702	PCDH15	SFARI genes
chr10	62452718	62458655	+	L1PA3	chr10	61786056	62493248	ANK3	SFARI genes
chr10	67713145	67719278	-	L1PA5	chr10	67672281	69455953	CTNNA3	SFARI genes
chr10	68141721	68147863	+	L1PA6	chr10	67672281	69455953	CTNNA3	SFARI genes
chr10	68192437	68198904	-	L1PA7	chr10	67672281	69455953	CTNNA3	SFARI genes
chr10	68202431	68208595	+	L1PA4	chr10	67672281	69455953	CTNNA3	SFARI genes
chr10	68659151	68665277	+	L1PA6	chr10	67672281	69455953	CTNNA3	SFARI genes
chr10	68990423	68996432	+	L1PA3	chr10	67672281	69455953	CTNNA3	SFARI genes
chr10	69081977	69088592	-	L1PA13	chr10	67672281	69455953	CTNNA3	SFARI genes
chr10	69146802	69152827	+	L1PA3	chr10	67672281	69455953	CTNNA3	SFARI genes
chr10	69256703	69263182	-	L1PA7	chr10	67672281	69455953	CTNNA3	SFARI genes
chr10	69318263	69324402	+	L1PA5	chr10	67672281	69455953	CTNNA3	SFARI genes
chr10	69338822	69344952	-	L1PA5	chr10	67672281	69455953	CTNNA3	SFARI genes
chr10	69396426	69401774	+	L1PA4	chr10	67672281	69455953	CTNNA3	SFARI genes
chr10	75976638	75982779	+	L1PA3	chr10	75910960	76469721	ADK	SFARI genes
chr10	76106898	76113345	+	L1PA8	chr10	75910960	76469721	ADK	SFARI genes
chr10	76363018	76369459	-	L1PA7	chr10	75910960	76469721	ADK	SFARI genes
chr10	87529097	87535247	+	L1PA3	chr10	87359309	88126552	GRID1	SFARI genes
chr10	87596004	87602239	+	L1PA13	chr10	87359309	88126552	GRID1	SFARI genes
chr10	87636375	87642537	+	L1PA4	chr10	87359309	88126552	GRID1	SFARI genes
chr10	89657561	89663738	-	L1PA6	chr10	89623382	89731687	PTEN	SFARI genes
chr11	19433666	19439681	+	L1PA7	chr11	19372271	20143147	NAV2	SFARI genes
chr11	19602918	19609066	-	L1PA4	chr11	19372271	20143147	NAV2	SFARI genes
chr11	19640452	19646439	-	L1PA5	chr11	19372271	20143147	NAV2	SFARI genes
chr11	22668471	22674491	-	L1PA3	chr11	22647055	22834601	GAS2	SFARI genes
chr11	31565557	31571691	+	L1PA3	chr11	31531302	31811872	ELP4	SFARI genes
chr11	31595740	31601491	+	L1PA5	chr11	31531302	31811872	ELP4	SFARI genes
chr11	31762301	31768441	+	L1PA4	chr11	31531302	31811872	ELP4	SFARI genes
chr11	83223566	83229707	-	L1PA4	chr11	83166055	85338966	DLG2	SFARI genes
chr11	83298691	83304699	+	L1PA2	chr11	83166055	85338966	DLG2	SFARI genes
chr11	83594998	83601166	+	L1PA3	chr11	83166055	85338966	DLG2	SFARI genes
chr11	84882165	84888736	+	L1PA11	chr11	83166055	85338966	DLG2	SFARI genes
chr11	85035802	85041865	+	L1HS	chr11	83166055	85338966	DLG2	SFARI genes
chr11	85098852	85104673	+	L1PA7	chr11	83166055	85338966	DLG2	SFARI genes
chr11	85125906	85132452	-	L1PA7	chr11	83166055	85338966	DLG2	SFARI genes
chr11	85142229	85148373	+	L1PA8	chr11	83166055	85338966	DLG2	SFARI genes
chr11	85165221	85171708	-	L1PA15	chr11	83166055	85338966	DLG2	SFARI genes
chr11	85254035	85260485	-	L1PA7	chr11	83166055	85338966	DLG2	SFARI genes
chr11	88457776	88464192	+	L1PA7	chr11	88237744	88799113	GRM5	SFARI genes
chr11	88481016	88486890	+	L1PA11	chr11	88237744	88799113	GRM5	SFARI genes
chr11	88505619	88511755	-	L1PA6	chr11	88237744	88799113	GRM5	SFARI genes
chr11	88720163	88726195	+	L1PA4	chr11	88237744	88799113	GRM5	SFARI genes
chr11	99448576	99454704	-	L1PA4	chr11	98891679	100229616	CNTN5	SFARI genes
chr11	99473418	99478844	+	L1HS	chr11	98891679	100229616	CNTN5	SFARI genes
chr11	99669041	99674696	-	L1PA15-16	chr11	98891679	100229616	CNTN5	SFARI genes
chr11	99905699	99911855	-	L1PA4	chr11	98891679	100229616	CNTN5	SFARI genes
chr11	100127235	100133683	+	L1PA7	chr11	98891679	100229616	CNTN5	SFARI genes
chr11	100156478	100162483	+	L1PA2	chr11	98891679	100229616	CNTN5	SFARI genes
chr11	101437321	101443749	+	L1PA7	chr11	101322295	101743293	TRPC6	SFARI genes
chr11	101509697	101515774	+	L1PA6	chr11	101322295	101743293	TRPC6	SFARI genes
chr11	101549148	101555288	-	L1PA3	chr11	101322295	101743293	TRPC6	SFARI genes
chr11	101723220	101729358	+	L1PA3	chr11	101322295	101743293	TRPC6	SFARI genes
chr11	106623099	106629361	-	L1PA6	chr11	106544738	106889250	GUCY1A2	SFARI genes
chr11	111876658	111882689	+	L1PA6	chr11	111797868	111893377	DIXDC1	SFARI genes
chr11	120631157	120637618	-	L1PA7	chr11	120382409	120859613	GRIK4	SFARI genes
chr11	121042896	121049034	-	L1PA3	chr11	120971882	121062202	TECTA	SFARI genes
chr11	129025669	129032200	+	L1PA7	chr11	128834955	129149219	ARHGAP32	SFARI genes
chr11	129043826	129049851	+	L1PA3	chr11	128834955	129149219	ARHGAP32	SFARI genes
chr12	2239469	2245487	-	L1PA2	chr12	2079952	2807116	CACNA1C	SFARI genes
chr12	23972362	23978464	-	L1PA7	chr12	23682438	24715478	SOX5	SFARI genes
chr12	62731242	62737627	-	L1PA8	chr12	62654119	62811211	USP15	SFARI genes
chr12	66866312	66872814	+	L1PA5	chr12	66741211	67462942	GRIP1	SFARI genes
chr12	66915299	66921464	+	L1PA4	chr12	66741211	67462942	GRIP1	SFARI genes
chr12	66972047	66978189	+	L1PA3	chr12	66741211	67462942	GRIP1	SFARI genes
chr12	99579221	99585622	+	L1PA7	chr12	99120235	100378432	ANKS1B	SFARI genes
chr12	99631707	99637807	+	L1PA6	chr12	99120235	100378432	ANKS1B	SFARI genes
chr12	99679276	99685988	+	L1PA6	chr12	99120235	100378432	ANKS1B	SFARI genes
chr12	99709455	99715586	-	L1PA5	chr12	99120235	100378432	ANKS1B	SFARI genes
chr12	99857085	99863228	+	L1PA3	chr12	99120235	100378432	ANKS1B	SFARI genes
chr12	100012142	100019185	+	L1PA17	chr12	99120235	100378432	ANKS1B	SFARI genes
chr12	100116496	100122718	+	L1PA8A	chr12	99120235	100378432	ANKS1B	SFARI genes
chr12	103250108	103255760	+	L1PA5	chr12	103230667	103352188	PAH	SFARI genes
chr13	30833495	30839519	+	L1PA3	chr13	30776767	30881688	KATNAL1	SFARI genes
chr13	35557172	35562775	-	L1PA6	chr13	35516424	36247159	NBEA	SFARI genes
chr13	35890250	35896719	-	L1PA7	chr13	35516424	36247159	NBEA	SFARI genes
chr13	67311614	67317639	+	L1PA2	chr13	66876966	67804577	PCDH9	SFARI genes
chr13	94142771	94148790	-	L1PA2	chr13	93879060	95060274	GPC6	SFARI genes
chr13	95024453	95030445	+	L1PA3	chr13	93879060	95060274	GPC6	SFARI genes
chr13	109387463	109393630	-	L1PA5	chr13	109248500	109860353	MYO16	SFARI genes
chr13	109665310	109671300	-	L1PA6	chr13	109248500	109860353	MYO16	SFARI genes
chr14	42220969	42227102	-	L1PA4	chr14	42076773	42373752	LRFN5	SFARI genes
chr14	47640857	47647012	+	L1PA3	chr14	47309295	48144808	MDGA2	SFARI genes
chr14	47846450	47852561	+	L1PA5	chr14	47309295	48144808	MDGA2	SFARI genes
chr14	66991223	66997639	-	L1PA7	chr14	66974125	67648520	GPHN	SFARI genes
chr14	67054479	67060031	+	L1PA7	chr14	66974125	67648520	GPHN	SFARI genes
chr14	67169341	67174507	+	L1PA8A	chr14	66974125	67648520	GPHN	SFARI genes
chr14	67339702	67346084	+	L1PA7	chr14	66974125	67648520	GPHN	SFARI genes
chr14	79002951	79009167	-	L1PA6	chr14	78636716	80334633	NRXN3	SFARI genes
chr14	79592521	79598545	-	L1PA3	chr14	78636716	80334633	NRXN3	SFARI genes
chr14	79775276	79780404	-	L1HS	chr14	78636716	80334633	NRXN3	SFARI genes
chr14	80234101	80240134	+	L1PA3	chr14	78636716	80334633	NRXN3	SFARI genes
chr14	93879378	93885511	-	L1PA3	chr14	93799565	94174222	UNC79	SFARI genes
chr15	27432873	27439019	-	L1PA3	chr15	27216328	27787130	GABRG3	SFARI genes
chr15	31890410	31896818	+	L1PA7	chr15	31767601	32162992	OTUD7A	SFARI genes
chr15	31909979	31916106	-	L1PA5	chr15	31767601	32162992	OTUD7A	SFARI genes
chr15	31919293	31925475	-	L1PA4	chr15	31767601	32162992	OTUD7A	SFARI genes
chr15	32337878	32343989	-	L1PA4	chr15	32215641	32465219	CHRNA7	SFARI genes
chr15	32432126	32438250	-	L1PA6	chr15	32215641	32465219	CHRNA7	SFARI genes
chr15	51883143	51889281	+	L1PA4	chr15	51739908	51915030	DMXL2	SFARI genes
chr15	52764595	52770750	-	L1PA5	chr15	52599480	52821247	MYO5A	SFARI genes
chr15	73508275	73514423	-	L1PA3	chr15	73344051	73597546	NEO1	SFARI genes
chr16	5794953	5800999	-	L1PA5	chr16	5289803	7763342	RBFOX1	SFARI genes
chr16	21053993	21060024	-	L1PA2	chr16	20944433	21170762	DNAH3	SFARI genes
chr16	61815982	61822005	+	L1PA2	chr16	61681146	62070939	CDH8	SFARI genes
chr16	61835359	61841393	+	L1PA2	chr16	61681146	62070939	CDH8	SFARI genes
chr16	83670857	83676901	+	L1HS	chr16	82660570	83834245	CDH13	SFARI genes
chr17	64592697	64598713	-	L1HS	chr17	64298731	64806861	PRKCA	SFARI genes
chr18	3695243	3700586	-	L1PA7	chr18	3496030	4455307	DLGAP1	SFARI genes
chr18	42507908	42514030	-	L1PA5	chr18	42260138	42648475	SETBP1	SFARI genes
chr18	44503029	44508605	-	L1PA4	chr18	44497455	44628614	KATNAL2	SFARI genes
chr19	20810587	20816745	-	L1PA4	chr19	20802745	20844402	ZNF626	SFARI genes
chr2	1038051	1043437	-	L1PA15	chr2	946535	1371385	SNTG2	SFARI genes
chr2	1386506	1392621	-	L1PA5	chr2	1377838	1547483	TPO	SFARI genes
chr2	18084714	18090863	-	L1PA5	chr2	18059114	18542882	KCNS3	SFARI genes
chr2	18164397	18170345	-	L1PA4	chr2	18059114	18542882	KCNS3	SFARI genes
chr2	18193282	18199290	-	L1PA2	chr2	18059114	18542882	KCNS3	SFARI genes
chr2	18320350	18326551	-	L1PA6	chr2	18059114	18542882	KCNS3	SFARI genes
chr2	18343487	18349931	-	L1PA7	chr2	18059114	18542882	KCNS3	SFARI genes
chr2	32325536	32331655	-	L1PA5	chr2	32288616	32382706	SPAST	SFARI genes
chr2	50584922	50591386	+	L1PA7	chr2	50145641	51452713	NRXN1	SFARI genes
chr2	72630859	72636998	+	L1PA4	chr2	72403113	73053170	EXOC6B	SFARI genes
chr2	72659426	72664789	-	L1PA7	chr2	72403113	73053170	EXOC6B	SFARI genes
chr2	79509382	79515397	-	L1PA3	chr2	79412357	80875986	CTNNA2	SFARI genes
chr2	80320127	80326280	-	L1PA4	chr2	79412357	80875986	CTNNA2	SFARI genes
chr2	80437338	80443503	-	L1PA5	chr2	79412357	80875986	CTNNA2	SFARI genes
chr2	116134126	116140149	-	L1PA3	chr2	115199876	116603328	DPP10	SFARI genes
chr2	116557007	116563149	-	L1PA4	chr2	115199876	116603328	DPP10	SFARI genes
chr2	124880526	124886650	+	L1PA5	chr2	124782864	125672864	CNTNAP5	SFARI genes
chr2	124897352	124903384	+	L1PA2	chr2	124782864	125672864	CNTNAP5	SFARI genes
chr2	125113883	125119911	-	L1PA2	chr2	124782864	125672864	CNTNAP5	SFARI genes
chr2	125165447	125171459	+	L1PA2	chr2	124782864	125672864	CNTNAP5	SFARI genes
chr2	125350716	125356745	-	L1PA2	chr2	124782864	125672864	CNTNAP5	SFARI genes
chr2	125383859	125390301	+	L1PA10	chr2	124782864	125672864	CNTNAP5	SFARI genes
chr2	134140643	134146756	-	L1PA5	chr2	133429361	134326034	NCKAP5	SFARI genes
chr2	134222578	134228609	-	L1PA2	chr2	133429361	134326034	NCKAP5	SFARI genes
chr2	134304436	134310329	+	L1PA2	chr2	133429361	134326034	NCKAP5	SFARI genes
chr2	148906509	148912525	-	L1PA2	chr2	148778580	149274540	MBD5	SFARI genes
chr2	148946314	148952342	+	L1HS	chr2	148778580	149274540	MBD5	SFARI genes
chr2	149065216	149071672	-	L1PA7	chr2	148778580	149274540	MBD5	SFARI genes
chr2	149080413	149086423	-	L1PA3	chr2	148778580	149274540	MBD5	SFARI genes
chr2	149138172	149143692	+	L1PA4	chr2	148778580	149274540	MBD5	SFARI genes
chr2	149463026	149468474	+	L1PA5	chr2	149402009	149545138	EPC2	SFARI genes
chr2	149472901	149478507	-	L1PA11	chr2	149402009	149545138	EPC2	SFARI genes
chr2	154876213	154881733	-	L1PA4	chr2	154728435	155310491	GALNT13	SFARI genes
chr2	155004432	155010594	-	L1PA3	chr2	154728435	155310491	GALNT13	SFARI genes
chr2	160212205	160218630	+	L1PA7	chr2	160175490	160473080	BAZ2B	SFARI genes
chr2	162392758	162398204	+	L1PA3	chr2	162280843	162841792	SLC4A10	SFARI genes
chr2	162743307	162748421	-	L1PA7	chr2	162280843	162841792	SLC4A10	SFARI genes
chr2	170105133	170111166	+	L1HS	chr2	169983619	170219044	LRP2	SFARI genes
chr2	170164733	170170245	-	L1PA5	chr2	169983619	170219044	LRP2	SFARI genes
chr2	176822316	176828438	+	L1PA3	chr2	176788610	176867567	LNPK	SFARI genes
chr2	180616663	180622826	-	L1PA5	chr2	180306709	180726339	ZNF385B	SFARI genes
chr2	185681885	185687263	+	L1PA11	chr2	185463256	185804219	ZNF804A	SFARI genes
chr2	197386208	197392224	-	L1PA2	chr2	197053823	197458408	HECW2	SFARI genes
chr2	205855795	205861829	-	L1PA2	chr2	205410198	206484886	PARD3B	SFARI genes
chr2	206379558	206385267	-	L1PA14	chr2	205410198	206484886	PARD3B	SFARI genes
chr2	210723780	210729998	-	L1PA8A	chr2	210636717	210864024	UNC80	SFARI genes
chr20	8089513	8095564	-	L1PA3	chr20	8057898	8949007	PLCB1	SFARI genes
chr20	8575748	8581774	-	L1PA2	chr20	8057898	8949007	PLCB1	SFARI genes
chr20	14003094	14009504	-	L1PA10	chr20	13976015	16033842	MACROD2	SFARI genes
chr20	14251357	14257283	+	L1PA3	chr20	13976015	16033842	MACROD2	SFARI genes
chr20	14442148	14448321	-	L1PA4	chr20	13976015	16033842	MACROD2	SFARI genes
chr20	14786800	14793225	+	L1PA7	chr20	13976015	16033842	MACROD2	SFARI genes
chr20	40834909	40840957	+	L1PA2	chr20	40701392	41818610	PTPRT	SFARI genes
chr20	41243577	41249607	-	L1PA2	chr20	40701392	41818610	PTPRT	SFARI genes
chr20	41446995	41452146	+	L1PA8A	chr20	40701392	41818610	PTPRT	SFARI genes
chr21	41394801	41400769	-	L1PA2	chr21	41382926	42219084	DSCAM	SFARI genes
chr21	41405088	41411107	+	L1PA2	chr21	41382926	42219084	DSCAM	SFARI genes
chr21	41481364	41487500	+	L1PA4	chr21	41382926	42219084	DSCAM	SFARI genes
chr3	1429244	1435255	+	L1PA2	chr3	1134342	1445901	CNTN6	SFARI genes
chr3	2465748	2471825	-	L1PA5	chr3	2140497	3099643	CNTN4	SFARI genes
chr3	2708278	2714419	-	L1PA5	chr3	2140497	3099643	CNTN4	SFARI genes
chr3	6805823	6811787	-	L1PA3	chr3	6811688	7783220	GRM7	SFARI genes
chr3	6986741	6992877	-	L1PA4	chr3	6811688	7783220	GRM7	SFARI genes
chr3	9301539	9308068	+	L1PA7	chr3	9022275	9404737	SRGAP3	SFARI genes
chr3	10699194	10704915	+	L1PA5	chr3	10365707	10749692	ATP2B2	SFARI genes
chr3	12069521	12074791	-	L1PA2	chr3	12045862	12233532	SYN2	SFARI genes
chr3	17654383	17660531	-	L1PA6	chr3	17198654	18486309	TBC1D5	SFARI genes
chr3	17734605	17741044	+	L1PA3	chr3	17198654	18486309	TBC1D5	SFARI genes
chr3	18041188	18047310	-	L1PA4	chr3	17198654	18486309	TBC1D5	SFARI genes
chr3	53399323	53405352	-	L1PA2	chr3	53362990	53847760	CACNA1D	SFARI genes
chr3	53425182	53431311	+	L1PA6	chr3	53362990	53847760	CACNA1D	SFARI genes
chr3	53474785	53480929	-	L1PA5	chr3	53362990	53847760	CACNA1D	SFARI genes
chr3	53501990	53508103	-	L1PA6	chr3	53362990	53847760	CACNA1D	SFARI genes
chr3	54318982	54325099	+	L1PA4	chr3	54156574	55108584	CACNA2D3	SFARI genes
chr3	54428349	54434350	-	L1HS	chr3	54156574	55108584	CACNA2D3	SFARI genes
chr3	54492800	54498947	-	L1PA3	chr3	54156574	55108584	CACNA2D3	SFARI genes
chr3	54502158	54508579	+	L1PA7	chr3	54156574	55108584	CACNA2D3	SFARI genes
chr3	54836642	54842248	+	L1PA3	chr3	54156574	55108584	CACNA2D3	SFARI genes
chr3	55080131	55086156	-	L1PA2	chr3	54156574	55108584	CACNA2D3	SFARI genes
chr3	60696018	60701058	+	L1PA3	chr3	59733003	61237133	FHIT	SFARI genes
chr3	60946097	60952238	-	L1PA5	chr3	59733003	61237133	FHIT	SFARI genes
chr3	61028660	61034802	+	L1PA5	chr3	59733003	61237133	FHIT	SFARI genes
chr3	61085733	61091067	-	L1PA6	chr3	59733003	61237133	FHIT	SFARI genes
chr3	61190500	61196629	-	L1PA4	chr3	59733003	61237133	FHIT	SFARI genes
chr3	61196695	61202828	+	L1PA3	chr3	59733003	61237133	FHIT	SFARI genes
chr3	62832956	62838006	-	L1PA2	chr3	62384021	62861091	CADPS	SFARI genes
chr3	64099666	64105063	+	L1PA13	chr3	64077912	64431152	PRICKLE2	SFARI genes
chr3	76263485	76269491	+	L1PA4	chr3	75955846	77699115	ROBO2	SFARI genes
chr3	77259744	77265874	-	L1PA4	chr3	75955846	77699115	ROBO2	SFARI genes
chr3	85202221	85208004	+	L1PA3	chr3	85008132	86123579	CADM2	SFARI genes
chr3	85339080	85345090	+	L1PA2	chr3	85008132	86123579	CADM2	SFARI genes
chr3	86088231	86094370	+	L1PA4	chr3	85008132	86123579	CADM2	SFARI genes
chr3	114250536	114256992	+	L1PA7	chr3	114033348	114866118	ZBTB20	SFARI genes
chr3	143109316	143115445	+	L1PA4	chr3	142984064	143567327	SLC9A9	SFARI genes
chr3	143339472	143345622	+	L1PA4	chr3	142984064	143567327	SLC9A9	SFARI genes
chr3	143381175	143387330	+	L1PA5	chr3	142984064	143567327	SLC9A9	SFARI genes
chr3	150959560	150965560	+	L1PA2	chr3	150803484	151154860	MED12L	SFARI genes
chr3	173163852	173169991	-	L1PA4	chr3	173114074	174004434	NLGN1	SFARI genes
chr3	173881221	173888019	-	L1PA16	chr3	173114074	174004434	NLGN1	SFARI genes
chr3	173977475	173983484	-	L1PA2	chr3	173114074	174004434	NLGN1	SFARI genes
chr3	174170118	174175335	+	L1PA13	chr3	174156363	175528336	NAALADL2	SFARI genes
chr3	174322964	174329115	+	L1PA3	chr3	174156363	175528336	NAALADL2	SFARI genes
chr3	174655806	174662846	-	L1PA14	chr3	174156363	175528336	NAALADL2	SFARI genes
chr4	15843169	15849195	+	L1HS	chr4	15779898	15854855	CD38	SFARI genes
chr4	53761343	53767458	-	L1PA4	chr4	53739149	54232233	SCFD2	SFARI genes
chr4	53836198	53842349	+	L1PA4	chr4	53739149	54232233	SCFD2	SFARI genes
chr4	53971053	53976208	+	L1PA7	chr4	53739149	54232233	SCFD2	SFARI genes
chr4	54043693	54049829	+	L1PA4	chr4	53739149	54232233	SCFD2	SFARI genes
chr4	54079827	54085951	-	L1PA5	chr4	53739149	54232233	SCFD2	SFARI genes
chr4	54114076	54120069	+	L1PA3	chr4	53739149	54232233	SCFD2	SFARI genes
chr4	54164132	54170279	+	L1PA4	chr4	53739149	54232233	SCFD2	SFARI genes
chr4	54194898	54200929	+	L1PA2	chr4	53739149	54232233	SCFD2	SFARI genes
chr4	54206156	54212274	+	L1PA6	chr4	53739149	54232233	SCFD2	SFARI genes
chr4	88404240	88410700	-	L1PA7	chr4	88394487	88452213	SPARCL1	SFARI genes
chr4	91074035	91080175	-	L1PA3	chr4	91048686	92523064	CCSER1	SFARI genes
chr4	91148759	91154783	+	L1PA3	chr4	91048686	92523064	CCSER1	SFARI genes
chr4	91400527	91406674	-	L1PA4	chr4	91048686	92523064	CCSER1	SFARI genes
chr4	91596877	91602908	-	L1HS	chr4	91048686	92523064	CCSER1	SFARI genes
chr4	91621138	91627212	-	L1PA5	chr4	91048686	92523064	CCSER1	SFARI genes
chr4	91832644	91838813	+	L1PA4	chr4	91048686	92523064	CCSER1	SFARI genes
chr4	92063578	92068869	-	L1PA16	chr4	91048686	92523064	CCSER1	SFARI genes
chr4	92069621	92075815	-	L1PA5	chr4	91048686	92523064	CCSER1	SFARI genes
chr4	92081916	92087219	-	L1PA6	chr4	91048686	92523064	CCSER1	SFARI genes
chr4	92095973	92101833	-	L1PA5	chr4	91048686	92523064	CCSER1	SFARI genes
chr4	92297912	92304006	-	L1PA5	chr4	91048686	92523064	CCSER1	SFARI genes
chr4	92358642	92364815	+	L1HS	chr4	91048686	92523064	CCSER1	SFARI genes
chr4	92383525	92389664	+	L1PA5	chr4	91048686	92523064	CCSER1	SFARI genes
chr4	93837516	93843642	-	L1PA4	chr4	93225117	94731308	GRID2	SFARI genes
chr4	94510204	94516231	-	L1PA3	chr4	93225117	94731308	GRID2	SFARI genes
chr4	94529437	94535489	-	L1HS	chr4	93225117	94731308	GRID2	SFARI genes
chr4	94559458	94565488	-	L1HS	chr4	93225117	94731308	GRID2	SFARI genes
chr4	94597949	94604095	+	L1PA3	chr4	93225117	94731308	GRID2	SFARI genes
chr4	149239026	149245056	-	L1PA2	chr4	148999913	149365850	NR3C2	SFARI genes
chr4	151192064	151198580	+	L1PA7	chr4	151185587	151936879	LRBA	SFARI genes
chr4	151423722	151428966	+	L1PA4	chr4	151185587	151936879	LRBA	SFARI genes
chr5	9271724	9278082	+	L1PA7	chr5	9035145	9546187	SEMA5A	SFARI genes
chr5	11666881	11673154	-	L1PA7	chr5	10971948	11904558	CTNND2	SFARI genes
chr5	27072418	27078641	+	L1PA14	chr5	26880706	27121257	CDH9	SFARI genes
chr5	65353381	65359514	-	L1PA4	chr5	65222303	65378377	ERBIN	SFARI genes
chr5	88089473	88095205	-	L1PA7	chr5	88012934	88200074	MEF2C	SFARI genes
chr5	110637936	110643960	+	L1HS	chr5	110559351	110830584	CAMK4	SFARI genes
chr5	153102812	153108957	+	L1PA3	chr5	152869175	153193429	GRIA1	SFARI genes
chr5	170325240	170330534	-	L1PA7	chr5	170288874	170727019	RANBP17	SFARI genes
chr5	170357431	170363412	-	L1PA5	chr5	170288874	170727019	RANBP17	SFARI genes
chr5	170443776	170450241	-	L1PA8A	chr5	170288874	170727019	RANBP17	SFARI genes
chr5	170485167	170491311	-	L1PA3	chr5	170288874	170727019	RANBP17	SFARI genes
chr5	170510967	170516977	-	L1PA2	chr5	170288874	170727019	RANBP17	SFARI genes
chr5	170524658	170531027	-	L1PA7	chr5	170288874	170727019	RANBP17	SFARI genes
chr5	170641892	170647363	-	L1PA8	chr5	170288874	170727019	RANBP17	SFARI genes
chr6	56644522	56650666	-	L1PA3	chr6	56322785	56819447	DST	SFARI genes
chr6	72716046	72722190	+	L1PA4	chr6	72596406	73112845	RIMS1	SFARI genes
chr6	72868115	72874236	-	L1PA4	chr6	72596406	73112845	RIMS1	SFARI genes
chr6	79681232	79687246	+	L1PA3	chr6	79644136	79787971	PHIP	SFARI genes
chr6	99895400	99901062	+	L1PA5	chr6	99880255	99969604	USP45	SFARI genes
chr6	101636036	101641958	+	L1PA5	chr6	101629133	102517958	GRIK2	SFARI genes
chr6	102236084	102242236	-	L1PA3	chr6	101629133	102517958	GRIK2	SFARI genes
chr6	110437264	110443400	+	L1PA6	chr6	110421022	110501207	WASF1	SFARI genes
chr6	116256217	116262668	+	L1PA7	chr6	116252312	116382054	FRK	SFARI genes
chr6	116281195	116287223	+	L1PA2	chr6	116252312	116382054	FRK	SFARI genes
chr6	116362619	116367954	+	L1PA7	chr6	116252312	116382054	FRK	SFARI genes
chr6	152930133	152936264	+	L1PA6	chr6	152442819	152958936	SYNE1	SFARI genes
chr6	167202362	167208503	+	L1PA4	chr6	166822852	167319939	RPS6KA2	SFARI genes
chr6	167298299	167304485	+	L1PA5	chr6	166822852	167319939	RPS6KA2	SFARI genes
chr7	7427660	7434025	-	L1PA7	chr7	7395834	7575504	COL28A1	SFARI genes
chr7	7504723	7510751	+	L1HS	chr7	7395834	7575504	COL28A1	SFARI genes
chr7	8279058	8285203	+	L1PA6	chr7	8152814	8302317	ICA1	SFARI genes
chr7	8765970	8771998	-	L1PA3	chr7	8473239	8792591	NXPH1	SFARI genes
chr7	8772520	8779240	-	L1PA7	chr7	8473239	8792591	NXPH1	SFARI genes
chr7	15556997	15563470	+	L1PA7	chr7	15239942	15601640	AGMO	SFARI genes
chr7	15586934	15592958	+	L1PA2	chr7	15239942	15601640	AGMO	SFARI genes
chr7	32003580	32009764	+	L1PA4	chr7	31790793	32467743	PDE1C	SFARI genes
chr7	32121495	32127626	+	L1PA3	chr7	31790793	32467743	PDE1C	SFARI genes
chr7	32159112	32165471	+	L1PA8A	chr7	31790793	32467743	PDE1C	SFARI genes
chr7	32347356	32353529	+	L1PA4	chr7	31790793	32467743	PDE1C	SFARI genes
chr7	48640823	48647093	-	L1PA7	chr7	48211055	48687093	ABCA13	SFARI genes
chr7	69662314	69668343	+	L1HS	chr7	69063282	70258492	AUTS2	SFARI genes
chr7	103144912	103151084	+	L1PA7	chr7	103112231	103630105	RELN	SFARI genes
chr7	103382348	103387870	+	L1PA4	chr7	103112231	103630105	RELN	SFARI genes
chr7	107913192	107919341	-	L1PA6	chr7	107788068	108097161	NRCAM	SFARI genes
chr7	108028013	108034176	-	L1PA5	chr7	107788068	108097161	NRCAM	SFARI genes
chr7	110347060	110353080	-	L1HS	chr7	110303107	111202573	IMMP2L	SFARI genes
chr7	110383533	110389965	+	L1PA7	chr7	110303107	111202573	IMMP2L	SFARI genes
chr7	110883571	110889602	-	L1HS	chr7	110303107	111202573	IMMP2L	SFARI genes
chr7	111085750	111091781	+	L1PA2	chr7	110303107	111202573	IMMP2L	SFARI genes
chr7	111139877	111146036	+	L1PA4	chr7	110303107	111202573	IMMP2L	SFARI genes
chr7	111603248	111609278	+	L1HS	chr7	111366166	111846466	DOCK4	SFARI genes
chr7	113889853	113895994	-	L1PA5	chr7	113726382	114333827	FOXP2	SFARI genes
chr7	116358551	116364543	-	L1PA2	chr7	116312250	116438440	MET	SFARI genes
chr7	122474370	122480497	+	L1PA5	chr7	121958465	122526813	CADPS2	SFARI genes
chr7	124540587	124546706	+	L1PA5	chr7	124462440	124570037	POT1	SFARI genes
chr7	146602876	146608909	+	L1PA2	chr7	145813094	148118090	CNTNAP2	SFARI genes
chr7	146625545	146631703	+	L1PA3	chr7	145813094	148118090	CNTNAP2	SFARI genes
chr7	147429132	147435258	-	L1PA5	chr7	145813094	148118090	CNTNAP2	SFARI genes
chr7	147539683	147545715	-	L1HS	chr7	145813094	148118090	CNTNAP2	SFARI genes
chr7	147560025	147566201	-	L1PA6	chr7	145813094	148118090	CNTNAP2	SFARI genes
chr7	153675620	153681090	-	L1PA7	chr7	153584182	154685995	DPP6	SFARI genes
chr8	723346	729366	-	L1PA2	chr8	687596	1656640	DLGAP2	SFARI genes
chr8	833715	838876	-	L1PA8A	chr8	687596	1656640	DLGAP2	SFARI genes
chr8	1117884	1124028	-	L1PA3	chr8	687596	1656640	DLGAP2	SFARI genes
chr8	1167652	1173375	-	L1PA13	chr8	687596	1656640	DLGAP2	SFARI genes
chr8	1544040	1549746	-	L1PA7	chr8	687596	1656640	DLGAP2	SFARI genes
chr8	1555743	1561721	+	L1PA2	chr8	687596	1656640	DLGAP2	SFARI genes
chr8	3128449	3133854	-	L1PA3	chr8	2792875	4852494	CSMD1	SFARI genes
chr8	3146348	3152492	-	L1PA4	chr8	2792875	4852494	CSMD1	SFARI genes
chr8	3307834	3313966	-	L1PA4	chr8	2792875	4852494	CSMD1	SFARI genes
chr8	3535665	3540718	+	L1PA5	chr8	2792875	4852494	CSMD1	SFARI genes
chr8	4426645	4432101	-	L1PA7	chr8	2792875	4852494	CSMD1	SFARI genes
chr8	4711928	4717941	+	L1PA2	chr8	2792875	4852494	CSMD1	SFARI genes
chr8	16075352	16081327	-	L1PA13	chr8	15965387	16424999	MSR1	SFARI genes
chr8	87598566	87604594	-	L1PA3	chr8	87566205	87755903	CNGB3	SFARI genes
chr8	100093658	100099831	-	L1PA4	chr8	100025494	100889808	VPS13B	SFARI genes
chr8	100320409	100326544	-	L1PA5	chr8	100025494	100889808	VPS13B	SFARI genes
chr8	100422763	100429109	-	L1PA7	chr8	100025494	100889808	VPS13B	SFARI genes
chr8	100751065	100757211	+	L1PA4	chr8	100025494	100889808	VPS13B	SFARI genes
chr8	100836823	100843284	-	L1PA7	chr8	100025494	100889808	VPS13B	SFARI genes
chr8	103329168	103335319	+	L1PA3	chr8	103264501	103424987	UBR5	SFARI genes
chr8	132973125	132978468	+	L1PA4	chr8	132916340	133025889	EFR3A	SFARI genes
chr8	141392262	141398489	+	L1PA5	chr8	140739968	141468678	TRAPPC9	SFARI genes
chr9	229903	236050	-	L1PA4	chr9	214854	465259	DOCK8	SFARI genes
chr9	3312678	3318534	+	L1PA5	chr9	3218297	3526004	RFX3	SFARI genes
chr9	4531071	4537200	+	L1PA4	chr9	4490468	4587469	SLC1A1	SFARI genes
chr9	7155359	7161460	-	L1PA6	chr9	6720863	7175648	KDM4C	SFARI genes
chr9	19536198	19542228	-	L1PA2	chr9	19507450	19786926	SLC24A2	SFARI genes
chr9	19762111	19767759	-	L1PA7	chr9	19507450	19786926	SLC24A2	SFARI genes
chr9	39274392	39279951	+	L1PA4	chr9	39072764	39288312	CNTNAP3	SFARI genes
chr9	79284954	79290991	+	L1PA2	chr9	79226292	79521030	PRUNE2	SFARI genes
chr9	101270559	101276681	+	L1PA3	chr9	101050391	101471217	GABBR2	SFARI genes
chr9	119271294	119277412	-	L1PA5	chr9	119187504	120177348	ASTN2	SFARI genes
chr9	119293651	119299483	-	L1PA5	chr9	119187504	120177348	ASTN2	SFARI genes
chr9	119828296	119834315	-	L1PA2	chr9	119187504	120177348	ASTN2	SFARI genes
chrX	14702032	14707071	-	L1PA5	chrX	14547420	14749934	GLRA2	SFARI genes
chrX	21562705	21568872	+	L1PA7	chrX	21390919	21672813	CNKSR2	SFARI genes
chrX	23375778	23381908	-	L1PA6	chrX	23352966	23422491	PTCHD1	SFARI genes
chrX	41667838	41674005	+	L1PA5	chrX	41374187	41782898	CASK	SFARI genes
chrX	43529697	43535844	-	L1PA3	chrX	43514155	43606071	MAOA	SFARI genes
chrX	43580936	43587195	-	L1PA7	chrX	43514155	43606071	MAOA	SFARI genes
chrX	44842652	44848793	-	L1PA4	chrX	44732423	44971847	KDM6A	SFARI genes
chrX	63017357	63023787	+	L1PA7	chrX	62854847	63029154	ARHGEF9	SFARI genes
chrX	66846481	66852503	-	L1PA3	chrX	66763863	66950461	AR	SFARI genes
chrX	66879064	66885094	-	L1PA4	chrX	66763863	66950461	AR	SFARI genes
chrX	66923482	66929618	-	L1PA5	chrX	66763863	66950461	AR	SFARI genes
chrX	67436757	67442781	+	L1PA2	chrX	67262186	67653755	OPHN1	SFARI genes
chrX	67444598	67450766	+	L1PA5	chrX	67262186	67653755	OPHN1	SFARI genes
chrX	67484385	67490595	+	L1PA5	chrX	67262186	67653755	OPHN1	SFARI genes
chrX	71660443	71666537	+	L1PA3	chrX	71549366	71792951	HDAC8	SFARI genes
chrX	74008817	74014835	-	L1PA2	chrX	73952691	74145320	NEXMIF	SFARI genes
chrX	74092828	74098850	-	L1PA3	chrX	73952691	74145320	NEXMIF	SFARI genes
chrX	74101996	74108136	+	L1PA4	chrX	73952691	74145320	NEXMIF	SFARI genes
chrX	77005999	77012270	-	L1PA8	chrX	76760356	77041719	ATRX	SFARI genes
chrX	91074669	91080701	-	L1PA3	chrX	91034260	91878229	PCDH11X	SFARI genes
chrX	91274767	91281191	+	L1PA13	chrX	91034260	91878229	PCDH11X	SFARI genes
chrX	91470060	91476211	+	L1PA3	chrX	91034260	91878229	PCDH11X	SFARI genes
chrX	103846718	103853029	+	L1PA7	chrX	103810880	105011822	IL1RAPL2	SFARI genes
chrX	103875521	103881670	-	L1PA4	chrX	103810880	105011822	IL1RAPL2	SFARI genes
chrX	103916780	103922803	-	L1PA2	chrX	103810880	105011822	IL1RAPL2	SFARI genes
chrX	104134485	104140615	-	L1PA5	chrX	103810880	105011822	IL1RAPL2	SFARI genes
chrX	104148982	104154516	-	L1PA2	chrX	103810880	105011822	IL1RAPL2	SFARI genes
chrX	104273935	104280073	-	L1PA4	chrX	103810880	105011822	IL1RAPL2	SFARI genes
chrX	104317727	104323831	-	L1PA4	chrX	103810880	105011822	IL1RAPL2	SFARI genes
chrX	104456358	104462793	+	L1PA8	chrX	103810880	105011822	IL1RAPL2	SFARI genes
chrX	104928055	104934218	+	L1PA6	chrX	103810880	105011822	IL1RAPL2	SFARI genes
chrX	147857388	147863665	-	L1PA7	chrX	147582137	148082193	AFF2	SFARI genes
chrX	154745677	154751709	-	L1HS	chrX	154718672	154899605	TMLHE	SFARI genes
chrX	154797514	154803654	+	L1PA3	chrX	154718672	154899605	TMLHE	SFARI genes
chrY	14681505	14687630	+	L1PA4	chrY	14649585	14972764	USP9Y	SFARI genes
chrY	14735959	14742168	-	L1PA6	chrY	14649585	14972764	USP9Y	SFARI genes
chrY	14959405	14965588	-	L1PA6	chrY	14649585	14972764	USP9Y	SFARI genes
chrY	16682454	16688604	-	L1PA4	chrY	16634453	16957530	NLGN4Y	SFARI genes

## Sheet: Table S22. Total FL L1HS-PA sta
Cell type/gene set	Number of overlaps	Random overlaps	Standard deviation	Z-score	pvalue
Astrocytes	194	68.212	12.7925	9.8	1.12586e-22
Neurons	452	69.077	13.4081	28.6	6.71873e-180
Microglia	97	70.781	13.401	1.9	0.0574331
Oligodentrocytes	206	66.623	12.3867	10.7	1.01778e-26
Endocytes	104	70.797	12.7999	2.5	0.0124193
SFARI genes	411	65.099	12.5995	27.5	1.75563e-166
